# Supplementary material for: Reduced LINC01089 Expression Impairs Coordinated Heme–Globin Transcriptional Programs in Human Erythroid Cells
Source: Int J Mol Sci. 2026 May 14;27(10):4394. doi: 10.3390/ijms27104394 (PMC13206774; doi:10.3390/ijms27104394)
Supplement: Supplementary file 1 [file ijms-27-04394-s001.zip]

Archive with 16 entries (16 files):
- Supplementary Figures.pdf
- Dataset S1. Paired gRNA lncRNA knockout library annotation.xlsx
- Dataset S2. MAGeCK erythroid ranking results.zip
- Dataset S3. LINC01089 sgRNA off-target prediction summary.xlsx
- Dataset S4 Original uncropped genotyping gel images.zip
- Dataset S5. Colony assay summary.csv
- Dataset S6. Module-scoring gene sets.csv
- Dataset S7. Full normalized counts and differential expression results.zip
- Dataset S8. Cross-clone EM clustering results with reduction.zip
- Dataset S9. GSEA full results and FDR 0.25 subset.zip
- Dataset S10. E7 and E14 erythroid gene summary.zip
- Dataset S11. Clone 4 downregulated EM clustering results with reduction.zip
- Dataset S12. Normalized hemoglobin A400 quantification.xlsx
- Dataset S13. Human Phenotype Ontology (HPO) full results.csv
- Dataset S14. PF-573228 pilot flow-cytometry and cell-output data.xlsx
- Supplementary Tables.xlsx
