# Supplementary material for: Reduced LINC01089 Expression Impairs Coordinated Heme–Globin Transcriptional Programs in Human Erythroid Cells
Source: Int J Mol Sci. 2026 May 14;27(10):4394. doi: 10.3390/ijms27104394 (PMC13206774; doi:10.3390/ijms27104394)
Supplement: Supplementary file 1 [file ijms-27-04394-s001.zip › Dataset S1. Paired gRNA lncRNA knockout library annotation.xlsx]

## Sheet: processed
ID	Target_gene	gene_symbol	Pair_distance	sgRNA1_ chromosome	sgRNA1_start	sgRNA1_end	sgRNA1_sequence	sgRNA1_ orientation	sgRNA2_ chromosome	sgRNA2_start	sgRNA2_end	sgRNA2_sequence	sgRNA2_ orientation	Type
AAVS1_40_203_dist1801	AAVS1	AAVS1	1801	chr19	55628049	55628069	GAGTGCCCTTGCTGTGCCGC	-	chr19	55626228	55626248	CCTCTGGGGGATGCAGGGGA	+	AAVS1
AAVS1_64_226_dist1762	AAVS1	AAVS1	1762	chr19	55626438	55626458	AGCAGGGTCCCGCTTCCCTA	-	chr19	55628220	55628240	AGGGGAAGTCGAGGGAGGGA	+	AAVS1
AAVS1_49_71_dist186	AAVS1	AAVS1	186	chr19	55626493	55626513	ACTCTTTAAGGAAAGAAGGA	+	chr19	55626287	55626307	TCAGTCTGAAGAGCAGAGCC	+	AAVS1
AAVS1_232_251_dist112	AAVS1	AAVS1	112	chr19	55628430	55628450	TGGTAAGGGGGACTGGGACG	+	chr19	55628298	55628318	ACTCCAATGCGGAAGAGAGT	+	AAVS1
AAVS1_38_155_dist1314	AAVS1	AAVS1	1314	chr19	55626224	55626244	CTGCATCCCCCAGAGGCCCC	-	chr19	55627558	55627578	AGGGAGACATCCGTCGGAGA	+	AAVS1
AAVS1_68_172_dist1210	AAVS1	AAVS1	1210	chr19	55626468	55626488	GAATATGTCCCAGATAGCAC	+	chr19	55627698	55627718	CACGGGGAGGATCCGCTCAG	+	AAVS1
AAVS1_199_217_dist200	AAVS1	AAVS1	200	chr19	55627954	55627974	GGGAAACAGTGGGCCAGAGG	+	chr19	55628174	55628194	AAGGAGACAAAGTCCAGGAC	+	AAVS1
AAVS1_62_83_dist399	AAVS1	AAVS1	399	chr19	55626411	55626431	CAAACCCAGAAGCCCAGAGC	+	chr19	55626830	55626850	GAACCTGAGCTGCTCTGACG	-	AAVS1
AAVS1_49_216_dist1862	AAVS1	AAVS1	1862	chr19	55628169	55628189	CAGGGAAGGAGACAAAGTCC	+	chr19	55626287	55626307	TCAGTCTGAAGAGCAGAGCC	+	AAVS1
AAVS1_70_124_dist747	AAVS1	AAVS1	747	chr19	55626489	55626509	GGGGACTCTTTAAGGAAAGA	+	chr19	55627256	55627276	CTGTCCTGAAGTGGACATAG	+	AAVS1
AAVS1_53_189_dist1547	AAVS1	AAVS1	1547	chr19	55627877	55627897	CACAAGCTGCAGACAGAAAG	+	chr19	55626310	55626330	AACCCCTGTAGGGAAGGGGC	+	AAVS1
AAVS1_30_217_dist1991	AAVS1	AAVS1	1991	chr19	55626163	55626183	GGCAGCCTGGTAGACAGGGC	+	chr19	55628174	55628194	AAGGAGACAAAGTCCAGGAC	+	AAVS1
AAVS1_47_125_dist985	AAVS1	AAVS1	985	chr19	55627266	55627286	GTGGACATAGGGGCCCGGGT	+	chr19	55626261	55626281	GGAACGGGGATGCAGGGGAA	+	AAVS1
AAVS1_129_189_dist538	AAVS1	AAVS1	538	chr19	55627319	55627339	CCTGTCATGGCATCTTCCAG	-	chr19	55627877	55627897	CACAAGCTGCAGACAGAAAG	+	AAVS1
AAVS1_0_90_dist1193	AAVS1	AAVS1	1193	chr19	55626905	55626925	GCAGGGGGTGGGAGGGAAGG	-	chr19	55625692	55625712	CCTAGCCACTAAGGCAATTG	+	AAVS1
AAVS1_105_184_dist733	AAVS1	AAVS1	733	chr19	55627819	55627839	CGGAACCTGAAGGAGGCGGC	+	chr19	55627066	55627086	ATATCAGGAGACTAGGAAGG	+	AAVS1
AAVS1_212_268_dist370	AAVS1	AAVS1	370	chr19	55628140	55628160	AGCTGGCTCAGGTTCAGGAG	+	chr19	55628530	55628550	CCAGGTGGCGCAGCAGAGGG	+	AAVS1
AAVS1_128_251_dist1092	AAVS1	AAVS1	1092	chr19	55627318	55627338	CCTGGAAGATGCCATGACAG	+	chr19	55628430	55628450	TGGTAAGGGGGACTGGGACG	+	AAVS1
AAVS1_131_158_dist235	AAVS1	AAVS1	235	chr19	55627587	55627607	TAAGAAACGAGAGATGGCAC	+	chr19	55627332	55627352	GCTCTTCCAGCCCCCTGTCA	-	AAVS1
AAVS1_21_259_dist2401	AAVS1	AAVS1	2401	chr19	55626056	55626076	GGGCTGGGGTTCAGAGAGGA	-	chr19	55628477	55628497	GCCCCGTCGTTCCTGGCCCT	-	AAVS1
AAVS1_51_186_dist1506	AAVS1	AAVS1	1506	chr19	55626304	55626324	GCCAGGAACCCCTGTAGGGA	+	chr19	55627830	55627850	GGAGGCGGCAGGGAAGGATC	+	AAVS1
AAVS1_43_199_dist1694	AAVS1	AAVS1	1694	chr19	55626240	55626260	GCAGGGGAAGGGGGATGCAG	+	chr19	55627954	55627974	GGGAAACAGTGGGCCAGAGG	+	AAVS1
AAVS1_11_158_dist1782	AAVS1	AAVS1	1782	chr19	55625785	55625805	TGGGAACAGCCACAGCAGGG	+	chr19	55627587	55627607	TAAGAAACGAGAGATGGCAC	+	AAVS1
AAVS1_83_151_dist673	AAVS1	AAVS1	673	chr19	55626830	55626850	GAACCTGAGCTGCTCTGACG	-	chr19	55627523	55627543	TGATGCAGGCCTACAAGAAG	+	AAVS1
AAVS1_31_211_dist1944	AAVS1	AAVS1	1944	chr19	55626165	55626185	CAGCCTGGTAGACAGGGCTG	+	chr19	55628129	55628149	TGAGCTATGGGAGCTGGCTC	+	AAVS1
AAVS1_63_174_dist1279	AAVS1	AAVS1	1279	chr19	55627725	55627745	CACGTGGTGCAGCGCCGAGA	+	chr19	55626426	55626446	AGAGCAGGGCCTTAGGGAAG	+	AAVS1
AAVS1_177_238_dist543	AAVS1	AAVS1	543	chr19	55627783	55627803	CAGCAGAGAGCAAGGGGAAG	+	chr19	55628346	55628366	TGTGCTGACCACTCTGCCCC	-	AAVS1
AAVS1_106_218_dist1089	AAVS1	AAVS1	1089	chr19	55628178	55628198	AGACAAAGTCCAGGACCGGC	+	chr19	55627069	55627089	TCAGGAGACTAGGAAGGAGG	+	AAVS1
AAVS1_126_192_dist602	AAVS1	AAVS1	602	chr19	55627269	55627289	GACATAGGGGCCCGGGTTGG	+	chr19	55627891	55627911	AGAAAGCGGCACAGGCCCAG	+	AAVS1
AAVS1_3_165_dist1917	AAVS1	AAVS1	1917	chr19	55625710	55625730	TGGGGTGCAGGAATGGGGGC	+	chr19	55627647	55627667	AGACGGCATGGGGTTGGGTG	+	AAVS1
AAVS1_129_263_dist1160	AAVS1	AAVS1	1160	chr19	55628499	55628519	ATCGAGACTGGCAACGGGGA	+	chr19	55627319	55627339	CCTGTCATGGCATCTTCCAG	-	AAVS1
AAVS1_26_145_dist1317	AAVS1	AAVS1	1317	chr19	55626125	55626145	AGCAGTCACCCCACAGTTGG	+	chr19	55627462	55627482	ATGGAGAGGTGGCTAAAGCC	+	AAVS1
AAVS1_25_106_dist954	AAVS1	AAVS1	954	chr19	55626095	55626115	ACTCTTCGGGGTATCCCAGG	-	chr19	55627069	55627089	TCAGGAGACTAGGAAGGAGG	+	AAVS1
AAVS1_7_219_dist2412	AAVS1	AAVS1	2412	chr19	55625749	55625769	GTGGTTGATAAACCCACGTG	+	chr19	55628181	55628201	CAAAGTCCAGGACCGGCTGG	+	AAVS1
AAVS1_5_48_dist500	AAVS1	AAVS1	500	chr19	55626263	55626283	AACGGGGATGCAGGGGAACG	+	chr19	55625743	55625763	GGTTTATCAACCACTTGGTG	-	AAVS1
AAVS1_44_146_dist1204	AAVS1	AAVS1	1204	chr19	55626245	55626265	GGAAGGGGGATGCAGGGGAA	+	chr19	55627469	55627489	GGTGGCTAAAGCCAGGGAGA	+	AAVS1
AAVS1_33_247_dist2210	AAVS1	AAVS1	2210	chr19	55628410	55628430	GTGGGGTGGTCGAAGGGGAA	+	chr19	55626180	55626200	GGCTGGGGTGGCCTCTCGTG	+	AAVS1
AAVS1_22_69_dist390	AAVS1	AAVS1	390	chr19	55626470	55626490	ATATGTCCCAGATAGCACTG	+	chr19	55626060	55626080	GGGTGGGCTGGGGTTCAGAG	-	AAVS1
AAVS1_10_36_dist402	AAVS1	AAVS1	402	chr19	55625783	55625803	CTTGGGAACAGCCACAGCAG	+	chr19	55626205	55626225	CAGGCCAAGTAGGTGGCCTG	+	AAVS1
AAVS1_22_170_dist1602	AAVS1	AAVS1	1602	chr19	55627682	55627702	CCGGAGAGGACCCAGACACG	+	chr19	55626060	55626080	GGGTGGGCTGGGGTTCAGAG	-	AAVS1
AAVS1_5_124_dist1493	AAVS1	AAVS1	1493	chr19	55625743	55625763	GGTTTATCAACCACTTGGTG	-	chr19	55627256	55627276	CTGTCCTGAAGTGGACATAG	+	AAVS1
AAVS1_110_257_dist1341	AAVS1	AAVS1	1341	chr19	55627112	55627132	GTCACCAATCCTGTCCCTAG	+	chr19	55628473	55628493	GCCCAGGGCCAGGAACGACG	+	AAVS1
AAVS1_39_248_dist2171	AAVS1	AAVS1	2171	chr19	55626224	55626244	GGGGCCTCTGGGGGATGCAG	+	chr19	55628415	55628435	GTGGTCGAAGGGGAATGGTA	+	AAVS1
AAVS1_200_226_dist219	AAVS1	AAVS1	219	chr19	55627981	55628001	GAAGCCAGTAGAGCTCAAAG	+	chr19	55628220	55628240	AGGGGAAGTCGAGGGAGGGA	+	AAVS1
AAVS1_85_194_dist1047	AAVS1	AAVS1	1047	chr19	55626850	55626870	TGGGAGAGGGTAGCGCAGGG	+	chr19	55627917	55627937	GAATGCAGGTCAGAGAAAGC	+	AAVS1
AAVS1_36_230_dist2058	AAVS1	AAVS1	2058	chr19	55626205	55626225	CAGGCCAAGTAGGTGGCCTG	+	chr19	55628283	55628303	GGAGTCGCTTTAACTGGCCC	-	AAVS1
AAVS1_63_232_dist1852	AAVS1	AAVS1	1852	chr19	55626426	55626446	AGAGCAGGGCCTTAGGGAAG	+	chr19	55628298	55628318	ACTCCAATGCGGAAGAGAGT	+	AAVS1
AAVS1_57_104_dist709	AAVS1	AAVS1	709	chr19	55627063	55627083	CCAATATCAGGAGACTAGGA	+	chr19	55626334	55626354	GAGCCAGGGGCATGAGATGG	+	AAVS1
AAVS1_46_236_dist2044	AAVS1	AAVS1	2044	chr19	55626256	55626276	GCAGGGGAACGGGGATGCAG	+	chr19	55628320	55628340	GTCGAAGGGGAATGGTAAGG	+	AAVS1
AAVS1_82_130_dist499	AAVS1	AAVS1	499	chr19	55626804	55626824	GATCAGTGAAACGCACCAGA	+	chr19	55627323	55627343	AAGATGCCATGACAGGGGGC	+	AAVS1
AAVS1_15_50_dist436	AAVS1	AAVS1	436	chr19	55625843	55625863	ACGAGAAACACAGCCCCAGG	+	chr19	55626299	55626319	GCAGAGCCAGGAACCCCTGT	+	AAVS1
AAVS1_33_95_dist727	AAVS1	AAVS1	727	chr19	55626927	55626947	GGATCCTGGGAGGGAGAGCT	-	chr19	55626180	55626200	GGCTGGGGTGGCCTCTCGTG	+	AAVS1
AAVS1_151_259_dist934	AAVS1	AAVS1	934	chr19	55628477	55628497	GCCCCGTCGTTCCTGGCCCT	-	chr19	55627523	55627543	TGATGCAGGCCTACAAGAAG	+	AAVS1
AAVS1_189_209_dist219	AAVS1	AAVS1	219	chr19	55628116	55628136	AGATAGACCAGACTGAGCTA	+	chr19	55627877	55627897	CACAAGCTGCAGACAGAAAG	+	AAVS1
AAVS1_5_196_dist2171	AAVS1	AAVS1	2171	chr19	55627934	55627954	AGCAGGACCTGCCTGGGAAG	+	chr19	55625743	55625763	GGTTTATCAACCACTTGGTG	-	AAVS1
AAVS1_134_214_dist774	AAVS1	AAVS1	774	chr19	55628150	55628170	GGTTCAGGAGAGGGCAGGGC	+	chr19	55627356	55627376	ACAGACTAGAGAGGTAAGGG	+	AAVS1
AAVS1_57_139_dist1061	AAVS1	AAVS1	1061	chr19	55626334	55626354	GAGCCAGGGGCATGAGATGG	+	chr19	55627415	55627435	CCCGAATCCACAGGAGAACG	+	AAVS1
AAVS1_58_143_dist1088	AAVS1	AAVS1	1088	chr19	55626340	55626360	GGGGCATGAGATGGTGGACG	+	chr19	55627448	55627468	AAGAAAGCAAGAGGATGGAG	+	AAVS1
AAVS1_19_242_dist2340	AAVS1	AAVS1	2340	chr19	55626020	55626040	GTTACGTGGCCAAGAAGCAG	-	chr19	55628380	55628400	GAGCCGCTTCAACTGGCCCT	-	AAVS1
AAVS1_58_236_dist1960	AAVS1	AAVS1	1960	chr19	55628320	55628340	GTCGAAGGGGAATGGTAAGG	+	chr19	55626340	55626360	GGGGCATGAGATGGTGGACG	+	AAVS1
AAVS1_32_146_dist1281	AAVS1	AAVS1	1281	chr19	55626168	55626188	CCTGGTAGACAGGGCTGGGG	+	chr19	55627469	55627489	GGTGGCTAAAGCCAGGGAGA	+	AAVS1
AAVS1_88_105_dist170	AAVS1	AAVS1	170	chr19	55626876	55626896	GTGACCTGCCCGGTTCTCAG	-	chr19	55627066	55627086	ATATCAGGAGACTAGGAAGG	+	AAVS1
AAVS1_75_165_dist1098	AAVS1	AAVS1	1098	chr19	55627647	55627667	AGACGGCATGGGGTTGGGTG	+	chr19	55626529	55626549	GAGTAGAGGCGGCCACGACC	+	AAVS1
AAVS1_191_232_dist389	AAVS1	AAVS1	389	chr19	55627889	55627909	ACAGAAAGCGGCACAGGCCC	+	chr19	55628298	55628318	ACTCCAATGCGGAAGAGAGT	+	AAVS1
AAVS1_203_249_dist348	AAVS1	AAVS1	348	chr19	55628417	55628437	GGTCGAAGGGGAATGGTAAG	+	chr19	55628049	55628069	GAGTGCCCTTGCTGTGCCGC	-	AAVS1
AAVS1_134_183_dist439	AAVS1	AAVS1	439	chr19	55627815	55627835	AAGACGGAACCTGAAGGAGG	+	chr19	55627356	55627376	ACAGACTAGAGAGGTAAGGG	+	AAVS1
AAVS1_105_178_dist703	AAVS1	AAVS1	703	chr19	55627066	55627086	ATATCAGGAGACTAGGAAGG	+	chr19	55627789	55627809	AGAGCAAGGGGAAGAGGGAG	+	AAVS1
AAVS1_8_129_dist1535	AAVS1	AAVS1	1535	chr19	55625764	55625784	GTTCTTAGGGTACCCCACGT	-	chr19	55627319	55627339	CCTGTCATGGCATCTTCCAG	-	AAVS1
AAVS1_45_234_dist2045	AAVS1	AAVS1	2045	chr19	55626247	55626267	AAGGGGGATGCAGGGGAACG	+	chr19	55628312	55628332	GAGAGTAGGTCGAAGGGGAA	+	AAVS1
AAVS1_36_188_dist1632	AAVS1	AAVS1	1632	chr19	55627857	55627877	GCCTGGGTCACCTCTACGGC	-	chr19	55626205	55626225	CAGGCCAAGTAGGTGGCCTG	+	AAVS1
AAVS1_86_185_dist940	AAVS1	AAVS1	940	chr19	55626864	55626884	GCAGGGTGGCCACTGAGAAC	+	chr19	55627824	55627844	CCTGAAGGAGGCGGCAGGGA	+	AAVS1
AAVS1_159_178_dist172	AAVS1	AAVS1	172	chr19	55627597	55627617	GAGATGGCACAGGCCCCAGA	+	chr19	55627789	55627809	AGAGCAAGGGGAAGAGGGAG	+	AAVS1
AAVS1_64_97_dist501	AAVS1	AAVS1	501	chr19	55626959	55626979	CCTCTAAGGTTTGCTTACGA	-	chr19	55626438	55626458	AGCAGGGTCCCGCTTCCCTA	-	AAVS1
AAVS1_175_248_dist659	AAVS1	AAVS1	659	chr19	55627736	55627756	GCGCCGAGAAGGAAGTGCTC	+	chr19	55628415	55628435	GTGGTCGAAGGGGAATGGTA	+	AAVS1
AAVS1_146_187_dist364	AAVS1	AAVS1	364	chr19	55627853	55627873	GCCAGCCGTAGAGGTGACCC	+	chr19	55627469	55627489	GGTGGCTAAAGCCAGGGAGA	+	AAVS1
AAVS1_89_158_dist664	AAVS1	AAVS1	664	chr19	55626903	55626923	AGGGGGTGGGAGGGAAGGGG	-	chr19	55627587	55627607	TAAGAAACGAGAGATGGCAC	+	AAVS1
AAVS1_0_269_dist2819	AAVS1	AAVS1	2819	chr19	55628531	55628551	ACCCTCTGCTGCGCCACCTG	-	chr19	55625692	55625712	CCTAGCCACTAAGGCAATTG	+	AAVS1
AAVS1_11_186_dist2025	AAVS1	AAVS1	2025	chr19	55627830	55627850	GGAGGCGGCAGGGAAGGATC	+	chr19	55625785	55625805	TGGGAACAGCCACAGCAGGG	+	AAVS1
AAVS1_139_258_dist1041	AAVS1	AAVS1	1041	chr19	55628476	55628496	CAGGGCCAGGAACGACGGGG	+	chr19	55627415	55627435	CCCGAATCCACAGGAGAACG	+	AAVS1
AAVS1_35_185_dist1606	AAVS1	AAVS1	1606	chr19	55626198	55626218	TGGGGTCCAGGCCAAGTAGG	+	chr19	55627824	55627844	CCTGAAGGAGGCGGCAGGGA	+	AAVS1
AAVS1_156_192_dist300	AAVS1	AAVS1	300	chr19	55627571	55627591	CTTAGGATGGCCTTCTCCGA	-	chr19	55627891	55627911	AGAAAGCGGCACAGGCCCAG	+	AAVS1
AAVS1_185_198_dist107	AAVS1	AAVS1	107	chr19	55627824	55627844	CCTGAAGGAGGCGGCAGGGA	+	chr19	55627951	55627971	AAGGGGAAACAGTGGGCCAG	+	AAVS1
AAVS1_8_47_dist477	AAVS1	AAVS1	477	chr19	55626261	55626281	GGAACGGGGATGCAGGGGAA	+	chr19	55625764	55625784	GTTCTTAGGGTACCCCACGT	-	AAVS1
AAVS1_50_172_dist1379	AAVS1	AAVS1	1379	chr19	55626299	55626319	GCAGAGCCAGGAACCCCTGT	+	chr19	55627698	55627718	CACGGGGAGGATCCGCTCAG	+	AAVS1
AAVS1_53_131_dist1002	AAVS1	AAVS1	1002	chr19	55627332	55627352	GCTCTTCCAGCCCCCTGTCA	-	chr19	55626310	55626330	AACCCCTGTAGGGAAGGGGC	+	AAVS1
AAVS1_37_232_dist2064	AAVS1	AAVS1	2064	chr19	55626214	55626234	TAGGTGGCCTGGGGCCTCTG	+	chr19	55628298	55628318	ACTCCAATGCGGAAGAGAGT	+	AAVS1
AAVS1_42_142_dist1192	AAVS1	AAVS1	1192	chr19	55627443	55627463	AGGCAAAGAAAGCAAGAGGA	+	chr19	55626231	55626251	CCTTCCCCTGCATCCCCCAG	-	AAVS1
AAVS1_211_257_dist324	AAVS1	AAVS1	324	chr19	55628129	55628149	TGAGCTATGGGAGCTGGCTC	+	chr19	55628473	55628493	GCCCAGGGCCAGGAACGACG	+	AAVS1
AAVS1_101_129_dist271	AAVS1	AAVS1	271	chr19	55627028	55627048	TAAGGAATCTGCCTAACAGG	+	chr19	55627319	55627339	CCTGTCATGGCATCTTCCAG	-	AAVS1
AAVS1_93_233_dist1367	AAVS1	AAVS1	1367	chr19	55626920	55626940	GGGAGGGAGAGCTTGGCAGG	-	chr19	55628307	55628327	CGGAAGAGAGTAGGTCGAAG	+	AAVS1
AAVS1_195_246_dist453	AAVS1	AAVS1	453	chr19	55627932	55627952	AAAGCAGGACCTGCCTGGGA	+	chr19	55628405	55628425	CGGAAGTGGGGTGGTCGAAG	+	AAVS1
AAVS1_67_251_dist1956	AAVS1	AAVS1	1956	chr19	55626454	55626474	ATATTCCTCCGCCCAGAGCA	-	chr19	55628430	55628450	TGGTAAGGGGGACTGGGACG	+	AAVS1
AAVS1_34_59_dist132	AAVS1	AAVS1	132	chr19	55626194	55626214	CTTGGCCTGGACCCCACGAG	-	chr19	55626346	55626366	TGAGATGGTGGACGAGGAAG	+	AAVS1
AAVS1_59_230_dist1917	AAVS1	AAVS1	1917	chr19	55626346	55626366	TGAGATGGTGGACGAGGAAG	+	chr19	55628283	55628303	GGAGTCGCTTTAACTGGCCC	-	AAVS1
AAVS1_42_94_dist671	AAVS1	AAVS1	671	chr19	55626922	55626942	CTGGGAGGGAGAGCTTGGCA	-	chr19	55626231	55626251	CCTTCCCCTGCATCCCCCAG	-	AAVS1
AAVS1_139_255_dist1028	AAVS1	AAVS1	1028	chr19	55628463	55628483	GGGTGGCAAAGCCCAGGGCC	+	chr19	55627415	55627435	CCCGAATCCACAGGAGAACG	+	AAVS1
AAVS1_40_198_dist1703	AAVS1	AAVS1	1703	chr19	55626228	55626248	CCTCTGGGGGATGCAGGGGA	+	chr19	55627951	55627971	AAGGGGAAACAGTGGGCCAG	+	AAVS1
AAVS1_160_210_dist500	AAVS1	AAVS1	500	chr19	55627603	55627623	GCACAGGCCCCAGAAGGAGA	+	chr19	55628123	55628143	CCAGACTGAGCTATGGGAGC	+	AAVS1
AAVS1_75_143_dist899	AAVS1	AAVS1	899	chr19	55626529	55626549	GAGTAGAGGCGGCCACGACC	+	chr19	55627448	55627468	AAGAAAGCAAGAGGATGGAG	+	AAVS1
AAVS1_16_70_dist610	AAVS1	AAVS1	610	chr19	55625859	55625879	CCGGCCAGTTTCTCCACCTG	-	chr19	55626489	55626509	GGGGACTCTTTAAGGAAAGA	+	AAVS1
ENST00000216146_RPL3_7355_dist69132	ENST00000216146_RPL3	RPL3	69132	chr22	39708518	39708538	CTGGTGTGCAGGCAGACCGT	-	chr22	39777670	39777690	AGGCCGGCGAGGACAAGGAC	-	gene
ENST00000216146_RPL3_10262_dist91313	ENST00000216146_RPL3	RPL3	91313	chr22	39710581	39710601	ACTGTAGCTTATGCATCACG	-	chr22	39801914	39801934	TTCGGGCGCTCGCCAGACAC	-	gene
ENST00000216146_RPL3_4379_dist18562	ENST00000216146_RPL3	RPL3	18562	chr22	39705909	39705929	GCTCCGGTATGAGCTCCTGA	-	chr22	39724491	39724511	CATGGCCATGTGCTATAGCA	-	gene
ENST00000216146_RPL3_12347_dist12620	ENST00000216146_RPL3	RPL3	12620	chr22	39711336	39711356	TTGAGTTGCTGTGCAAACCT	-	chr22	39723976	39723996	TCGTGGAGAAGCACAGCAAG	-	gene
ENST00000216146_RPL3_16701_dist37075	ENST00000216146_RPL3	RPL3	37075	chr22	39751416	39751436	AGGTGAGAAAGACTCCAGGG	-	chr22	39714321	39714341	GGAGTCAAGCTGTTAGCAGA	-	gene
ENST00000216146_RPL3_10411_dist64806	ENST00000216146_RPL3	RPL3	64806	chr22	39710904	39710924	AATTGCTGAGTAGCAGGAAG	-	chr22	39775730	39775750	TAAAGAGCCACTTAGTGAAG	-	gene
ENST00000216146_RPL3_18798_dist97926	ENST00000216146_RPL3	RPL3	97926	chr22	39715368	39715388	CAGAGAGAGGCCGTAAGGGT	-	chr22	39813314	39813334	TCTTAAGAGCAAAGATCCGA	-	gene
ENST00000216146_RPL3_3418_dist42857	ENST00000216146_RPL3	RPL3	42857	chr22	39705763	39705783	GAGCGGAGGCCTGTGGTGGG	-	chr22	39748640	39748660	GTGGTGTGAGGGCCAAGAGC	-	gene
ENST00000216146_RPL3_1302_dist78504	ENST00000216146_RPL3	RPL3	78504	chr22	39703148	39703168	GCAGAGGAAAACGGCTGTGA	-	chr22	39781672	39781692	AATAATAACCAAGTAAGACA	-	gene
ENST00000216146_RPL3_17300_dist85892	ENST00000216146_RPL3	RPL3	85892	chr22	39715093	39715113	ATGATGAACTTATTGACGGG	-	chr22	39801005	39801025	AAAGGGAGACTCACAACCCC	-	gene
ENST00000216146_RPL3_8105_dist51782	ENST00000216146_RPL3	RPL3	51782	chr22	39761160	39761180	GGGAAAATTCATCCAACAAG	-	chr22	39709358	39709378	GAACAGTGCTGAGGAAAGCC	-	gene
ENST00000216146_RPL3_18109_dist22291	ENST00000216146_RPL3	RPL3	22291	chr22	39715213	39715233	TCGGCGCCGTTCTCATTGGG	-	chr22	39737524	39737544	CCTGAAGCCAGCAACAGGGG	-	gene
ENST00000216146_RPL3_2371_dist20444	ENST00000216146_RPL3	RPL3	20444	chr22	39705164	39705184	GCCCGGGCCAGGCCACCGAC	-	chr22	39725628	39725648	TATGTCCTTTAATAGAAAAG	-	gene
ENST00000216146_RPL3_18343_dist9625	ENST00000216146_RPL3	RPL3	9625	chr22	39715239	39715259	GGTAGAAGGACCTTGGGTGG	-	chr22	39724884	39724904	CGTCTTGAGCTGCTGTGCGA	-	gene
ENST00000216146_RPL3_8387_dist75498	ENST00000216146_RPL3	RPL3	75498	chr22	39709404	39709424	GGGAGGCTGAATTGATCGTG	-	chr22	39784922	39784942	TGTTTGGGGTGTCTGGGCAG	-	gene
ENST00000216146_RPL3_15985_dist34637	ENST00000216146_RPL3	RPL3	34637	chr22	39714002	39714022	TTAGAGATGTCTAACAGCAC	-	chr22	39748659	39748679	GCTTCACTTGCTCTGCCCTG	-	gene
ENST00000216146_RPL3_13066_dist42468	ENST00000216146_RPL3	RPL3	42468	chr22	39712357	39712377	GTGCTGAGTGCAACCCCATG	-	chr22	39754845	39754865	ACGTTTGTCCCAGAAACACA	-	gene
ENST00000216146_RPL3_18819_dist9003	ENST00000216146_RPL3	RPL3	9003	chr22	39724404	39724424	CCAATGGGCCATGGAGAACA	-	chr22	39715381	39715401	CCTGCAGGTCGGCCAGAGAG	-	gene
ENST00000216146_RPL3_1800_dist42645	ENST00000216146_RPL3	RPL3	42645	chr22	39704674	39704694	AAGGCAGTGCGCGGGACAGC	-	chr22	39747339	39747359	GGGTCATCCTTCGCAGACCA	-	gene
ENST00000216146_RPL3_1046_dist61552	ENST00000216146_RPL3	RPL3	61552	chr22	39703000	39703020	ATAAGCAGGGACCCAGGCGA	-	chr22	39764572	39764592	GAGAGGATGTGTCCCCAAGA	-	gene
ENST00000216146_RPL3_12958_dist88634	ENST00000216146_RPL3	RPL3	88634	chr22	39712351	39712371	AGTGCAACCCCATGTGGTGA	-	chr22	39801005	39801025	AAAGGGAGACTCACAACCCC	-	gene
ENST00000216146_RPL3_16860_dist98973	ENST00000216146_RPL3	RPL3	98973	chr22	39714321	39714341	GGAGTCAAGCTGTTAGCAGA	-	chr22	39813314	39813334	TCTTAAGAGCAAAGATCCGA	-	gene
ENST00000216146_RPL3_16347_dist85025	ENST00000216146_RPL3	RPL3	85025	chr22	39714048	39714068	TCACCTGAAAGCTTGAATAA	-	chr22	39799093	39799113	GAATGAACAGCATTCACTCA	-	gene
ENST00000216146_RPL3_17858_dist9772	ENST00000216146_RPL3	RPL3	9772	chr22	39715197	39715217	TGGGAGGTAAAGAAGCTTGG	-	chr22	39724989	39725009	GCAGGGAACATACCGGGGGC	-	gene
ENST00000216146_RPL3_14189_dist51489	ENST00000216146_RPL3	RPL3	51489	chr22	39712934	39712954	CAATGAGCTCCATCCCCACG	-	chr22	39764443	39764463	TCCTGGCACTGCGCTGGGAG	-	gene
ENST00000216146_RPL3_8076_dist38057	ENST00000216146_RPL3	RPL3	38057	chr22	39747435	39747455	CTGTGCAGGCACCGACACAA	-	chr22	39709358	39709378	GAACAGTGCTGAGGAAAGCC	-	gene
ENST00000216146_RPL3_11249_dist70535	ENST00000216146_RPL3	RPL3	70535	chr22	39711117	39711137	GCCTACTGATAACTGCAAAG	-	chr22	39781672	39781692	AATAATAACCAAGTAAGACA	-	gene
ENST00000216146_RPL3_18833_dist10227	ENST00000216146_RPL3	RPL3	10227	chr22	39715381	39715401	CCTGCAGGTCGGCCAGAGAG	-	chr22	39725628	39725648	TATGTCCTTTAATAGAAAAG	-	gene
ENST00000216146_RPL3_8864_dist27704	ENST00000216146_RPL3	RPL3	27704	chr22	39709610	39709630	GGTCCTGACTTGTCATGGGG	-	chr22	39737334	39737354	CCCAATGTGTCCATGGGAAG	-	gene
ENST00000216146_RPL3_15788_dist51624	ENST00000216146_RPL3	RPL3	51624	chr22	39713857	39713877	CTGTAGAAGAGAATTGAAGC	-	chr22	39765501	39765521	AGACCCAAGGGATCAGGCAG	-	gene
ENST00000222247_RPL18A_766_dist18928	ENST00000222247_RPL18A	RPL18A	18928	chr19	17952409	17952429	TCGGGGTAAGGCTGAAGGGG	+	chr19	17971357	17971377	CCCTTCCTGAACGTGTGCCG	+	gene
ENST00000222247_RPL18A_10397_dist47463	ENST00000222247_RPL18A	RPL18A	47463	chr19	17927218	17927238	TATCAAGCTCCTGGAAGTGC	+	chr19	17974701	17974721	GCATGACACTAATCCCACCC	+	gene
ENST00000222247_RPL18A_8563_dist31254	ENST00000222247_RPL18A	RPL18A	31254	chr19	17942239	17942259	GGATCCCAGGATAATCCGGC	+	chr19	17973513	17973533	TGGAGGTTCCACAACTCTAG	+	gene
ENST00000222247_RPL18A_12287_dist96168	ENST00000222247_RPL18A	RPL18A	96168	chr19	17881453	17881473	GGAAACACATCCCAGAGCGA	+	chr19	17977641	17977661	GGCCTGCGTTAATTCCGGTG	+	gene
ENST00000222247_RPL18A_10606_dist93395	ENST00000222247_RPL18A	RPL18A	93395	chr19	17881468	17881488	AGCGACGGTCCTGGAACCTG	+	chr19	17974883	17974903	CATCGGGTTCCACATTGATG	+	gene
ENST00000222247_RPL18A_3084_dist79180	ENST00000222247_RPL18A	RPL18A	79180	chr19	17891598	17891618	GGACCCTGAGGAAGCAGGAG	+	chr19	17970798	17970818	CGCGGCAGGGGGCCAAGGGA	+	gene
ENST00000222247_RPL18A_18_dist25038	ENST00000222247_RPL18A	RPL18A	25038	chr19	17946896	17946916	GAACTGCACTTGTGTTGAGG	+	chr19	17971954	17971974	GTCACCAAGAATCCACATGG	+	gene
ENST00000222247_RPL18A_1133_dist30220	ENST00000222247_RPL18A	RPL18A	30220	chr19	17953508	17953528	CTGGGGTGCGGCCCTAGTTG	+	chr19	17983748	17983768	ACCAGGTGTGTCCTCACGGG	+	gene
ENST00000222247_RPL18A_3581_dist84290	ENST00000222247_RPL18A	RPL18A	84290	chr19	17886724	17886744	CTGGATTGGAGAGCTGACTG	+	chr19	17971034	17971054	GAATAAGTCGCGCAGCATAG	+	gene
ENST00000222247_RPL18A_1042_dist20401	ENST00000222247_RPL18A	RPL18A	20401	chr19	17953443	17953463	CCGGCCCTCAGCGTCGGGAG	+	chr19	17973864	17973884	GGAAGTGCCTGCTCTGACGC	+	gene
ENST00000222247_RPL18A_5581_dist57269	ENST00000222247_RPL18A	RPL18A	57269	chr19	17914283	17914303	GGAGGATGGCAAAATCGCAC	+	chr19	17971572	17971592	GATTGCAGTTGGGAAAACGG	+	gene
ENST00000222247_RPL18A_10015_dist68478	ENST00000222247_RPL18A	RPL18A	68478	chr19	17974536	17974556	TAGACACAAGTGGGCACCCG	+	chr19	17906038	17906058	GATCTGGCGGACCCCAGTGG	+	gene
ENST00000222247_RPL18A_8389_dist31634	ENST00000222247_RPL18A	RPL18A	31634	chr19	17941496	17941516	AATGGGGAACTGGTCAGGGT	+	chr19	17973150	17973170	GGAAGACAAAAGGATGCCCC	+	gene
ENST00000222247_RPL18A_7587_dist81548	ENST00000222247_RPL18A	RPL18A	81548	chr19	17891500	17891520	AGAGCGGGGAGCACAGCTTG	+	chr19	17973068	17973088	TCCTTGACTCCCTCACACTG	+	gene
ENST00000222247_RPL18A_2607_dist7923	ENST00000222247_RPL18A	RPL18A	7923	chr19	17964699	17964719	CCGGAGTGCATACAAGTGGG	+	chr19	17972642	17972662	TCAGGAACTGCATCTGGGGC	+	gene
ENST00000222247_RPL18A_2218_dist14229	ENST00000222247_RPL18A	RPL18A	14229	chr19	17957188	17957208	GGGGGAAAGAACCTTACCAA	+	chr19	17971437	17971457	ATTGATAACTAGTGAAAAGC	+	gene
ENST00000222247_RPL18A_2732_dist7698	ENST00000222247_RPL18A	RPL18A	7698	chr19	17964920	17964940	TCCCTGGGAAAAAGACAGGG	+	chr19	17972638	17972658	GAGTTCAGGAACTGCATCTG	+	gene
ENST00000222247_RPL18A_8167_dist63969	ENST00000222247_RPL18A	RPL18A	63969	chr19	17909151	17909171	TCTGCAGGTGATAAGGGTGG	+	chr19	17973140	17973160	GCGGGGCACAGGAAGACAAA	+	gene
ENST00000222247_RPL18A_6967_dist58153	ENST00000222247_RPL18A	RPL18A	58153	chr19	17972638	17972658	GAGTTCAGGAACTGCATCTG	+	chr19	17914465	17914485	GGGTAGGCGCTGTAACATGC	+	gene
ENST00000222247_RPL18A_2786_dist6389	ENST00000222247_RPL18A	RPL18A	6389	chr19	17965048	17965068	TCAGATTCCTGCATGGCCCG	+	chr19	17971457	17971477	TGGCGAGTCAGTTTCAGAGG	+	gene
ENST00000222247_RPL18A_3450_dist75779	ENST00000222247_RPL18A	RPL18A	75779	chr19	17895178	17895198	GCCGATGAGCTGGAGGGAGT	+	chr19	17970977	17970997	GGGCCAGCTCAGGGATCGCG	+	gene
ENST00000222247_RPL18A_1488_dist19829	ENST00000222247_RPL18A	RPL18A	19829	chr19	17954059	17954079	CCTGGGCTGACCCCCACCCC	+	chr19	17973908	17973928	ACCTTGGTGGCCCCACAGGA	+	gene
ENST00000222247_RPL18A_713_dist20124	ENST00000222247_RPL18A	RPL18A	20124	chr19	17952406	17952426	CCCTCGGGGTAAGGCTGAAG	+	chr19	17972550	17972570	TGGGCCCTGTCTGTTAAGTG	+	gene
ENST00000222247_RPL18A_9519_dist66136	ENST00000222247_RPL18A	RPL18A	66136	chr19	17907739	17907759	ATTGTGGACCCTCTTCCTGG	+	chr19	17973895	17973915	GGGGGGCGGCTACACCTTGG	+	gene
ENST00000222247_RPL18A_5594_dist47588	ENST00000222247_RPL18A	RPL18A	47588	chr19	17971572	17971592	GATTGCAGTTGGGAAAACGG	+	chr19	17923964	17923984	TTCCAGTAGAAAATATACAC	+	gene
ENST00000222247_RPL18A_4855_dist71956	ENST00000222247_RPL18A	RPL18A	71956	chr19	17899388	17899408	TCCTTTGCGTTGCCAGAGAG	+	chr19	17971364	17971384	TGAACGTGTGCCGAGGCCGG	+	gene
ENST00000222247_RPL18A_8260_dist86097	ENST00000222247_RPL18A	RPL18A	86097	chr19	17887033	17887053	ATGTTGCCCACTTTGTCCAC	+	chr19	17973150	17973170	GGAAGACAAAAGGATGCCCC	+	gene
ENST00000222247_RPL18A_7194_dist91565	ENST00000222247_RPL18A	RPL18A	91565	chr19	17881151	17881171	ACTGTGGAGCTGACATCACG	+	chr19	17972736	17972756	AGGATGCCTGAAGGTAGGTG	+	gene
ENST00000222247_RPL18A_4565_dist42235	ENST00000222247_RPL18A	RPL18A	42235	chr19	17929016	17929036	GAGTGGCACACAGAGACATG	+	chr19	17971271	17971291	GAACCTGGACTCCCATGGAG	+	gene
ENST00000222247_RPL18A_8349_dist58847	ENST00000222247_RPL18A	RPL18A	58847	chr19	17973150	17973170	GGAAGACAAAAGGATGCCCC	+	chr19	17914283	17914303	GGAGGATGGCAAAATCGCAC	+	gene
ENST00000250448_FOXA1_2329_dist27599	ENST00000250448_FOXA1	FOXA1	27599	chr14	38053046	38053066	CCTTCGCAACCATCCCCCGA	-	chr14	38080665	38080685	GCCACAGCGGATTAGCGAGG	-	gene
ENST00000250448_FOXA1_372_dist41443	ENST00000250448_FOXA1	FOXA1	41443	chr14	38050717	38050737	AATCATGAATCATGAAGCCA	-	chr14	38092180	38092200	TAATGTCGTAGTTCTGGCCA	-	gene
ENST00000250448_FOXA1_12025_dist72224	ENST00000250448_FOXA1	FOXA1	72224	chr14	38135968	38135988	TGTGGACCTTACCAGGACAG	-	chr14	38063724	38063744	AAAGCCGGAGCATACCCACA	-	gene
ENST00000250448_FOXA1_5503_dist97815	ENST00000250448_FOXA1	FOXA1	97815	chr14	38054408	38054428	TGGCTAATATATTAATGGGG	-	chr14	38152243	38152263	CCATACGTTGGTCCTTGCCT	-	gene
ENST00000250448_FOXA1_10424_dist93516	ENST00000250448_FOXA1	FOXA1	93516	chr14	38155576	38155596	TCTACAAAACCAACATTGGG	-	chr14	38062040	38062060	TAGCCATTTGCCCCGGGTGG	-	gene
ENST00000250448_FOXA1_11745_dist6096	ENST00000250448_FOXA1	FOXA1	6096	chr14	38069674	38069694	GCGAGTGGATTGGCGGGGGC	-	chr14	38063558	38063578	CCTTCTCTAAAACCGCTGGG	-	gene
ENST00000250448_FOXA1_7178_dist17883	ENST00000250448_FOXA1	FOXA1	17883	chr14	38057129	38057149	AATTTCGCCCGAGATGGGGG	-	chr14	38075032	38075052	TAATGAGCCTGGTCTAAAGC	-	gene
ENST00000250448_FOXA1_11199_dist64360	ENST00000250448_FOXA1	FOXA1	64360	chr14	38126615	38126635	GGTAGTTCCCCACGCAGCAC	-	chr14	38062235	38062255	ACTTGGGATACCGCCTGGCG	-	gene
ENST00000250448_FOXA1_12361_dist74601	ENST00000250448_FOXA1	FOXA1	74601	chr14	38138506	38138526	GATGGAAAGCATCTTCACAT	-	chr14	38063885	38063905	CCGACTCTCGCAGCCGGAGA	-	gene
ENST00000250448_FOXA1_9937_dist7549	ENST00000250448_FOXA1	FOXA1	7549	chr14	38069515	38069535	GCGGGCTTCTGCTGATGGAG	-	chr14	38061946	38061966	ACCACTAACCCCGCCCTCCG	-	gene
ENST00000250448_FOXA1_11879_dist81575	ENST00000250448_FOXA1	FOXA1	81575	chr14	38145153	38145173	GAAAGTGAGAATATAATCAC	-	chr14	38063558	38063578	CCTTCTCTAAAACCGCTGGG	-	gene
ENST00000250448_FOXA1_10682_dist49278	ENST00000250448_FOXA1	FOXA1	49278	chr14	38111365	38111385	CTATGGGACCATCAAAGCAC	-	chr14	38062067	38062087	ATCTTTGCTCGGTCTGGGGA	-	gene
ENST00000250448_FOXA1_3540_dist95974	ENST00000250448_FOXA1	FOXA1	95974	chr14	38053503	38053523	CGAGGTGAACAACAATGCCC	-	chr14	38149497	38149517	GCATGCTGTTACTTTAACAG	-	gene
ENST00000250448_FOXA1_12294_dist25775	ENST00000250448_FOXA1	FOXA1	25775	chr14	38063885	38063905	CCGACTCTCGCAGCCGGAGA	-	chr14	38089680	38089700	AGAGAGTTAGAAAAACGAAG	-	gene
ENST00000250448_FOXA1_5801_dist81999	ENST00000250448_FOXA1	FOXA1	81999	chr14	38054506	38054526	ATGAGCCGTATTGTAGCGCA	-	chr14	38136525	38136545	TTAATGTGCTGGGCAGGGGG	-	gene
ENST00000250448_FOXA1_3728_dist16046	ENST00000250448_FOXA1	FOXA1	16046	chr14	38053608	38053628	CCGAGACATATGCTGCCCGC	-	chr14	38069674	38069694	GCGAGTGGATTGGCGGGGGC	-	gene
ENST00000250448_FOXA1_12080_dist7620	ENST00000250448_FOXA1	FOXA1	7620	chr14	38071410	38071430	CAAGTGCGCTGTCTCCGCCA	-	chr14	38063770	38063790	TGCAGCGGGCGGGCGAGCGC	-	gene
ENST00000250448_FOXA1_1629_dist84605	ENST00000250448_FOXA1	FOXA1	84605	chr14	38052741	38052761	CGGGTGCAGGGATCTGGACG	-	chr14	38137366	38137386	GACTATATCCTGCAGTCAGG	-	gene
ENST00000250448_FOXA1_4803_dist64704	ENST00000250448_FOXA1	FOXA1	64704	chr14	38054144	38054164	CAGCCAGACGCCGCGGACGC	-	chr14	38118868	38118888	CTACCCACATAGACCACTGA	-	gene
ENST00000250448_FOXA1_10714_dist74438	ENST00000250448_FOXA1	FOXA1	74438	chr14	38136525	38136545	TTAATGTGCTGGGCAGGGGG	-	chr14	38062067	38062087	ATCTTTGCTCGGTCTGGGGA	-	gene
ENST00000250448_FOXA1_10997_dist29832	ENST00000250448_FOXA1	FOXA1	29832	chr14	38092080	38092100	GATGGACGTGGGGATCACGC	-	chr14	38062228	38062248	ATACCGCCTGGCGTGGATGG	-	gene
ENST00000250448_FOXA1_7826_dist15649	ENST00000250448_FOXA1	FOXA1	15649	chr14	38072876	38072896	GAGCCTTCGCCTCGCTGAGG	-	chr14	38057207	38057227	TCGCCAGCTCCCGAAGACCA	-	gene
ENST00000250448_FOXA1_212_dist41742	ENST00000250448_FOXA1	FOXA1	41742	chr14	38049367	38049387	GTTTGCTACGGGGTATTGAG	-	chr14	38091129	38091149	GAACCTCACCGTGCTCCCTG	-	gene
ENST00000250448_FOXA1_9700_dist53019	ENST00000250448_FOXA1	FOXA1	53019	chr14	38058654	38058674	GAGTTAATTCACTCTCGCAG	-	chr14	38111693	38111713	GCAGGTCAGTCTGTTACAGA	-	gene
ENST00000250448_FOXA1_4109_dist34485	ENST00000250448_FOXA1	FOXA1	34485	chr14	38053734	38053754	GCCGGAGGCCTGAAGCCCAA	-	chr14	38088239	38088259	TTGGCTCTTATTGTTTGCAC	-	gene
ENST00000250448_FOXA1_1437_dist58629	ENST00000250448_FOXA1	FOXA1	58629	chr14	38052739	38052759	GGTGCAGGGATCTGGACGCG	-	chr14	38111388	38111408	GGCTGAGAAGCTACCAGCGG	-	gene
ENST00000250448_FOXA1_10695_dist57219	ENST00000250448_FOXA1	FOXA1	57219	chr14	38119306	38119326	CAACACCTGCTTTCACAAAG	-	chr14	38062067	38062087	ATCTTTGCTCGGTCTGGGGA	-	gene
ENST00000250448_FOXA1_7872_dist34418	ENST00000250448_FOXA1	FOXA1	34418	chr14	38091645	38091665	GGCCTGGTGCCGTAGGAACG	-	chr14	38057207	38057227	TCGCCAGCTCCCGAAGACCA	-	gene
ENST00000250448_FOXA1_6763_dist64091	ENST00000250448_FOXA1	FOXA1	64091	chr14	38055260	38055280	CGAATACATCAGAATCCAGG	-	chr14	38119371	38119391	GATCAACTTAGCGCCTCTGC	-	gene
ENST00000250448_FOXA1_5277_dist39806	ENST00000250448_FOXA1	FOXA1	39806	chr14	38054332	38054352	GGAAGGGAACCGAACAGCTC	-	chr14	38094158	38094178	TCCGACATAAAACAATATGT	-	gene
ENST00000260443_RSL24D1_904_dist60553	ENST00000260443_RSL24D1	RSL24D1	60553	chr15	55471548	55471568	TTCTGTTGTGAAGAGTGGGA	-	chr15	55532121	55532141	GGGGTAATTCCACTAACTCC	-	gene
ENST00000260443_RSL24D1_660_dist45106	ENST00000260443_RSL24D1	RSL24D1	45106	chr15	55470138	55470158	TTTGGTTCGACACCAAGCCT	-	chr15	55515264	55515284	CTTAGTCTATGGTCTTGTGG	-	gene
ENST00000260443_RSL24D1_4086_dist28040	ENST00000260443_RSL24D1	RSL24D1	28040	chr15	55515902	55515922	ATTGACAATGCATGTGGCAA	-	chr15	55487842	55487862	GTTGGGGTCTAATTCAGAGT	-	gene
ENST00000260443_RSL24D1_3996_dist52721	ENST00000260443_RSL24D1	RSL24D1	52721	chr15	55540448	55540468	GAGGCTGTTGGAACACAGCA	-	chr15	55487707	55487727	TATTGATTTGGTAGACACAG	-	gene
ENST00000260443_RSL24D1_68_dist71597	ENST00000260443_RSL24D1	RSL24D1	71597	chr15	55534772	55534792	TGCCTTGCTAATGAAGAACG	-	chr15	55463155	55463175	AATGGTGTTCTTCAGGCAAG	-	gene
ENST00000260443_RSL24D1_3224_dist97112	ENST00000260443_RSL24D1	RSL24D1	97112	chr15	55484349	55484369	GTACAGGCTACATTTGAGGG	-	chr15	55581481	55581501	GGACTGCAGACTAGCTGCGA	-	gene
ENST00000260443_RSL24D1_3693_dist43334	ENST00000260443_RSL24D1	RSL24D1	43334	chr15	55529354	55529374	ATATGGTGCTGGGTAAAAAG	-	chr15	55486000	55486020	CACTCTAGTGTCTTAGGAGA	-	gene
ENST00000260443_RSL24D1_1819_dist56320	ENST00000260443_RSL24D1	RSL24D1	56320	chr15	55537440	55537460	GTAAACTGCACGGAAGACAT	-	chr15	55481100	55481120	TCCGCACTTGGCCAGTCCTG	-	gene
ENST00000260443_RSL24D1_2817_dist97909	ENST00000260443_RSL24D1	RSL24D1	97909	chr15	55581763	55581783	GCCCGAGCCCGCCTGAAGAG	-	chr15	55483834	55483854	AAAATACCAGCCACTAGCAA	-	gene
ENST00000260443_RSL24D1_1269_dist85748	ENST00000260443_RSL24D1	RSL24D1	85748	chr15	55472365	55472385	CAGGATTGGAAATCATGGGA	-	chr15	55558133	55558153	CCTGCATAAAGAGCCCGTGG	-	gene
ENST00000260443_RSL24D1_3545_dist36284	ENST00000260443_RSL24D1	RSL24D1	36284	chr15	55521134	55521154	GTGAGACTAAGATCACAAGC	-	chr15	55484830	55484850	TCATCTAATCAATCATAACA	-	gene
ENST00000260443_RSL24D1_2136_dist12550	ENST00000260443_RSL24D1	RSL24D1	12550	chr15	55494582	55494602	GGGAGGGTACAGTCATGGAC	-	chr15	55482012	55482032	CTGCTAATGGATCATAGGCA	-	gene
ENST00000260443_RSL24D1_67_dist71184	ENST00000260443_RSL24D1	RSL24D1	71184	chr15	55534359	55534379	TACTAAATATGAGTAATAGA	-	chr15	55463155	55463175	AATGGTGTTCTTCAGGCAAG	-	gene
ENST00000260443_RSL24D1_3092_dist97789	ENST00000260443_RSL24D1	RSL24D1	97789	chr15	55581838	55581858	CCGAGCGAGGCGTCCCCCTG	-	chr15	55484029	55484049	ACTGATTACCATTTACCTCG	-	gene
ENST00000260443_RSL24D1_1832_dist66367	ENST00000260443_RSL24D1	RSL24D1	66367	chr15	55547487	55547507	TTGATTAAAGGAATACCCCG	-	chr15	55481100	55481120	TCCGCACTTGGCCAGTCCTG	-	gene
ENST00000260443_RSL24D1_5013_dist5613	ENST00000260443_RSL24D1	RSL24D1	5613	chr15	55488949	55488969	CCCGCGGTTCCTGGGCGCGG	-	chr15	55494582	55494602	GGGAGGGTACAGTCATGGAC	-	gene
ENST00000260443_RSL24D1_3749_dist84557	ENST00000260443_RSL24D1	RSL24D1	84557	chr15	55570577	55570597	GATGCCTCTTCTTTGTGAGG	-	chr15	55486000	55486020	CACTCTAGTGTCTTAGGAGA	-	gene
ENST00000260443_RSL24D1_4963_dist57174	ENST00000260443_RSL24D1	RSL24D1	57174	chr15	55488907	55488927	GCGTCTGCCGTGTTTGGCCC	-	chr15	55546101	55546121	TTATCCATGTTATAAACACG	-	gene
ENST00000260443_RSL24D1_48_dist63613	ENST00000260443_RSL24D1	RSL24D1	63613	chr15	55526788	55526808	ACAGCACTTCATATAAAACC	-	chr15	55463155	55463175	AATGGTGTTCTTCAGGCAAG	-	gene
ENST00000260443_RSL24D1_3121_dist30285	ENST00000260443_RSL24D1	RSL24D1	30285	chr15	55514654	55514674	CAGTCTATAGGCTATAGGTG	-	chr15	55484349	55484369	GTACAGGCTACATTTGAGGG	-	gene
ENST00000260443_RSL24D1_1077_dist38211	ENST00000260443_RSL24D1	RSL24D1	38211	chr15	55471724	55471744	GATTCGACTTGGGAGAAAGG	-	chr15	55509955	55509975	GCTACATTAGCACCACCATG	-	gene
ENST00000260443_RSL24D1_4768_dist26366	ENST00000260443_RSL24D1	RSL24D1	26366	chr15	55515264	55515284	CTTAGTCTATGGTCTTGTGG	-	chr15	55488878	55488898	CCGTTGTTCCCCTGGGAGGG	-	gene
ENST00000260443_RSL24D1_76_dist74144	ENST00000260443_RSL24D1	RSL24D1	74144	chr15	55537319	55537339	GTAATGGTCTGTGAGAGTTG	-	chr15	55463155	55463175	AATGGTGTTCTTCAGGCAAG	-	gene
ENST00000260443_RSL24D1_3644_dist9036	ENST00000260443_RSL24D1	RSL24D1	9036	chr15	55486000	55486020	CACTCTAGTGTCTTAGGAGA	-	chr15	55495056	55495076	GTTCCATTAGGTGCTCACTG	-	gene
ENST00000260443_RSL24D1_117_dist42675	ENST00000260443_RSL24D1	RSL24D1	42675	chr15	55464161	55464181	ACAATTAATTCATTAGAGGA	-	chr15	55506856	55506876	AAAGATTGACAGTAACTAAG	-	gene
ENST00000260443_RSL24D1_3918_dist7329	ENST00000260443_RSL24D1	RSL24D1	7329	chr15	55495056	55495076	GTTCCATTAGGTGCTCACTG	-	chr15	55487707	55487727	TATTGATTTGGTAGACACAG	-	gene
ENST00000260443_RSL24D1_3931_dist21294	ENST00000260443_RSL24D1	RSL24D1	21294	chr15	55509021	55509041	AGTTTAATGAGGAGTAAGGG	-	chr15	55487707	55487727	TATTGATTTGGTAGACACAG	-	gene
ENST00000260443_RSL24D1_3344_dist89907	ENST00000260443_RSL24D1	RSL24D1	89907	chr15	55574413	55574433	GATTGGAACCAGTTGTACTG	-	chr15	55484486	55484506	AGAACTAGAGAGAAGTCAGG	-	gene
ENST00000260443_RSL24D1_2137_dist13024	ENST00000260443_RSL24D1	RSL24D1	13024	chr15	55482012	55482032	CTGCTAATGGATCATAGGCA	-	chr15	55495056	55495076	GTTCCATTAGGTGCTCACTG	-	gene
ENST00000394920_RPL8_1434_dist72681	ENST00000262584_RPL8	RPL8	72681	chr8	146012616	146012636	GCGCGGGGCGCAGACCCTCC	-	chr8	146085317	146085337	CTGTTTGAGACACAGCCCGC	-	gene
ENST00000394920_RPL8_517_dist61943	ENST00000262584_RPL8	RPL8	61943	chr8	146074331	146074351	CCTTGGGCTTGTCTCAAGCG	-	chr8	146012368	146012388	TGGACTCCTGCCGCACAGAG	-	gene
ENST00000394920_RPL8_485_dist49678	ENST00000262584_RPL8	RPL8	49678	chr8	146062066	146062086	TCCCCCAACTGGAAGGAAAG	-	chr8	146012368	146012388	TGGACTCCTGCCGCACAGAG	-	gene
ENST00000262584_RPL8_975_dist34093	ENST00000262584_RPL8	RPL8	34093	chr8	146046648	146046668	GTTCTCAGGCCTCAGGGCCC	-	chr8	146012535	146012555	TGGGTCCGTCCCGCCATCAG	-	gene
ENST00000262584_RPL8_1095_dist12945	ENST00000262584_RPL8	RPL8	12945	chr8	146025519	146025539	GGGGTCTGGAAGACTAGGAG	-	chr8	146012554	146012574	TCTCGCGGTGCTGCAGGCGT	-	gene
ENST00000262584_RPL8_1032_dist50164	ENST00000262584_RPL8	RPL8	50164	chr8	146012535	146012555	TGGGTCCGTCCCGCCATCAG	-	chr8	146062719	146062739	GACGGGAAGTGTGCAGCACA	-	gene
ENST00000262584_RPL8_1067_dist65505	ENST00000262584_RPL8	RPL8	65505	chr8	146078060	146078080	CAAGCCGCGCGACCGGAAGC	-	chr8	146012535	146012555	TGGGTCCGTCCCGCCATCAG	-	gene
ENST00000262584_RPL8_440_dist34574	ENST00000262584_RPL8	RPL8	34574	chr8	146046962	146046982	AAAGACCCACGAACACCGAG	-	chr8	146012368	146012388	TGGACTCCTGCCGCACAGAG	-	gene
ENST00000394920_RPL8_1172_dist40495	ENST00000262584_RPL8	RPL8	40495	chr8	146053069	146053089	GGGACCCCAATGCCGAAGGC	-	chr8	146012554	146012574	TCTCGCGGTGCTGCAGGCGT	-	gene
ENST00000262584_RPL8_430_dist33879	ENST00000262584_RPL8	RPL8	33879	chr8	146046267	146046287	GCTGGCGTAAACGTAGTTAC	-	chr8	146012368	146012388	TGGACTCCTGCCGCACAGAG	-	gene
ENST00000394920_RPL8_13_dist12374	ENST00000262584_RPL8	RPL8	12374	chr8	146024713	146024733	GCAGGGTAAATGAACGCTGC	-	chr8	146012319	146012339	CCCTTGGTCCCAGCGGCCCG	-	gene
ENST00000394920_RPL8_888_dist65624	ENST00000262584_RPL8	RPL8	65624	chr8	146078147	146078167	GCACCAAGGTCCCCGCGCCC	-	chr8	146012503	146012523	TTCGAGGGACCCCCCGGACA	-	gene
ENST00000262584_RPL8_1433_dist72624	ENST00000262584_RPL8	RPL8	72624	chr8	146085260	146085280	CCACTAACTCTTAGAGGCAG	-	chr8	146012616	146012636	GCGCGGGGCGCAGACCCTCC	-	gene
ENST00000394920_RPL8_1436_dist87628	ENST00000262584_RPL8	RPL8	87628	chr8	146100264	146100284	GGGAAATCTCTGGCCACCAA	-	chr8	146012616	146012636	GCGCGGGGCGCAGACCCTCC	-	gene
ENST00000394920_RPL8_899_dist96044	ENST00000262584_RPL8	RPL8	96044	chr8	146012503	146012523	TTCGAGGGACCCCCCGGACA	-	chr8	146108567	146108587	ACAAGGCACCCACATTATGT	-	gene
ENST00000394920_RPL8_262_dist34858	ENST00000262584_RPL8	RPL8	34858	chr8	146047204	146047224	GTCCTGGTGTGATGGACAAG	-	chr8	146012326	146012346	TCCAGACCCCTTGGTCCCAG	-	gene
ENST00000394920_RPL8_169_dist65853	ENST00000262584_RPL8	RPL8	65853	chr8	146078192	146078212	CCGAACCGTGGGGGCGGCGA	-	chr8	146012319	146012339	CCCTTGGTCCCAGCGGCCCG	-	gene
ENST00000262584_RPL8_1279_dist13214	ENST00000262584_RPL8	RPL8	13214	chr8	146025850	146025870	TCTGGTAAGAACTGCAACCC	-	chr8	146012616	146012636	GCGCGGGGCGCAGACCCTCC	-	gene
ENST00000394920_RPL8_1197_dist42582	ENST00000262584_RPL8	RPL8	42582	chr8	146055156	146055176	GGGGCTGAACCCCATGACAT	-	chr8	146012554	146012574	TCTCGCGGTGCTGCAGGCGT	-	gene
ENST00000262584_RPL8_1203_dist42992	ENST00000262584_RPL8	RPL8	42992	chr8	146055566	146055586	CGGGCGTGTGATGCAGCAGA	-	chr8	146012554	146012574	TCTCGCGGTGCTGCAGGCGT	-	gene
ENST00000394920_RPL8_1259_dist95993	ENST00000262584_RPL8	RPL8	95993	chr8	146108567	146108587	ACAAGGCACCCACATTATGT	-	chr8	146012554	146012574	TCTCGCGGTGCTGCAGGCGT	-	gene
ENST00000262584_RPL8_1222_dist53306	ENST00000262584_RPL8	RPL8	53306	chr8	146065880	146065900	GGCTATGATCATGACAACCA	-	chr8	146012554	146012574	TCTCGCGGTGCTGCAGGCGT	-	gene
ENST00000262584_RPL8_943_dist23031	ENST00000262584_RPL8	RPL8	23031	chr8	146035586	146035606	AGAGGATGCAGCACCCCCAC	-	chr8	146012535	146012555	TGGGTCCGTCCCGCCATCAG	-	gene
ENST00000394920_RPL8_47_dist23409	ENST00000262584_RPL8	RPL8	23409	chr8	146035748	146035768	ACTGTGGGGCGCACAGCCCG	-	chr8	146012319	146012339	CCCTTGGTCCCAGCGGCCCG	-	gene
ENST00000262584_RPL8_718_dist89618	ENST00000262584_RPL8	RPL8	89618	chr8	146012396	146012416	CAACTCCCTTGCCCCACGCG	-	chr8	146102034	146102054	CCATAAAGTGGCTTCTGCTG	-	gene
ENST00000394920_RPL8_230_dist23574	ENST00000262584_RPL8	RPL8	23574	chr8	146035920	146035940	GACTTCCGAGCTCCATGTTG	-	chr8	146012326	146012346	TCCAGACCCCTTGGTCCCAG	-	gene
ENST00000394920_RPL8_714_dist72901	ENST00000262584_RPL8	RPL8	72901	chr8	146085317	146085337	CTGTTTGAGACACAGCCCGC	-	chr8	146012396	146012416	CAACTCCCTTGCCCCACGCG	-	gene
ENST00000394920_RPL8_150_dist54330	ENST00000262584_RPL8	RPL8	54330	chr8	146066669	146066689	TGATAAGACTACAAATGCGG	-	chr8	146012319	146012339	CCCTTGGTCCCAGCGGCCCG	-	gene
ENST00000262584_RPL8_359_dist96221	ENST00000262584_RPL8	RPL8	96221	chr8	146012326	146012346	TCCAGACCCCTTGGTCCCAG	-	chr8	146108567	146108587	ACAAGGCACCCACATTATGT	-	gene
ENST00000394920_RPL8_1438_dist89398	ENST00000262584_RPL8	RPL8	89398	chr8	146102034	146102054	CCATAAAGTGGCTTCTGCTG	-	chr8	146012616	146012636	GCGCGGGGCGCAGACCCTCC	-	gene
ENST00000274065_RPS3A_73_dist8273	ENST00000274065_RPS3A	RPS3A	8273	chr4	152021013	152021033	GGAGGGTCGGTGTTGAGTAG	+	chr4	152012720	152012740	TTTGGCCCCTGACTATGTTG	+	gene
ENST00000274065_RPS3A_970_dist53661	ENST00000274065_RPS3A	RPS3A	53661	chr4	151967768	151967788	TCTGAAGCAGGTGATGACTG	+	chr4	152021449	152021469	GCATGCAGTGAAACGTACAG	+	gene
ENST00000274065_RPS3A_1503_dist94293	ENST00000274065_RPS3A	RPS3A	94293	chr4	152028782	152028802	GTCTCCTCCGTAGAATCTGG	+	chr4	151934469	151934489	TTTAAGTTGATGGGCAAGAG	+	gene
ENST00000274065_RPS3A_24_dist18624	ENST00000274065_RPS3A	RPS3A	18624	chr4	152025842	152025862	TAGACAGTAAATTTGACAGC	+	chr4	152007198	152007218	CTAACCAATCCAGAGCCCCA	+	gene
ENST00000274065_RPS3A_806_dist51735	ENST00000274065_RPS3A	RPS3A	51735	chr4	151969405	151969425	TAGTTCTACTGAAATACCTG	+	chr4	152021160	152021180	TTTGATGGCACTGCGACAGC	+	gene
ENST00000274065_RPS3A_896_dist69594	ENST00000274065_RPS3A	RPS3A	69594	chr4	151951783	151951803	CATTATTAACCAATTAACCA	+	chr4	152021397	152021417	AGTGGATGGACCGATGAGGG	+	gene
ENST00000274065_RPS3A_1494_dist33527	ENST00000274065_RPS3A	RPS3A	33527	chr4	151992390	151992410	ATTAGACTAGTTATCTGAGG	+	chr4	152025937	152025957	GCGGAGAAGCTGTTACCAAG	+	gene
ENST00000274065_RPS3A_1671_dist94702	ENST00000274065_RPS3A	RPS3A	94702	chr4	151934469	151934489	TTTAAGTTGATGGGCAAGAG	+	chr4	152029191	152029211	CTACACCTTGGAATAGGGGT	+	gene
ENST00000274065_RPS3A_597_dist29427	ENST00000274065_RPS3A	RPS3A	29427	chr4	151991566	151991586	GAGCCATGTGTATTCTTCAG	+	chr4	152021013	152021033	GGAGGGTCGGTGTTGAGTAG	+	gene
ENST00000274065_RPS3A_1271_dist30298	ENST00000274065_RPS3A	RPS3A	30298	chr4	152024291	152024311	GAGAGAACGCATATGAGACA	+	chr4	151993973	151993993	CACTCTGGAAGGAAGTCAAG	+	gene
ENST00000274065_RPS3A_42_dist13503	ENST00000274065_RPS3A	RPS3A	13503	chr4	152021017	152021037	GGTCGGTGTTGAGTAGCGGC	+	chr4	152007494	152007514	ACACGGAACACAGGTACTGG	+	gene
ENST00000274065_RPS3A_1485_dist45305	ENST00000274065_RPS3A	RPS3A	45305	chr4	151980612	151980632	GCCATTACTAAGATGGGGAA	+	chr4	152025937	152025957	GCGGAGAAGCTGTTACCAAG	+	gene
ENST00000274065_RPS3A_79_dist8657	ENST00000274065_RPS3A	RPS3A	8657	chr4	152012720	152012740	TTTGGCCCCTGACTATGTTG	+	chr4	152021397	152021417	AGTGGATGGACCGATGAGGG	+	gene
ENST00000274065_RPS3A_273_dist85431	ENST00000274065_RPS3A	RPS3A	85431	chr4	151935484	151935504	ATCAGTGTGAGTAAACCACA	+	chr4	152020935	152020955	GCGGCGTAGGCCGGATGGCG	+	gene
ENST00000274065_RPS3A_69_dist8206	ENST00000274065_RPS3A	RPS3A	8206	chr4	152020946	152020966	CGGATGGCGAGGATTCCAGT	+	chr4	152012720	152012740	TTTGGCCCCTGACTATGTTG	+	gene
ENST00000274065_RPS3A_701_dist40389	ENST00000274065_RPS3A	RPS3A	40389	chr4	152021021	152021041	GGTGTTGAGTAGCGGCAGGT	+	chr4	151980612	151980632	GCCATTACTAAGATGGGGAA	+	gene
ENST00000274065_RPS3A_1628_dist75996	ENST00000274065_RPS3A	RPS3A	75996	chr4	151953015	151953035	GACGGGAGTTGAGCTAGAAG	+	chr4	152029031	152029051	ATATGGGTCCCAAATGGCAG	+	gene
ENST00000274065_RPS3A_1807_dist63970	ENST00000274065_RPS3A	RPS3A	63970	chr4	151967207	151967227	TAGTTACAGAACTCTGGGGG	+	chr4	152031197	152031217	TGTGATATAATCCTTAGTCC	+	gene
ENST00000274065_RPS3A_939_dist88176	ENST00000274065_RPS3A	RPS3A	88176	chr4	151933253	151933273	ACAAGCGAATGATATTGAAG	+	chr4	152021449	152021469	GCATGCAGTGAAACGTACAG	+	gene
ENST00000274065_RPS3A_47_dist13883	ENST00000274065_RPS3A	RPS3A	13883	chr4	152021397	152021417	AGTGGATGGACCGATGAGGG	+	chr4	152007494	152007514	ACACGGAACACAGGTACTGG	+	gene
ENST00000274065_RPS3A_859_dist53492	ENST00000274065_RPS3A	RPS3A	53492	chr4	152021344	152021364	ACTCGTGCCTGTGTAGTGGA	+	chr4	151967832	151967852	AATCAGAAAAAAGCAGCGAG	+	gene
ENST00000274065_RPS3A_1694_dist65893	ENST00000274065_RPS3A	RPS3A	65893	chr4	151963278	151963298	GTCATGAAATTAAGTTGGAG	+	chr4	152029191	152029211	CTACACCTTGGAATAGGGGT	+	gene
ENST00000274065_RPS3A_669_dist84689	ENST00000274065_RPS3A	RPS3A	84689	chr4	151936312	151936332	GGGCCCACAAGCTATCACAG	+	chr4	152021021	152021041	GGTGTTGAGTAGCGGCAGGT	+	gene
ENST00000274065_RPS3A_318_dist28525	ENST00000274065_RPS3A	RPS3A	28525	chr4	152020935	152020955	GCGGCGTAGGCCGGATGGCG	+	chr4	151992390	151992410	ATTAGACTAGTTATCTGAGG	+	gene
ENST00000274065_RPS3A_983_dist36932	ENST00000274065_RPS3A	RPS3A	36932	chr4	152021449	152021469	GCATGCAGTGAAACGTACAG	+	chr4	151984497	151984517	TCAAAACCCAACTAGGGGCC	+	gene
ENST00000274065_RPS3A_320_dist26882	ENST00000274065_RPS3A	RPS3A	26882	chr4	151994033	151994053	CAGGCACCTAAACTCACTAG	+	chr4	152020935	152020955	GCGGCGTAGGCCGGATGGCG	+	gene
ENST00000274065_RPS3A_1842_dist96593	ENST00000274065_RPS3A	RPS3A	96593	chr4	152032876	152032896	GCACTTCATGTATTCAGAGG	+	chr4	151936263	151936283	TAGAAAGAGAAACTGTCGCG	+	gene
ENST00000274065_RPS3A_982_dist40519	ENST00000274065_RPS3A	RPS3A	40519	chr4	151980910	151980930	TATTGTGGGTGATAAAGTAG	+	chr4	152021449	152021469	GCATGCAGTGAAACGTACAG	+	gene
ENST00000274065_RPS3A_1736_dist77427	ENST00000274065_RPS3A	RPS3A	77427	chr4	152029230	152029250	TAGAAGGGCTCATTTGAAAG	+	chr4	151951783	151951803	CATTATTAACCAATTAACCA	+	gene
ENST00000274065_RPS3A_1800_dist73097	ENST00000274065_RPS3A	RPS3A	73097	chr4	151958080	151958100	GATTTAGCAATCCTTTAAAA	+	chr4	152031197	152031217	TGTGATATAATCCTTAGTCC	+	gene
ENST00000274242_RPL37_244_dist80660	ENST00000274242_RPL37	RPL37	80660	chr5	40915792	40915812	ACTGTGAACAATGTTGGGGG	-	chr5	40835112	40835132	GACTGCTAACTGGTGCCTGG	-	gene
ENST00000274242_RPL37_303_dist94821	ENST00000274242_RPL37	RPL37	94821	chr5	40929996	40930016	TAAAAAGTCCCCATGAGAAG	-	chr5	40835155	40835175	GGCTGGAAAGAGGCATGCGG	-	gene
ENST00000274242_RPL37_3_dist14563	ENST00000274242_RPL37	RPL37	14563	chr5	40834514	40834534	TTTGTATTGCACTTAAGTGG	-	chr5	40849097	40849117	AGAAAGACATCAATACCCAC	-	gene
ENST00000274242_RPL37_20_dist23194	ENST00000274242_RPL37	RPL37	23194	chr5	40858326	40858346	CCATACAGCTCTTCTGACTG	-	chr5	40835112	40835132	GACTGCTAACTGGTGCCTGG	-	gene
ENST00000274242_RPL37_52_dist31808	ENST00000274242_RPL37	RPL37	31808	chr5	40866342	40866362	AATGGGGGTGGAGATTACCA	-	chr5	40834514	40834534	TTTGTATTGCACTTAAGTGG	-	gene
ENST00000274242_RPL37_147_dist44342	ENST00000274242_RPL37	RPL37	44342	chr5	40879517	40879537	TTACAGAAAGAGGAACCGTG	-	chr5	40835155	40835175	GGCTGGAAAGAGGCATGCGG	-	gene
ENST00000274242_RPL37_114_dist52542	ENST00000274242_RPL37	RPL37	52542	chr5	40824586	40824606	CTGTAGATGCAAGCATAGAC	-	chr5	40877148	40877168	TTATCTGACTATTAATGACA	-	gene
ENST00000274242_RPL37_26_dist25120	ENST00000274242_RPL37	RPL37	25120	chr5	40860031	40860051	GTAAATCATTGAGTAGACTG	-	chr5	40834891	40834911	AACATTGCAACTCTTGCGGA	-	gene
ENST00000274242_RPL37_63_dist31179	ENST00000274242_RPL37	RPL37	31179	chr5	40866354	40866374	CTGATACCCAGAAATGGGGG	-	chr5	40835155	40835175	GGCTGGAAAGAGGCATGCGG	-	gene
ENST00000274242_RPL37_238_dist80290	ENST00000274242_RPL37	RPL37	80290	chr5	40835155	40835175	GGCTGGAAAGAGGCATGCGG	-	chr5	40915465	40915485	CTGAGTGCTTGTAATGAGGG	-	gene
ENST00000274242_RPL37_129_dist44965	ENST00000274242_RPL37	RPL37	44965	chr5	40879499	40879519	TGAGGGGATGGAATGTGCTC	-	chr5	40834514	40834534	TTTGTATTGCACTTAAGTGG	-	gene
ENST00000274242_RPL37_5_dist14186	ENST00000274242_RPL37	RPL37	14186	chr5	40849097	40849117	AGAAAGACATCAATACCCAC	-	chr5	40834891	40834911	AACATTGCAACTCTTGCGGA	-	gene
ENST00000274242_RPL37_53_dist31460	ENST00000274242_RPL37	RPL37	31460	chr5	40834862	40834882	GTAACGTGAAATGCGGGTAG	-	chr5	40866342	40866362	AATGGGGGTGGAGATTACCA	-	gene
ENST00000274242_RPL37_367_dist8277	ENST00000274242_RPL37	RPL37	8277	chr5	40834891	40834911	AACATTGCAACTCTTGCGGA	-	chr5	40843188	40843208	TATAACAGCTAGAGTTCCTG	-	gene
ENST00000274242_RPL37_371_dist8056	ENST00000274242_RPL37	RPL37	8056	chr5	40843188	40843208	TATAACAGCTAGAGTTCCTG	-	chr5	40835112	40835132	GACTGCTAACTGGTGCCTGG	-	gene
ENST00000274242_RPL37_181_dist68425	ENST00000274242_RPL37	RPL37	68425	chr5	40903557	40903577	CTAACTAGAAACTTCTTAGG	-	chr5	40835112	40835132	GACTGCTAACTGGTGCCTGG	-	gene
ENST00000274242_RPL37_157_dist52425	ENST00000274242_RPL37	RPL37	52425	chr5	40886959	40886979	TTAGGGGGTAAGGGAAAGAC	-	chr5	40834514	40834534	TTTGTATTGCACTTAAGTGG	-	gene
ENST00000274242_RPL37_193_dist69313	ENST00000274242_RPL37	RPL37	69313	chr5	40904195	40904215	CCTTATGTAAAGTCCTGTGG	-	chr5	40834862	40834882	GTAACGTGAAATGCGGGTAG	-	gene
ENST00000274242_RPL37_120_dist57443	ENST00000274242_RPL37	RPL37	57443	chr5	40878836	40878856	GAATGTCCTCCCTCCTCAAG	-	chr5	40821373	40821393	AACTAGACCTAATAACTAGG	-	gene
ENST00000274242_RPL37_154_dist45771	ENST00000274242_RPL37	RPL37	45771	chr5	40880946	40880966	TGAACCTAACGGCCAAAAGG	-	chr5	40835155	40835175	GGCTGGAAAGAGGCATGCGG	-	gene
ENST00000274242_RPL37_237_dist80333	ENST00000274242_RPL37	RPL37	80333	chr5	40915465	40915485	CTGAGTGCTTGTAATGAGGG	-	chr5	40835112	40835132	GACTGCTAACTGGTGCCTGG	-	gene
ENST00000274242_RPL37_370_dist9250	ENST00000274242_RPL37	RPL37	9250	chr5	40844161	40844181	AGGCACTAAAATAACTAAAG	-	chr5	40834891	40834911	AACATTGCAACTCTTGCGGA	-	gene
ENST00000274242_RPL37_267_dist95350	ENST00000274242_RPL37	RPL37	95350	chr5	40916743	40916763	AATTCTCTAAAGACAAGTAA	-	chr5	40821373	40821393	AACTAGACCTAATAACTAGG	-	gene
ENST00000274242_RPL37_202_dist74739	ENST00000274242_RPL37	RPL37	74739	chr5	40909871	40909891	GATTTCTAAACATCACCCCC	-	chr5	40835112	40835132	GACTGCTAACTGGTGCCTGG	-	gene
ENST00000274242_RPL37_10_dist17062	ENST00000274242_RPL37	RPL37	17062	chr5	40851596	40851616	CTGAAACAATATAAATAAAG	-	chr5	40834514	40834534	TTTGTATTGCACTTAAGTGG	-	gene
ENST00000274242_RPL37_214_dist76481	ENST00000274242_RPL37	RPL37	76481	chr5	40911363	40911383	TCTAGCTTCTTGATAGCCCA	-	chr5	40834862	40834882	GTAACGTGAAATGCGGGTAG	-	gene
ENST00000274242_RPL37_34_dist25263	ENST00000274242_RPL37	RPL37	25263	chr5	40860395	40860415	GTAGGAGATCAAGTGAATAC	-	chr5	40835112	40835132	GACTGCTAACTGGTGCCTGG	-	gene
ENST00000274242_RPL37_326_dist98384	ENST00000274242_RPL37	RPL37	98384	chr5	40933295	40933315	CCATAATTTGAACTCTGAGC	-	chr5	40834891	40834911	AACATTGCAACTCTTGCGGA	-	gene
ENST00000287038_RPL30_900_dist70435	ENST00000287038_RPL30	RPL30	70435	chr8	99051803	99051823	GAGTTTAATTTCTCAGGGGG	-	chr8	99122258	99122278	CCTTTGTTGGATCTATCAGT	-	gene
ENST00000287038_RPL30_552_dist45098	ENST00000287038_RPL30	RPL30	45098	chr8	99095972	99095992	GCTGTTGGACGTATAAATCT	-	chr8	99050854	99050874	TCACTTATCAAAAATTAGAG	-	gene
ENST00000287038_RPL30_492_dist94234	ENST00000287038_RPL30	RPL30	94234	chr8	99046106	99046126	AAGCCCCCGAGAACAGCCGA	-	chr8	99140360	99140380	GATGGAAAGGGCCTGGAGAC	-	gene
ENST00000287038_RPL30_991_dist57736	ENST00000287038_RPL30	RPL30	57736	chr8	99110102	99110122	AAATTACACCAATTCTGCAT	-	chr8	99052346	99052366	TTGTGTCCGAAGTTAATCTG	-	gene
ENST00000287038_RPL30_80_dist74191	ENST00000287038_RPL30	RPL30	74191	chr8	99044431	99044451	AAGAAGTGATGGTTGTCCAC	-	chr8	99118642	99118662	GCAACATAGGCTATTTAAGG	-	gene
ENST00000287038_RPL30_692_dist85981	ENST00000287038_RPL30	RPL30	85981	chr8	99051238	99051258	GAATTGCGGTTGGTATGGGA	-	chr8	99137239	99137259	GCATGGTAGGCATCAACTGT	-	gene
ENST00000287038_RPL30_505_dist17925	ENST00000287038_RPL30	RPL30	17925	chr8	99050854	99050874	TCACTTATCAAAAATTAGAG	-	chr8	99068799	99068819	GATGACTGGTAAGAATATGA	-	gene
ENST00000287038_RPL30_1605_dist9076	ENST00000287038_RPL30	RPL30	9076	chr8	99066590	99066610	CCTTTCTTTAAAGTATAGTG	-	chr8	99057494	99057514	GGGCAGATGTGAGCCCACGG	-	gene
ENST00000287038_RPL30_1460_dist83318	ENST00000287038_RPL30	RPL30	83318	chr8	99140262	99140282	GATGGCATATTTAAAACAAG	-	chr8	99056924	99056944	GGAGTGAAAACAGAACATCG	-	gene
ENST00000287038_RPL30_1551_dist51340	ENST00000287038_RPL30	RPL30	51340	chr8	99108836	99108856	AACACAACTGGACTACAAAG	-	chr8	99057476	99057496	GGGGGTGACAGCATGCCTGC	-	gene
ENST00000287038_RPL30_1372_dist11855	ENST00000287038_RPL30	RPL30	11855	chr8	99056924	99056944	GGAGTGAAAACAGAACATCG	-	chr8	99068799	99068819	GATGACTGGTAAGAATATGA	-	gene
ENST00000287038_RPL30_1000_dist60976	ENST00000287038_RPL30	RPL30	60976	chr8	99113342	99113362	AAACTCTAGAATGAAAGAGC	-	chr8	99052346	99052366	TTGTGTCCGAAGTTAATCTG	-	gene
ENST00000287038_RPL30_1640_dist32323	ENST00000287038_RPL30	RPL30	32323	chr8	99089837	99089857	CTGAACTTTAAGAGCTACAG	-	chr8	99057494	99057514	GGGCAGATGTGAGCCCACGG	-	gene
ENST00000287038_RPL30_1610_dist19646	ENST00000287038_RPL30	RPL30	19646	chr8	99077160	99077180	GAGCGCCGCGGAGCGCACCA	-	chr8	99057494	99057514	GGGCAGATGTGAGCCCACGG	-	gene
ENST00000287038_RPL30_86_dist95656	ENST00000287038_RPL30	RPL30	95656	chr8	99140107	99140127	CGAGAAGGGTCTAAAGTAGG	-	chr8	99044431	99044451	AAGAAGTGATGGTTGTCCAC	-	gene
ENST00000287038_RPL30_1579_dist82886	ENST00000287038_RPL30	RPL30	82886	chr8	99140382	99140402	CATAGGGTGAAGAACAGAAG	-	chr8	99057476	99057496	GGGGGTGACAGCATGCCTGC	-	gene
ENST00000287038_RPL30_704_dist90359	ENST00000287038_RPL30	RPL30	90359	chr8	99141617	99141637	GCATAGCAATGGTACATAGA	-	chr8	99051238	99051258	GAATTGCGGTTGGTATGGGA	-	gene
ENST00000287038_RPL30_1001_dist62142	ENST00000287038_RPL30	RPL30	62142	chr8	99114508	99114528	TAAAACGTATTGCCTAGTGG	-	chr8	99052346	99052366	TTGTGTCCGAAGTTAATCTG	-	gene
ENST00000287038_RPL30_930_dist24794	ENST00000287038_RPL30	RPL30	24794	chr8	99052346	99052366	TTGTGTCCGAAGTTAATCTG	-	chr8	99077160	99077180	GAGCGCCGCGGAGCGCACCA	-	gene
ENST00000287038_RPL30_32_dist44349	ENST00000287038_RPL30	RPL30	44349	chr8	99088800	99088820	GTCCTCACACTAACATGCCA	-	chr8	99044431	99044451	AAGAAGTGATGGTTGTCCAC	-	gene
ENST00000287038_RPL30_261_dist59738	ENST00000287038_RPL30	RPL30	59738	chr8	99105368	99105388	CCACAGTTTGTCTCCAATGG	-	chr8	99045610	99045630	TATGCTTCCAACACTGGAAG	-	gene
ENST00000287038_RPL30_1151_dist22953	ENST00000287038_RPL30	RPL30	22953	chr8	99078140	99078160	TATTTCTGACTAGGACACAG	-	chr8	99055167	99055187	CAAGGGATACATACAAATGT	-	gene
ENST00000287038_RPL30_1956_dist8857	ENST00000287038_RPL30	RPL30	8857	chr8	99057713	99057733	GAGTGGGCTCCTACCGACCG	-	chr8	99066590	99066610	CCTTTCTTTAAAGTATAGTG	-	gene
ENST00000287038_RPL30_1154_dist25719	ENST00000287038_RPL30	RPL30	25719	chr8	99080906	99080926	TGATTATCCATGTTAGCAGA	-	chr8	99055167	99055187	CAAGGGATACATACAAATGT	-	gene
ENST00000287038_RPL30_271_dist64826	ENST00000287038_RPL30	RPL30	64826	chr8	99045610	99045630	TATGCTTCCAACACTGGAAG	-	chr8	99110456	99110476	TTGCAGACCTCTGTCCGCAG	-	gene
ENST00000287038_RPL30_1879_dist32929	ENST00000287038_RPL30	RPL30	32929	chr8	99057697	99057717	ACCGAGGTTTAGGCAGCGCG	-	chr8	99090646	99090666	TTGAGCGAATTTGTAAGGAA	-	gene
ENST00000287038_RPL30_341_dist44732	ENST00000287038_RPL30	RPL30	44732	chr8	99045894	99045914	CAGAAGCATAATGCAAGAAA	-	chr8	99090646	99090666	TTGAGCGAATTTGTAAGGAA	-	gene
ENST00000287038_RPL30_1688_dist79725	ENST00000287038_RPL30	RPL30	79725	chr8	99137239	99137259	GCATGGTAGGCATCAACTGT	-	chr8	99057494	99057514	GGGCAGATGTGAGCCCACGG	-	gene
ENST00000287038_RPL30_1488_dist9094	ENST00000287038_RPL30	RPL30	9094	chr8	99057476	99057496	GGGGGTGACAGCATGCCTGC	-	chr8	99066590	99066610	CCTTTCTTTAAAGTATAGTG	-	gene
ENST00000287038_RPL30_10_dist33632	ENST00000287038_RPL30	RPL30	33632	chr8	99078083	99078103	CGCTCTACCAACAACATCAG	-	chr8	99044431	99044451	AAGAAGTGATGGTTGTCCAC	-	gene
ENST00000290295_HOXB13_8056_dist65290	ENST00000290295_HOXB13	HOXB13	65290	chr17	46863899	46863919	TGGATGCTATTCCCACACAG	-	chr17	46798589	46798609	TGTGGGATCAATGCCACAGC	-	gene
ENST00000290295_HOXB13_8583_dist59988	ENST00000290295_HOXB13	HOXB13	59988	chr17	46865145	46865165	GACATCCGGGATGAGGTCGG	-	chr17	46805137	46805157	GGGTGCTATCTGAAGCCTGA	-	gene
ENST00000290295_HOXB13_880_dist27788	ENST00000290295_HOXB13	HOXB13	27788	chr17	46796243	46796263	CCCCGCCGACAAATCGGAAG	-	chr17	46824051	46824071	ACTCTCTTTCCCCTGGCGGG	-	gene
ENST00000290295_HOXB13_15214_dist7510	ENST00000290295_HOXB13	HOXB13	7510	chr17	46812740	46812760	GATTTATAGGGAAAGTAGGG	-	chr17	46805210	46805230	GGTTATTAGGACTCTGAAGG	-	gene
ENST00000290295_HOXB13_4601_dist35968	ENST00000290295_HOXB13	HOXB13	35968	chr17	46796465	46796485	GCTCGGTAACATCCAGTCGA	-	chr17	46832453	46832473	GACGCTGAGCCTTGCAGGCG	-	gene
ENST00000290295_HOXB13_10175_dist82189	ENST00000290295_HOXB13	HOXB13	82189	chr17	46796862	46796882	CCTCGGCGGGGTTATCCGGG	-	chr17	46879071	46879091	GGTCTGGGAGCACCTAGTAA	-	gene
ENST00000290295_HOXB13_14546_dist15906	ENST00000290295_HOXB13	HOXB13	15906	chr17	46797867	46797887	GACTACAATCAGAACAAATG	-	chr17	46813793	46813813	CTAGTAGGGTCAATGCAGAC	-	gene
ENST00000290295_HOXB13_8293_dist59451	ENST00000290295_HOXB13	HOXB13	59451	chr17	46864608	46864628	GCTGCCTCATGGATTCACAC	-	chr17	46805137	46805157	GGGTGCTATCTGAAGCCTGA	-	gene
ENST00000290295_HOXB13_6997_dist47369	ENST00000290295_HOXB13	HOXB13	47369	chr17	46797666	46797686	TACTCCGGGTGAGCTAGAGC	-	chr17	46845055	46845075	AACTCCACAACATAGAGCTG	-	gene
ENST00000290295_HOXB13_13062_dist19071	ENST00000290295_HOXB13	HOXB13	19071	chr17	46796392	46796412	CGTGGGGCGCTTCGAGCGCA	-	chr17	46815483	46815503	GGACTTAGTGGACATTGAGC	-	gene
ENST00000290295_HOXB13_9263_dist70757	ENST00000290295_HOXB13	HOXB13	70757	chr17	46797734	46797754	ATGTGAACAAAACTCGGAGG	-	chr17	46868511	46868531	TCTTGAGGTCCTCTTAGACA	-	gene
ENST00000290295_HOXB13_12319_dist95950	ENST00000290295_HOXB13	HOXB13	95950	chr17	46796717	46796737	CTCGGTGGCGGAGGAAATAG	-	chr17	46892687	46892707	GATGAAAAGGAGGTACGTGA	-	gene
ENST00000290295_HOXB13_8067_dist70484	ENST00000290295_HOXB13	HOXB13	70484	chr17	46864068	46864088	GACAGGCCCAGCACATGAAA	-	chr17	46793564	46793584	GGGGTGGGACCAACCCAAAC	-	gene
ENST00000290295_HOXB13_7092_dist48729	ENST00000290295_HOXB13	HOXB13	48729	chr17	46796439	46796459	ACAGGGCGCGCCGGCGCGCG	-	chr17	46845188	46845208	AGACTGAGATGTGGAACCAA	-	gene
ENST00000290295_HOXB13_7096_dist48528	ENST00000290295_HOXB13	HOXB13	48528	chr17	46796640	46796660	ACTGCGGAGGCTGCGAGGAG	-	chr17	46845188	46845208	AGACTGAGATGTGGAACCAA	-	gene
ENST00000290295_HOXB13_10286_dist82899	ENST00000290295_HOXB13	HOXB13	82899	chr17	46879559	46879579	CTACGGGGATCATTGAGCAC	-	chr17	46796640	46796660	ACTGCGGAGGCTGCGAGGAG	-	gene
ENST00000290295_HOXB13_14250_dist14511	ENST00000290295_HOXB13	HOXB13	14511	chr17	46797694	46797714	CGGTGGATAGAAGGACGGTG	-	chr17	46812225	46812245	GTAACTCCCCATTAAAGCCC	-	gene
ENST00000290295_HOXB13_2932_dist32804	ENST00000290295_HOXB13	HOXB13	32804	chr17	46797215	46797235	GACCCGAAACGCGAGAAACC	-	chr17	46830039	46830059	TGAGGGTCGGGCTGAAGAGA	-	gene
ENST00000290295_HOXB13_12232_dist93454	ENST00000290295_HOXB13	HOXB13	93454	chr17	46892063	46892083	CAGGTATAGTCCTTCAGAAG	-	chr17	46798589	46798609	TGTGGGATCAATGCCACAGC	-	gene
ENST00000290295_HOXB13_11490_dist91218	ENST00000290295_HOXB13	HOXB13	91218	chr17	46795452	46795472	GATCGCAGCAAGTAGAACAC	-	chr17	46886690	46886710	TCAAGGAAGGAAGTAGTCCA	-	gene
ENST00000290295_HOXB13_7918_dist66294	ENST00000290295_HOXB13	HOXB13	66294	chr17	46797138	46797158	CCGGGCCTGCAGCTAAAAGC	-	chr17	46863452	46863472	TGATCCGTGGAGGGGTGCTG	-	gene
ENST00000290295_HOXB13_8174_dist64637	ENST00000290295_HOXB13	HOXB13	64637	chr17	46799437	46799457	GAAAATGTTTCGCAGCACGC	-	chr17	46864094	46864114	TGTCCACTCTCAGCATCCAT	-	gene
ENST00000290295_HOXB13_2655_dist30004	ENST00000290295_HOXB13	HOXB13	30004	chr17	46797910	46797930	CATATGTGACCTGAGGCCAG	-	chr17	46827934	46827954	AAACTTTAAACGCTGTGGTG	-	gene
ENST00000290295_HOXB13_15163_dist7413	ENST00000290295_HOXB13	HOXB13	7413	chr17	46812570	46812590	AGACACGCATGAAAAATCCG	-	chr17	46805137	46805157	GGGTGCTATCTGAAGCCTGA	-	gene
ENST00000290295_HOXB13_298_dist26885	ENST00000290295_HOXB13	HOXB13	26885	chr17	46796040	46796060	CCTTCGGGGAAAAGAGGCGT	-	chr17	46822945	46822965	TCGCATGGCACTGTTTCGGA	-	gene
ENST00000290295_HOXB13_11409_dist88154	ENST00000290295_HOXB13	HOXB13	88154	chr17	46885908	46885928	TAGCAAATATGTATAGAGAG	-	chr17	46797734	46797754	ATGTGAACAAAACTCGGAGG	-	gene
ENST00000290295_HOXB13_10382_dist74656	ENST00000290295_HOXB13	HOXB13	74656	chr17	46879886	46879906	TGTCCTGTCCCGGTTACTGC	-	chr17	46805210	46805230	GGTTATTAGGACTCTGAAGG	-	gene
ENST00000290295_HOXB13_7255_dist53236	ENST00000290295_HOXB13	HOXB13	53236	chr17	46793564	46793584	GGGGTGGGACCAACCCAAAC	-	chr17	46846820	46846840	ACATGAGGCTCATTCAGCTG	-	gene
ENST00000290295_HOXB13_15219_dist9213	ENST00000290295_HOXB13	HOXB13	9213	chr17	46805210	46805230	GGTTATTAGGACTCTGAAGG	-	chr17	46814443	46814463	CCCTACCTATGAGCAACATG	-	gene
ENST00000290295_HOXB13_332_dist25188	ENST00000290295_HOXB13	HOXB13	25188	chr17	46797737	46797757	AAGATGTGAACAAAACTCGG	-	chr17	46822945	46822965	TCGCATGGCACTGTTTCGGA	-	gene
ENST00000311549_RPL21_83_dist35643	ENST00000311549_RPL21	RPL21	35643	chr13	27836381	27836401	TAAGGAGGTGACAGTATAGG	+	chr13	27800718	27800738	GAAGAGGGTGCATACTACTG	+	gene
ENST00000311549_RPL21_754_dist80867	ENST00000311549_RPL21	RPL21	80867	chr13	27745255	27745275	GGCGCGCGACCAGAAGGAAA	+	chr13	27826142	27826162	TCTTGCGATGATGTTGGGTG	+	gene
ENST00000311549_RPL21_72_dist27476	ENST00000311549_RPL21	RPL21	27476	chr13	27828214	27828234	TGTCAGGAGAAATTGTCCAT	+	chr13	27800718	27800738	GAAGAGGGTGCATACTACTG	+	gene
ENST00000311549_RPL21_271_dist13390	ENST00000311549_RPL21	RPL21	13390	chr13	27826790	27826810	GGAACTTTATACACATCTAA	+	chr13	27813380	27813400	AATATGTGCATAGCTCCAGG	+	gene
ENST00000311549_RPL21_1926_dist51683	ENST00000311549_RPL21	RPL21	51683	chr13	27777983	27778003	GGAAGCTATGATTATCAGCG	+	chr13	27829686	27829706	TTACACAGTTAGTTACTAAG	+	gene
ENST00000311549_RPL21_620_dist46441	ENST00000311549_RPL21	RPL21	46441	chr13	27779468	27779488	ACATGCAGACCCCTTCCTGA	+	chr13	27825929	27825949	CGATGTTGCGGCCCTGCGGG	+	gene
ENST00000311549_RPL21_1435_dist61100	ENST00000311549_RPL21	RPL21	61100	chr13	27765909	27765929	CATCGCAAGACTCAGAAGAA	+	chr13	27827029	27827049	TTATGGTAGGAGTAATGGCC	+	gene
ENST00000311549_RPL21_444_dist92115	ENST00000311549_RPL21	RPL21	92115	chr13	27825790	27825810	GAGGTCGTTCATTGGGACCG	+	chr13	27733655	27733675	ATATCCAGTAACATTTGCAG	+	gene
ENST00000311549_RPL21_423_dist10948	ENST00000311549_RPL21	RPL21	10948	chr13	27830105	27830125	CATCAAAGAGAGTTAAAAGT	+	chr13	27819137	27819157	AGCACTCCAGAATTCTATCG	+	gene
ENST00000311549_RPL21_138_dist33475	ENST00000311549_RPL21	RPL21	33475	chr13	27835027	27835047	TATGAGGTGTCAATTCAGAG	+	chr13	27801532	27801552	AAGATTGCTAAGTTTCACAG	+	gene
ENST00000311549_RPL21_322_dist9372	ENST00000311549_RPL21	RPL21	9372	chr13	27826054	27826074	GTGGGTGGCCCCTCTCACAT	+	chr13	27816662	27816682	TAAGGCCCCCAAGTAAATGG	+	gene
ENST00000311549_RPL21_4_dist26177	ENST00000311549_RPL21	RPL21	26177	chr13	27826142	27826162	TCTTGCGATGATGTTGGGTG	+	chr13	27799945	27799965	CTTGTTCCCATCTTAAGAGC	+	gene
ENST00000311549_RPL21_953_dist71035	ENST00000311549_RPL21	RPL21	71035	chr13	27755293	27755313	TCTGGGAAGTAGAGTTATAG	+	chr13	27826348	27826368	CCCACATGGTGATCGGACGA	+	gene
ENST00000311549_RPL21_2330_dist89602	ENST00000311549_RPL21	RPL21	89602	chr13	27745403	27745423	GCGGACCCCAGCAGTTCAGC	+	chr13	27835025	27835045	GATATGAGGTGTCAATTCAG	+	gene
ENST00000311549_RPL21_3009_dist75950	ENST00000311549_RPL21	RPL21	75950	chr13	27838562	27838582	TCAAACAGCCGTGTGTGGCG	+	chr13	27762592	27762612	GATACACATAGTTCTTGCCC	+	gene
ENST00000311549_RPL21_623_dist44973	ENST00000311549_RPL21	RPL21	44973	chr13	27780936	27780956	ATTCTAGGTGACTTCAGCAG	+	chr13	27825929	27825949	CGATGTTGCGGCCCTGCGGG	+	gene
ENST00000311549_RPL21_31_dist25947	ENST00000311549_RPL21	RPL21	25947	chr13	27799962	27799982	AGCAGGTCCCAGTATCATAG	+	chr13	27825929	27825949	CGATGTTGCGGCCCTGCGGG	+	gene
ENST00000311549_RPL21_238_dist13243	ENST00000311549_RPL21	RPL21	13243	chr13	27826348	27826368	CCCACATGGTGATCGGACGA	+	chr13	27813085	27813105	CTACTAGTTATCTAAATCAG	+	gene
ENST00000311549_RPL21_2764_dist73814	ENST00000311549_RPL21	RPL21	73814	chr13	27836426	27836446	CATAAAACAAGGTATCAAGG	+	chr13	27762592	27762612	GATACACATAGTTCTTGCCC	+	gene
ENST00000311549_RPL21_2939_dist68606	ENST00000311549_RPL21	RPL21	68606	chr13	27838501	27838521	GAGGTGGAAAATGTGCACAG	+	chr13	27769875	27769895	TTGAGAGTTTGCGGGGAGGG	+	gene
ENST00000311549_RPL21_1065_dist56595	ENST00000311549_RPL21	RPL21	56595	chr13	27826436	27826456	GGGCAGCATGCTTTGAGTGA	+	chr13	27769821	27769841	ATTGGCATCTCTGACCACCG	+	gene
ENST00000311549_RPL21_321_dist9247	ENST00000311549_RPL21	RPL21	9247	chr13	27816662	27816682	TAAGGCCCCCAAGTAAATGG	+	chr13	27825929	27825949	CGATGTTGCGGCCCTGCGGG	+	gene
ENST00000311549_RPL21_2072_dist85156	ENST00000311549_RPL21	RPL21	85156	chr13	27830859	27830879	AAATTACTCAGAAAATGGCG	+	chr13	27745683	27745703	CCGAGAGGTCCCGGCAGCCC	+	gene
ENST00000311549_RPL21_109_dist34285	ENST00000311549_RPL21	RPL21	34285	chr13	27800722	27800742	AGGGTGCATACTACTGAGGA	+	chr13	27835027	27835047	TATGAGGTGTCAATTCAGAG	+	gene
ENST00000311549_RPL21_2543_dist57857	ENST00000311549_RPL21	RPL21	57857	chr13	27778115	27778135	TCAATGATGGGCACTGGCAA	+	chr13	27835992	27836012	ATCTATAGATCTTTATCAAG	+	gene
ENST00000311549_RPL21_909_dist95268	ENST00000311549_RPL21	RPL21	95268	chr13	27731060	27731080	GCACTAGACTAAATACGGAG	+	chr13	27826348	27826368	CCCACATGGTGATCGGACGA	+	gene
ENST00000311549_RPL21_985_dist48386	ENST00000311549_RPL21	RPL21	48386	chr13	27777942	27777962	AACCCCACTCAGCCCGAAGG	+	chr13	27826348	27826368	CCCACATGGTGATCGGACGA	+	gene
ENST00000311549_RPL21_418_dist8425	ENST00000311549_RPL21	RPL21	8425	chr13	27827582	27827602	TGGGTTCTACAGATAGAGTG	+	chr13	27819137	27819157	AGCACTCCAGAATTCTATCG	+	gene
ENST00000311549_RPL21_2402_dist91656	ENST00000311549_RPL21	RPL21	91656	chr13	27743351	27743371	TGCCATGAAACTGTATGAAG	+	chr13	27835027	27835047	TATGAGGTGTCAATTCAGAG	+	gene
ENST00000311549_RPL21_2274_dist63212	ENST00000311549_RPL21	RPL21	63212	chr13	27833053	27833073	ATGGAGAAAAGTCTAGTTGG	+	chr13	27769821	27769841	ATTGGCATCTCTGACCACCG	+	gene
ENST00000320356_EZH2_6997_dist63205	ENST00000320356_EZH2	EZH2	63205	chr7	148638093	148638113	CTGGACTTTGCGGACGCCGA	-	chr7	148574868	148574888	GGTAATTGTAGTTTGATGGA	-	gene
ENST00000350995_EZH2_7815_dist59468	ENST00000320356_EZH2	EZH2	59468	chr7	148637664	148637684	AACGAAAGGGCTAAGGACAG	-	chr7	148578176	148578196	ATGATAGATTCTATATGAGT	-	gene
ENST00000350995_EZH2_6597_dist64295	ENST00000320356_EZH2	EZH2	64295	chr7	148638301	148638321	CGCGTGGTTCGCAGCCACGC	-	chr7	148573986	148574006	AAGTCCTGATCTCCCAGCCA	-	gene
ENST00000320356_EZH2_12702_dist94580	ENST00000320356_EZH2	EZH2	94580	chr7	148509562	148509582	GTGGTAAGATGGTCCAGAAT	-	chr7	148604162	148604182	CCTTCGTGATGTGAATACAC	-	gene
ENST00000320356_EZH2_10191_dist36211	ENST00000320356_EZH2	EZH2	36211	chr7	148581099	148581119	GTTTGTAGGCGTGCGGGGGG	-	chr7	148617330	148617350	ACAAAAGTAAGTTCTAGAAG	-	gene
ENST00000320356_EZH2_10809_dist9993	ENST00000320356_EZH2	EZH2	9993	chr7	148591151	148591171	CCATGGAAGTGGGCTGCCGA	-	chr7	148581138	148581158	GTCCCGGGTATCGCCGAGCG	-	gene
ENST00000320356_EZH2_7341_dist34066	ENST00000320356_EZH2	EZH2	34066	chr7	148611719	148611739	AAATGCCTGGGCAAGGCCAG	-	chr7	148577633	148577653	TTAGATGCAACTATTACACT	-	gene
ENST00000350995_EZH2_8125_dist16150	ENST00000320356_EZH2	EZH2	16150	chr7	148596302	148596322	CCCGTTGCTCAGGACCACGG	-	chr7	148580132	148580152	CGACGGGTTGAATGAGGATG	-	gene
ENST00000350995_EZH2_8717_dist79392	ENST00000320356_EZH2	EZH2	79392	chr7	148660169	148660189	AATAGACGTAAATTACCAAA	-	chr7	148580757	148580777	TCTCCGGAGGGCTCGGCGCG	-	gene
ENST00000320356_EZH2_9393_dist80249	ENST00000320356_EZH2	EZH2	80249	chr7	148580786	148580806	GTCCGCACTCAGACAAAGGA	-	chr7	148661055	148661075	GAGGACAACGGCCCCGACTG	-	gene
ENST00000320356_EZH2_11813_dist96410	ENST00000320356_EZH2	EZH2	96410	chr7	148499391	148499411	AAGAAGCTACACTGCGGCGC	-	chr7	148595821	148595841	GGATGGCTAATAAACATGAG	-	gene
ENST00000320356_EZH2_7721_dist24142	ENST00000320356_EZH2	EZH2	24142	chr7	148602338	148602358	GCCCCAGGCCAGAAAGCCAC	-	chr7	148578176	148578196	ATGATAGATTCTATATGAGT	-	gene
ENST00000320356_EZH2_10894_dist43115	ENST00000320356_EZH2	EZH2	43115	chr7	148624273	148624293	AGTGAGGGTCCGGCTGCCAA	-	chr7	148581138	148581158	GTCCCGGGTATCGCCGAGCG	-	gene
ENST00000350995_EZH2_8219_dist49060	ENST00000320356_EZH2	EZH2	49060	chr7	148629212	148629232	GAAAATGGGAGTGCATGGCA	-	chr7	148580132	148580152	CGACGGGTTGAATGAGGATG	-	gene
ENST00000350995_EZH2_854_dist96933	ENST00000320356_EZH2	EZH2	96933	chr7	148629559	148629579	CTTGTCCATTGAGCAGGCCA	-	chr7	148532606	148532626	TACCCAGTTAAGTAGAAAGA	-	gene
ENST00000350995_EZH2_11997_dist89994	ENST00000320356_EZH2	EZH2	89994	chr7	148506291	148506311	ACAAGTCAGTTAACCCCCCG	-	chr7	148596305	148596325	TTTCCCGTTGCTCAGGACCA	-	gene
ENST00000350995_EZH2_7108_dist26835	ENST00000320356_EZH2	EZH2	26835	chr7	148604162	148604182	CCTTCGTGATGTGAATACAC	-	chr7	148577307	148577327	GATACCTCAAAAGTTACAGC	-	gene
ENST00000350995_EZH2_4307_dist40335	ENST00000320356_EZH2	EZH2	40335	chr7	148596452	148596472	CTGAGCTCTCTTATTTACCA	-	chr7	148556097	148556117	GAGTTGTGTGCTCTCACTGT	-	gene
ENST00000320356_EZH2_9496_dist29702	ENST00000320356_EZH2	EZH2	29702	chr7	148610548	148610568	TTTGCTATTAAACCAGGCAT	-	chr7	148580826	148580846	GGGACGGGACAGACACAAGT	-	gene
ENST00000320356_EZH2_1998_dist53290	ENST00000320356_EZH2	EZH2	53290	chr7	148595729	148595749	GTCAAGGCCTCTGCTGGGGT	-	chr7	148542419	148542439	GCCTAGATGTTAGAGGTCAG	-	gene
ENST00000320356_EZH2_5142_dist51311	ENST00000320356_EZH2	EZH2	51311	chr7	148611958	148611978	GGCATTGGCAGGAACTACTG	-	chr7	148560627	148560647	CGTTGTCTTAGGGTTGCAGG	-	gene
ENST00000320356_EZH2_9458_dist11311	ENST00000320356_EZH2	EZH2	11311	chr7	148592157	148592177	GCGCCATATAAGAAAACTAC	-	chr7	148580826	148580846	GGGACGGGACAGACACAAGT	-	gene
ENST00000350995_EZH2_47_dist81892	ENST00000320356_EZH2	EZH2	81892	chr7	148529494	148529514	GTTAAGCAGTAACCATACCT	-	chr7	148611406	148611426	ACGGCATTGCACCGAAGACA	-	gene
ENST00000350995_EZH2_8330_dist10429	ENST00000320356_EZH2	EZH2	10429	chr7	148580749	148580769	GGGCTCGGCGCGAGGGGAAG	-	chr7	148591198	148591218	CTAGGTAATGATGACTCTAG	-	gene
ENST00000350995_EZH2_8730_dist88599	ENST00000320356_EZH2	EZH2	88599	chr7	148669376	148669396	CCTCCCGGATACAGAATAGG	-	chr7	148580757	148580777	TCTCCGGAGGGCTCGGCGCG	-	gene
ENST00000350995_EZH2_9964_dist36194	ENST00000320356_EZH2	EZH2	36194	chr7	148580993	148581013	ACCCCTGGAGCTGCGGGGCG	-	chr7	148617207	148617227	GGAACGACACTATCTACAGT	-	gene
ENST00000350995_EZH2_2751_dist93065	ENST00000320356_EZH2	EZH2	93065	chr7	148638227	148638247	GCCCGCGACCTGCCGGACCA	-	chr7	148545142	148545162	GCTTGTTTAGACTTAAGGTG	-	gene
ENST00000350995_EZH2_5873_dist63319	ENST00000320356_EZH2	EZH2	63319	chr7	148628051	148628071	GAAGGATGTTCATCCGGAGT	-	chr7	148564712	148564732	ACATAAGAGGACGATACATG	-	gene
ENST00000320356_EZH2_11878_dist73571	ENST00000320356_EZH2	EZH2	73571	chr7	148522230	148522250	ACTATAGCAAAAGAATTGAG	-	chr7	148595821	148595841	GGATGGCTAATAAACATGAG	-	gene
ENST00000320356_EZH2_3239_dist70934	ENST00000320356_EZH2	EZH2	70934	chr7	148617929	148617949	ACATAGACCAGGGTTCCCCA	-	chr7	148546975	148546995	GATTAGCCTATGAGCGAATG	-	gene
ENST00000338970_RPL14_2415_dist59864	ENST00000338970_RPL14	RPL14	59864	chr3	40447235	40447255	TGTCTGGTGACATACTCCCA	+	chr3	40507119	40507139	CAGGTTGTAATTCCTTATGG	+	gene
ENST00000396203_RPL14_1199_dist72526	ENST00000338970_RPL14	RPL14	72526	chr3	40434573	40434593	CAGAATCATAATATATCCCC	+	chr3	40507119	40507139	CAGGTTGTAATTCCTTATGG	+	gene
ENST00000396203_RPL14_3206_dist24883	ENST00000338970_RPL14	RPL14	24883	chr3	40505995	40506015	TAAACGAACTGATAGTGTAG	+	chr3	40481092	40481112	CCGATCTTCAATAGCAGTAG	+	gene
ENST00000338970_RPL14_3201_dist19869	ENST00000338970_RPL14	RPL14	19869	chr3	40500981	40501001	GTTAATTCAACCCACAATGA	+	chr3	40481092	40481112	CCGATCTTCAATAGCAGTAG	+	gene
ENST00000396203_RPL14_2953_dist47861	ENST00000338970_RPL14	RPL14	47861	chr3	40458352	40458372	GAATCAGCCTATGAACAAAA	+	chr3	40506233	40506253	AGGTGGTCTTGATCATGCAT	+	gene
ENST00000396203_RPL14_3312_dist19851	ENST00000338970_RPL14	RPL14	19851	chr3	40487255	40487275	TAAGTCCAGGACACAGGAGC	+	chr3	40507126	40507146	TAATTCCTTATGGAGGAAAG	+	gene
ENST00000396203_RPL14_741_dist77011	ENST00000338970_RPL14	RPL14	77011	chr3	40505912	40505932	AGAGAATTGTCTAGAGAAAG	+	chr3	40428881	40428901	GGTAGCCCCAAATCCTTGGG	+	gene
ENST00000338970_RPL14_39_dist98321	ENST00000338970_RPL14	RPL14	98321	chr3	40402557	40402577	GCTCTTGTCAGGATAGAAAA	+	chr3	40500898	40500918	CCCTAGCTTACATTTAAGTG	+	gene
ENST00000338970_RPL14_322_dist85951	ENST00000338970_RPL14	RPL14	85951	chr3	40415616	40415636	AACGAAGGCACAACATAGAG	+	chr3	40501587	40501607	GTACTCTTGTAATTCTGCCT	+	gene
ENST00000396203_RPL14_1806_dist66468	ENST00000338970_RPL14	RPL14	66468	chr3	40440182	40440202	AGAGGCTATGATTCAGGAGC	+	chr3	40506670	40506690	GGTTGGAAAGGAGTCATGAG	+	gene
ENST00000396203_RPL14_15_dist98210	ENST00000338970_RPL14	RPL14	98210	chr3	40401668	40401688	ACTGCAGTAGAAGTCTCGGG	+	chr3	40499898	40499918	GGGTACTATATAGTTTAAGA	+	gene
ENST00000338970_RPL14_3218_dist26197	ENST00000338970_RPL14	RPL14	26197	chr3	40507309	40507329	AATCTCTAGGAAAGTAACTG	+	chr3	40481092	40481112	CCGATCTTCAATAGCAGTAG	+	gene
ENST00000396203_RPL14_726_dist82570	ENST00000338970_RPL14	RPL14	82570	chr3	40428805	40428825	GCGTGAGACTGAGAGTTGGG	+	chr3	40511395	40511415	GGACGTTGATGGATGTAAAG	+	gene
ENST00000396203_RPL14_248_dist85658	ENST00000338970_RPL14	RPL14	85658	chr3	40413340	40413360	GTTTACACAACCGTGAAGGC	+	chr3	40499018	40499038	GCCCTTCCCGGACTCGCCGC	+	gene
ENST00000396203_RPL14_2849_dist44370	ENST00000338970_RPL14	RPL14	44370	chr3	40456591	40456611	TGGGATCTAAATTTAACACT	+	chr3	40500981	40501001	GTTAATTCAACCCACAATGA	+	gene
ENST00000338970_RPL14_3041_dist41639	ENST00000338970_RPL14	RPL14	41639	chr3	40459322	40459342	TCCAGCTCTGACCCTAGCAG	+	chr3	40500981	40501001	GTTAATTCAACCCACAATGA	+	gene
ENST00000396203_RPL14_2743_dist54998	ENST00000338970_RPL14	RPL14	54998	chr3	40456383	40456403	GTGAGTGATAGCCTAAGTAG	+	chr3	40511401	40511421	TGATGGATGTAAAGGGGCTG	+	gene
ENST00000338970_RPL14_28_dist99193	ENST00000338970_RPL14	RPL14	99193	chr3	40401685	40401705	GGGAGGTTGGAACCAACTAA	+	chr3	40500898	40500918	CCCTAGCTTACATTTAAGTG	+	gene
ENST00000396203_RPL14_3069_dist33795	ENST00000338970_RPL14	RPL14	33795	chr3	40499826	40499846	ACCACTGACTATAAATCAGC	+	chr3	40466011	40466031	GGGGAAGATATTCTTAGCTC	+	gene
ENST00000338970_RPL14_3006_dist41229	ENST00000338970_RPL14	RPL14	41229	chr3	40458649	40458669	AGTCTGAGCACTGCCTGGAA	+	chr3	40499898	40499918	GGGTACTATATAGTTTAAGA	+	gene
ENST00000338970_RPL14_1516_dist68603	ENST00000338970_RPL14	RPL14	68603	chr3	40437994	40438014	CTGGCTATTAAATCTAACCT	+	chr3	40506617	40506637	AGTGGTCACTGATTCCCCAG	+	gene
ENST00000396203_RPL14_2311_dist59691	ENST00000338970_RPL14	RPL14	59691	chr3	40446294	40446314	CTGTCTTGGCCAAACAGAAG	+	chr3	40506005	40506025	GATAGTGTAGAGGACTGGCT	+	gene
ENST00000396203_RPL14_3140_dist34862	ENST00000338970_RPL14	RPL14	34862	chr3	40505831	40505851	TTTGCTTGATAATAGGCAAG	+	chr3	40470949	40470969	TGGGAAGTTAGAATAAACTG	+	gene
ENST00000396203_RPL14_1422_dist68832	ENST00000338970_RPL14	RPL14	68832	chr3	40437818	40437838	GATGAAGTTGAGCAAATATG	+	chr3	40506670	40506690	GGTTGGAAAGGAGTCATGAG	+	gene
ENST00000338970_RPL14_2193_dist61331	ENST00000338970_RPL14	RPL14	61331	chr3	40445913	40445933	TCTCTGTCTTTAGACCCAGG	+	chr3	40507264	40507284	AACAGTGCAATACAGAACAG	+	gene
ENST00000338970_RPL14_3184_dist34942	ENST00000338970_RPL14	RPL14	34942	chr3	40507126	40507146	TAATTCCTTATGGAGGAAAG	+	chr3	40472164	40472184	GATTTGGGGAATAGGGATCG	+	gene
ENST00000396203_RPL14_3210_dist25441	ENST00000338970_RPL14	RPL14	25441	chr3	40506553	40506573	AGAGCTGTGATAATGACACA	+	chr3	40481092	40481112	CCGATCTTCAATAGCAGTAG	+	gene
ENST00000338970_RPL14_675_dist76967	ENST00000338970_RPL14	RPL14	76967	chr3	40428801	40428821	TGCTGCGTGAGACTGAGAGT	+	chr3	40505788	40505808	GCTAGCTTCAGGCGTCACTG	+	gene
ENST00000338970_RPL14_362_dist90835	ENST00000338970_RPL14	RPL14	90835	chr3	40415698	40415718	TAATACAGAATCCAAACAGG	+	chr3	40506553	40506573	AGAGCTGTGATAATGACACA	+	gene
ENST00000396203_RPL14_3256_dist12910	ENST00000338970_RPL14	RPL14	12910	chr3	40499018	40499038	GCCCTTCCCGGACTCGCCGC	+	chr3	40486088	40486108	GATGCCACCACTAATGGGCC	+	gene
ENST00000394580_RPL36_11759_dist96699	ENST00000347512_RPL36	RPL36	96699	chr19	5696576	5696596	ATGGCCCCTGAGTTGGCTCG	+	chr19	5599857	5599877	CCCACACTACAATCAGCCAA	+	gene
ENST00000347512_RPL36_1635_dist22804	ENST00000347512_RPL36	RPL36	22804	chr19	5667938	5667958	ATATTGGCCTACCTTGCTGG	+	chr19	5690762	5690782	TCCTGCCTGGTGCTCGAAGG	+	gene
ENST00000347512_RPL36_14221_dist62564	ENST00000347512_RPL36	RPL36	62564	chr19	5698402	5698422	CAAAGAACCGCTGTCTACAG	+	chr19	5635818	5635838	CAAACTAGGGTGAAGAGCTG	+	gene
ENST00000394580_RPL36_1288_dist74625	ENST00000347512_RPL36	RPL36	74625	chr19	5616082	5616102	CGCGAGCACCAGGTGCCTCG	+	chr19	5690727	5690747	CTTGAATGGAAGAGATGGGG	+	gene
ENST00000394580_RPL36_6832_dist37546	ENST00000347512_RPL36	RPL36	37546	chr19	5693220	5693240	CAGGCAGAGGTTGCATGGCG	+	chr19	5655654	5655674	AACCCTCAGCTGCACGGAGG	+	gene
ENST00000347512_RPL36_3410_dist55630	ENST00000347512_RPL36	RPL36	55630	chr19	5635430	5635450	AGATGCAAGATGATGTCCTG	+	chr19	5691080	5691100	ATTGGGCGCCTTTATTCAGC	+	gene
ENST00000347512_RPL36_16695_dist83653	ENST00000347512_RPL36	RPL36	83653	chr19	5700642	5700662	GGGCAGGATGCTACCTCCGC	+	chr19	5616969	5616989	GTTCTAAGTAAGCCATCAAC	+	gene
ENST00000394580_RPL36_4238_dist99563	ENST00000347512_RPL36	RPL36	99563	chr19	5591704	5591724	ATGCCTGCACAGCAGTACAG	+	chr19	5691287	5691307	CAGGGATCCCCCTACCCTGA	+	gene
ENST00000394580_RPL36_16317_dist99485	ENST00000347512_RPL36	RPL36	99485	chr19	5699362	5699382	CTGCCACTGGCCACGGGGAG	+	chr19	5599857	5599877	CCCACACTACAATCAGCCAA	+	gene
ENST00000394580_RPL36_5319_dist28796	ENST00000347512_RPL36	RPL36	28796	chr19	5663684	5663704	CTTGACAGAGCCCCTCGGGG	+	chr19	5692500	5692520	CTGGATGAGCCACACACCCA	+	gene
ENST00000347512_RPL36_10574_dist19396	ENST00000347512_RPL36	RPL36	19396	chr19	5675267	5675287	GGTGGCATCAGTGCCACCAG	+	chr19	5694683	5694703	GTGGGATGATGGGCATGGAA	+	gene
ENST00000347512_RPL36_17114_dist37372	ENST00000347512_RPL36	RPL36	37372	chr19	5663609	5663629	TATTGCAGCAGTACATGGCC	+	chr19	5701001	5701021	CTTGGCTGGGTGGTTGCAAG	+	gene
ENST00000347512_RPL36_8053_dist43776	ENST00000347512_RPL36	RPL36	43776	chr19	5650315	5650335	GATAGATACAGAGCTATACG	+	chr19	5694111	5694131	CTTTGTGCGTGGTGGCCCCA	+	gene
ENST00000347512_RPL36_14385_dist86123	ENST00000347512_RPL36	RPL36	86123	chr19	5612263	5612283	ATGGAGGAATCACGGGGACG	+	chr19	5698406	5698426	GAACCGCTGTCTACAGAGGC	+	gene
ENST00000394580_RPL36_15484_dist63455	ENST00000347512_RPL36	RPL36	63455	chr19	5635277	5635297	TAGCATGGAGTCAAAGATGG	+	chr19	5698752	5698772	GTCCTATGCTGGAACTACCG	+	gene
ENST00000347512_RPL36_2363_dist15548	ENST00000347512_RPL36	RPL36	15548	chr19	5690835	5690855	AGCACCTTGAGAGCGGCGCG	+	chr19	5675267	5675287	GGTGGCATCAGTGCCACCAG	+	gene
ENST00000347512_RPL36_8887_dist41291	ENST00000347512_RPL36	RPL36	41291	chr19	5653032	5653052	CTGATGAGCAGACTTCCCTG	+	chr19	5694343	5694363	TTCTCGGGTAGAAATGGGAA	+	gene
ENST00000347512_RPL36_9492_dist41624	ENST00000347512_RPL36	RPL36	41624	chr19	5694581	5694601	ACAATGGGCACGGGAAGGTG	+	chr19	5652937	5652957	GAGCGATTAGAACTGGCCAG	+	gene
ENST00000394580_RPL36_1500_dist88709	ENST00000347512_RPL36	RPL36	88709	chr19	5602033	5602053	GAAAGCTTCTCTATTTCACA	+	chr19	5690762	5690782	TCCTGCCTGGTGCTCGAAGG	+	gene
ENST00000394580_RPL36_3175_dist55669	ENST00000347512_RPL36	RPL36	55669	chr19	5635274	5635294	CCGTAGCATGGAGTCAAAGA	+	chr19	5690963	5690983	CGCCTTTATTAAGCGGGCAG	+	gene
ENST00000394580_RPL36_14030_dist63941	ENST00000347512_RPL36	RPL36	63941	chr19	5634408	5634428	AGGGTTTGTTCATTTGATGG	+	chr19	5698369	5698389	CTCACACTCGGCTCTCACTG	+	gene
ENST00000394580_RPL36_3998_dist17946	ENST00000347512_RPL36	RPL36	17946	chr19	5691172	5691192	CGGGCGCGGCGAAAAGCGCT	+	chr19	5673206	5673226	CCTTGCCCTTAGTTTCAGCA	+	gene
ENST00000394580_RPL36_16990_dist27460	ENST00000347512_RPL36	RPL36	27460	chr19	5700686	5700706	CAGGCCTACGAATTCACCAG	+	chr19	5673206	5673226	CCTTGCCCTTAGTTTCAGCA	+	gene
ENST00000394580_RPL36_5757_dist30034	ENST00000347512_RPL36	RPL36	30034	chr19	5662550	5662570	TAACTAACCAGGTTCAAGGG	+	chr19	5692604	5692624	GTCACCCCCCTCACCTCCGG	+	gene
ENST00000347512_RPL36_11567_dist97161	ENST00000347512_RPL36	RPL36	97161	chr19	5599376	5599396	CTCCTGACGACAGAACCACC	+	chr19	5696557	5696577	CAGGGCCAGCATCACGGCGA	+	gene
ENST00000347512_RPL36_8265_dist42345	ENST00000347512_RPL36	RPL36	42345	chr19	5651791	5651811	TCGGTTTCGGGGACTACCAA	+	chr19	5694156	5694176	TACCTGTAAGCCTATCAAAG	+	gene
ENST00000394580_RPL36_10150_dist25709	ENST00000347512_RPL36	RPL36	25709	chr19	5668910	5668930	TATGTGTGAAACCTCTGGGA	+	chr19	5694639	5694659	AAGGTGTGACGGGCGCGGGG	+	gene
ENST00000347512_RPL36_10443_dist77288	ENST00000347512_RPL36	RPL36	77288	chr19	5617375	5617395	CTGCTAGGAATTGCAAAAGG	+	chr19	5694683	5694703	GTGGGATGATGGGCATGGAA	+	gene
ENST00000394580_RPL36_2007_dist54995	ENST00000347512_RPL36	RPL36	54995	chr19	5690833	5690853	GGAGCACCTTGAGAGCGGCG	+	chr19	5635818	5635838	CAAACTAGGGTGAAGAGCTG	+	gene
ENST00000347512_RPL36_1283_dist77865	ENST00000347512_RPL36	RPL36	77865	chr19	5612842	5612862	CCATGACCAAGCTGACCTAG	+	chr19	5690727	5690747	CTTGAATGGAAGAGATGGGG	+	gene
ENST00000361575_RPL39_3548_dist96926	ENST00000361575_RPL39	RPL39	96926	chrX	119022139	119022159	CGGGACTATGGGGGGCAGGG	-	chrX	118925193	118925213	GGCAGCCACCCCCGAAATCG	-	gene
ENST00000361575_RPL39_4206_dist16370	ENST00000361575_RPL39	RPL39	16370	chrX	118925097	118925117	GAAAAGGGTTTAGCTTGGCG	-	chrX	118941487	118941507	GAAGCCCAGGTCGATTCTGG	-	gene
ENST00000361575_RPL39_631_dist46211	ENST00000361575_RPL39	RPL39	46211	chrX	118918904	118918924	TGCCTTACAACCACACTAGG	-	chrX	118965135	118965155	GCTCGTGGGGTACACGGCAG	-	gene
ENST00000361575_RPL39_1151_dist51131	ENST00000361575_RPL39	RPL39	51131	chrX	118973834	118973854	CTAACAATCAGCAAGGCAGA	-	chrX	118922683	118922703	GAATCAGCAAGAGTTGCCCA	-	gene
ENST00000361575_RPL39_1192_dist54890	ENST00000361575_RPL39	RPL39	54890	chrX	118973841	118973861	GCTATTCCTAACAATCAGCA	-	chrX	118918931	118918951	GGTGGGATTGCACAGCAAAG	-	gene
ENST00000361575_RPL39_1493_dist49900	ENST00000361575_RPL39	RPL39	49900	chrX	118924817	118924837	ACAACTGCTACTGTGGATGG	-	chrX	118974737	118974757	AGTAAATGAGGGCTTAGGGC	-	gene
ENST00000361575_RPL39_194_dist34988	ENST00000361575_RPL39	RPL39	34988	chrX	118956506	118956526	CAAAGAAGGAATCTGGTCGG	-	chrX	118921498	118921518	GACCCAGATAATTGACCCAA	-	gene
ENST00000361575_RPL39_2392_dist67565	ENST00000361575_RPL39	RPL39	67565	chrX	118925002	118925022	CCGTGGAAGCGCCTAGAACA	-	chrX	118992587	118992607	GCTAGATGGAGCTGAACACC	-	gene
ENST00000361575_RPL39_2232_dist61394	ENST00000361575_RPL39	RPL39	61394	chrX	118925272	118925292	GGCCGCTGCCGAGTCGGGCA	-	chrX	118986686	118986706	GGCGGGACGAGTCCGCAGCG	-	gene
ENST00000361575_RPL39_1738_dist73373	ENST00000361575_RPL39	RPL39	73373	chrX	118986166	118986186	GCACCCACAAAGACCAGCGT	-	chrX	118912773	118912793	CCAGTACTATTCTTAGGAAA	-	gene
ENST00000361575_RPL39_2919_dist92830	ENST00000361575_RPL39	RPL39	92830	chrX	119018076	119018096	ATGTTTGCTCGAACTGAGGA	-	chrX	118925226	118925246	GCGAACTCGTTCTGGAGGCG	-	gene
ENST00000361575_RPL39_2197_dist69017	ENST00000361575_RPL39	RPL39	69017	chrX	118917649	118917669	GCAGTCTTCTGCTTCAGAGT	-	chrX	118986686	118986706	GGCGGGACGAGTCCGCAGCG	-	gene
ENST00000361575_RPL39_464_dist39632	ENST00000361575_RPL39	RPL39	39632	chrX	118958583	118958603	ATACTGTAGGCTTCTTGCAA	-	chrX	118918931	118918951	GGTGGGATTGCACAGCAAAG	-	gene
ENST00000361575_RPL39_2187_dist73782	ENST00000361575_RPL39	RPL39	73782	chrX	118912884	118912904	AGTTAACAGAAATTTCACAC	-	chrX	118986686	118986706	GGCGGGACGAGTCCGCAGCG	-	gene
ENST00000361575_RPL39_4161_dist16209	ENST00000361575_RPL39	RPL39	16209	chrX	118941111	118941131	TTGCAGGGAAATGTCAAGTG	-	chrX	118924882	118924902	GATATGGAGGCGATAAGTAC	-	gene
ENST00000361575_RPL39_2356_dist79659	ENST00000361575_RPL39	RPL39	79659	chrX	118912908	118912928	TAGATAGTTTCTGTTCCGGC	-	chrX	118992587	118992607	GCTAGATGGAGCTGAACACC	-	gene
ENST00000361575_RPL39_1559_dist51641	ENST00000361575_RPL39	RPL39	51641	chrX	118925231	118925251	TTGTAGCGAACTCGTTCTGG	-	chrX	118976892	118976912	GATAAGGAATGTTTAGACAG	-	gene
ENST00000361575_RPL39_3830_dist34117	ENST00000361575_RPL39	RPL39	34117	chrX	118916557	118916577	GAGAGGGACGTTGTGATGGG	-	chrX	118950694	118950714	AAAGAGACAACGAATACTGT	-	gene
ENST00000361575_RPL39_2731_dist87392	ENST00000361575_RPL39	RPL39	87392	chrX	119012605	119012625	GTCTAAGGACATAAAAATGT	-	chrX	118925193	118925213	GGCAGCCACCCCCGAAATCG	-	gene
ENST00000361575_RPL39_1499_dist49524	ENST00000361575_RPL39	RPL39	49524	chrX	118974737	118974757	AGTAAATGAGGGCTTAGGGC	-	chrX	118925193	118925213	GGCAGCCACCCCCGAAATCG	-	gene
ENST00000361575_RPL39_618_dist52342	ENST00000361575_RPL39	RPL39	52342	chrX	118912773	118912793	CCAGTACTATTCTTAGGAAA	-	chrX	118965135	118965155	GCTCGTGGGGTACACGGCAG	-	gene
ENST00000361575_RPL39_2509_dist86675	ENST00000361575_RPL39	RPL39	86675	chrX	119011921	119011941	CAATGGCAATCACACAGTGC	-	chrX	118925226	118925246	GCGAACTCGTTCTGGAGGCG	-	gene
ENST00000361575_RPL39_3711_dist99038	ENST00000361575_RPL39	RPL39	99038	chrX	119023869	119023889	TCCGGAGCTGTGATTGACGA	-	chrX	118924811	118924831	GCTACTGTGGATGGGGGACG	-	gene
ENST00000361575_RPL39_524_dist44313	ENST00000361575_RPL39	RPL39	44313	chrX	118919076	118919096	GATTGAAACTGCAGCAACAA	-	chrX	118963409	118963429	AAGCCAGATTGGGTTGAGGA	-	gene
ENST00000361575_RPL39_4114_dist25078	ENST00000361575_RPL39	RPL39	25078	chrX	118923582	118923602	CTGTCTTATACACATCCTGG	-	chrX	118948680	118948700	AAAGTGTCAGAAAAAGATGA	-	gene
ENST00000361575_RPL39_1813_dist67135	ENST00000361575_RPL39	RPL39	67135	chrX	118919179	118919199	GTTAAGTGGTAACAACGAAT	-	chrX	118986334	118986354	GGGTGATTAATGGTACAGGA	-	gene
ENST00000361575_RPL39_2573_dist86488	ENST00000361575_RPL39	RPL39	86488	chrX	118925505	118925525	GGCCCCCATCGGCCCCGGGG	-	chrX	119012013	119012033	GGTCATTGCCGATCAAGGGA	-	gene
ENST00000361575_RPL39_4125_dist25051	ENST00000361575_RPL39	RPL39	25051	chrX	118923609	118923629	GTCTGAGCTAGGTCATAAGG	-	chrX	118948680	118948700	AAAGTGTCAGAAAAAGATGA	-	gene
ENST00000361575_RPL39_4086_dist18797	ENST00000361575_RPL39	RPL39	18797	chrX	118941500	118941520	CATCCAGGAGCTCGAAGCCC	-	chrX	118922683	118922703	GAATCAGCAAGAGTTGCCCA	-	gene
ENST00000361575_RPL39_4356_dist23150	ENST00000361575_RPL39	RPL39	23150	chrX	118925510	118925530	CCATCGGCCCCCATCGGCCC	-	chrX	118948680	118948700	AAAGTGTCAGAAAAAGATGA	-	gene
ENST00000374690_AR_5010_dist29630	ENST00000374690_AR	AR	29630	chrX	66780684	66780704	ATTCTCAACCTCCCAACCCA	+	chrX	66751034	66751054	GTGTACCTCTGTAATGGTGA	+	gene
ENST00000396043_AR_275_dist98352	ENST00000374690_AR	AR	98352	chrX	66862092	66862112	AATGCTTAGGCATAAGACAT	+	chrX	66763720	66763740	ACTAGGCAGGCGTTAGCGCG	+	gene
ENST00000374690_AR_6400_dist81596	ENST00000374690_AR	AR	81596	chrX	66755066	66755086	ATGCTGAATGGGAGACAAAG	+	chrX	66836682	66836702	AAATGGACCAGCAAACACGC	+	gene
ENST00000396043_AR_9493_dist41806	ENST00000374690_AR	AR	41806	chrX	66808481	66808501	GATAGTGACAAGCTGATGCC	+	chrX	66766655	66766675	CTGTGTTCTGGGGTATCTAG	+	gene
ENST00000396043_AR_10274_dist25795	ENST00000374690_AR	AR	25795	chrX	66795235	66795255	AATTGTAGGTAGCTTAGCCT	+	chrX	66769420	66769440	CAACTTTGTTAATTGACCAC	+	gene
ENST00000396043_AR_8859_dist39044	ENST00000374690_AR	AR	39044	chrX	66763594	66763614	GAGCCCTGGCGCCTAAACCT	+	chrX	66802658	66802678	TCCATCGCAATACTTCCCCA	+	gene
ENST00000396043_AR_8754_dist70545	ENST00000374690_AR	AR	70545	chrX	66833932	66833952	CTTAAAGTCAGGTTAGGGAA	+	chrX	66763367	66763387	AGGTTTCAGCAAGTATCTGC	+	gene
ENST00000374690_AR_6213_dist65056	ENST00000374690_AR	AR	65056	chrX	66818851	66818871	AACGTGAGATGAGAAGTAGG	+	chrX	66753775	66753795	GCCCTGAGGTTGAGCTACAG	+	gene
ENST00000374690_AR_7493_dist71840	ENST00000374690_AR	AR	71840	chrX	66829806	66829826	ATTTCTAGAGGCCAAGAAGG	+	chrX	66757946	66757966	AGGTGGGAGATACTGCCTGG	+	gene
ENST00000374690_AR_7838_dist8197	ENST00000374690_AR	AR	8197	chrX	66759019	66759039	AGATGTCCACAAATCAGCAG	+	chrX	66767236	66767256	GTCATGTTTAGAGTAGGCAG	+	gene
ENST00000374690_AR_6895_dist10726	ENST00000374690_AR	AR	10726	chrX	66756484	66756504	TCCTGGGGAAGAGTGAAATG	+	chrX	66767230	66767250	CAAACCGTCATGTTTAGAGT	+	gene
ENST00000396043_AR_11330_dist16748	ENST00000374690_AR	AR	16748	chrX	66777801	66777821	AACAAAGCTAGAATCTACAG	+	chrX	66794569	66794589	GCTACAATTAATCCAAGCAA	+	gene
ENST00000396043_AR_4333_dist84190	ENST00000374690_AR	AR	84190	chrX	66749722	66749742	GTGATAAAAAGGTATGAGAG	+	chrX	66833932	66833952	CTTAAAGTCAGGTTAGGGAA	+	gene
ENST00000396043_AR_9350_dist43543	ENST00000374690_AR	AR	43543	chrX	66807884	66807904	AATTCTGGGGGCTTCCAAAG	+	chrX	66764321	66764341	GCCAGCCCGAGTTTGCAGAG	+	gene
ENST00000396043_AR_923_dist99937	ENST00000374690_AR	AR	99937	chrX	66774212	66774232	GTGCATTTCTAGATGGGGAA	+	chrX	66874169	66874189	TGGTATTCCCCAGGTAAAGG	+	gene
ENST00000396043_AR_1365_dist47635	ENST00000374690_AR	AR	47635	chrX	66742463	66742483	GGCTTGGAACCCAAATAGCA	+	chrX	66790118	66790138	GTCTGTGCATATGCACCCAC	+	gene
ENST00000374690_AR_7698_dist26255	ENST00000374690_AR	AR	26255	chrX	66758989	66759009	CATTATAAGCATCTATGCAA	+	chrX	66785264	66785284	TTAGTTGGTAAGAGAAATGG	+	gene
ENST00000396043_AR_11794_dist7633	ENST00000374690_AR	AR	7633	chrX	66783489	66783509	GAGGTCATTGCAGATAACAG	+	chrX	66791142	66791162	ACTGATCCACTGATATGGGC	+	gene
ENST00000396043_AR_11678_dist15214	ENST00000374690_AR	AR	15214	chrX	66795918	66795938	ATCTGGTTGCCAAACTATGG	+	chrX	66780684	66780704	ATTCTCAACCTCCCAACCCA	+	gene
ENST00000396043_AR_491_dist98817	ENST00000374690_AR	AR	98817	chrX	66862873	66862893	AGAGAACTTCCCTAATCCCT	+	chrX	66764036	66764056	CAACGCCTCTTGCAGCGCGG	+	gene
ENST00000396043_AR_9185_dist74576	ENST00000374690_AR	AR	74576	chrX	66838629	66838649	GGTGGGGTCATTGAAATTGG	+	chrX	66764033	66764053	AGCCAACGCCTCTTGCAGCG	+	gene
ENST00000396043_AR_4575_dist52839	ENST00000374690_AR	AR	52839	chrX	66802867	66802887	CATACATGAAAGGAAAGTGG	+	chrX	66750008	66750028	TGGAAGTTTAGAAAGGCCTG	+	gene
ENST00000374690_AR_6195_dist55885	ENST00000374690_AR	AR	55885	chrX	66809680	66809700	GTATACTCGAGCATGCCCTG	+	chrX	66753775	66753795	GCCCTGAGGTTGAGCTACAG	+	gene
ENST00000396043_AR_6255_dist86378	ENST00000374690_AR	AR	86378	chrX	66840173	66840193	TAACCAGTAGTGTCTGACAG	+	chrX	66753775	66753795	GCCCTGAGGTTGAGCTACAG	+	gene
ENST00000396043_AR_11124_dist62808	ENST00000374690_AR	AR	62808	chrX	66775521	66775541	GACAACGTAACATTCTGAAA	+	chrX	66838349	66838369	GCAGCGTCAAGGCTAGACAC	+	gene
ENST00000396043_AR_9542_dist35952	ENST00000374690_AR	AR	35952	chrX	66802661	66802681	ATCGCAATACTTCCCCAAGG	+	chrX	66766689	66766709	GCGAACACTCAGATTGCCCC	+	gene
ENST00000396043_AR_9449_dist65539	ENST00000374690_AR	AR	65539	chrX	66764372	66764392	CTAGCTGCACATTGCAAAGA	+	chrX	66829931	66829951	GGGCACATCTAAAAATCCTG	+	gene
ENST00000374690_AR_3741_dist36979	ENST00000374690_AR	AR	36979	chrX	66747075	66747095	ATTTGGGTATCCAAAGAATG	+	chrX	66784074	66784094	GCAGGCTGGCATATCCTAAG	+	gene
ENST00000396043_AR_4431_dist55523	ENST00000374690_AR	AR	55523	chrX	66749890	66749910	TGAGTTTCATCATTGAATGG	+	chrX	66805433	66805453	TACAGTGTTTAGTGAAGCCG	+	gene
ENST00000374690_AR_7525_dist8651	ENST00000374690_AR	AR	8651	chrX	66758389	66758409	GGACTTGGACATGAATCTGC	+	chrX	66767060	66767080	CCGGCCCAATAGCTTCTCAG	+	gene
ENST00000311528_RPL13_3232_dist52342	ENST00000393099_RPL13	RPL13	52342	chr16	89575152	89575172	TCGGCGCGGAGCGACTGTTG	+	chr16	89627514	89627534	GCTGCGCCTTGGCTTGCGGG	+	gene
ENST00000393099_RPL13_14686_dist28258	ENST00000393099_RPL13	RPL13	28258	chr16	89608385	89608405	TCCTAACACATAGCGGCCCG	+	chr16	89636663	89636683	AGAGCCTCAGTGGAGCAGGG	+	gene
ENST00000393099_RPL13_10225_dist30967	ENST00000393099_RPL13	RPL13	30967	chr16	89601592	89601612	GTCGCTGCACCTGTCGCTGG	+	chr16	89632579	89632599	TCATGGGGCCAGGCGCGCTC	+	gene
ENST00000311528_RPL13_6106_dist94173	ENST00000393099_RPL13	RPL13	94173	chr16	89631060	89631080	TCAAAAAAAGTTGTACAAGG	+	chr16	89536867	89536887	TTTGTGTACAGACTAAACGT	+	gene
ENST00000393099_RPL13_2549_dist7733	ENST00000393099_RPL13	RPL13	7733	chr16	89621161	89621181	GTTCCCCCGAGGTAGAAAGA	+	chr16	89628914	89628934	GGGTGTGGAGGTTTGCGGAA	+	gene
ENST00000393099_RPL13_9925_dist64419	ENST00000393099_RPL13	RPL13	64419	chr16	89567998	89568018	CATGGGTCCGCGAGGTGAGG	+	chr16	89632437	89632457	TATTCAGCCTGTCGCCCCCG	+	gene
ENST00000311528_RPL13_5080_dist83525	ENST00000393099_RPL13	RPL13	83525	chr16	89545096	89545116	CATCACCTGCACCACTAAAG	+	chr16	89628641	89628661	CCTGAACACGGAATCCCCAG	+	gene
ENST00000393099_RPL13_5013_dist23200	ENST00000393099_RPL13	RPL13	23200	chr16	89605419	89605439	GCTTGGGGGTGCAGATCTCG	+	chr16	89628639	89628659	GTCCTGAACACGGAATCCCC	+	gene
ENST00000311528_RPL13_11362_dist59144	ENST00000393099_RPL13	RPL13	59144	chr16	89634302	89634322	TGAGATGTTCTTTCAGGCGA	+	chr16	89575138	89575158	CCCAGCTGTGGACCTCGGCG	+	gene
ENST00000393099_RPL13_12405_dist47211	ENST00000393099_RPL13	RPL13	47211	chr16	89587558	89587578	TCTTGCCACCGAGGAAGACA	+	chr16	89634789	89634809	ACCAGGCGCCGTGAGAGCAG	+	gene
ENST00000393099_RPL13_9081_dist76368	ENST00000393099_RPL13	RPL13	76368	chr16	89555672	89555692	CACAGCTACCGCCCTGCCAG	+	chr16	89632060	89632080	GGGCCGTCCTGACTAGGAAG	+	gene
ENST00000393099_RPL13_130_dist21803	ENST00000393099_RPL13	RPL13	21803	chr16	89637066	89637086	AAGTGGGCACAGGTGGTCTG	+	chr16	89615243	89615263	GACAGGTTGAACGTTTGAAA	+	gene
ENST00000311528_RPL13_13823_dist47317	ENST00000393099_RPL13	RPL13	47317	chr16	89588903	89588923	GTCTGTGGCGGTTTGTCCGC	+	chr16	89636240	89636260	GTCCGAGCAGCCTTCCAGGC	+	gene
ENST00000393099_RPL13_346_dist15105	ENST00000393099_RPL13	RPL13	15105	chr16	89616139	89616159	GATCCAGAAAGTGATGGGGA	+	chr16	89631264	89631284	TGCGGGGCCGCACCTGGAGT	+	gene
ENST00000393099_RPL13_2344_dist6791	ENST00000393099_RPL13	RPL13	6791	chr16	89620751	89620771	AGGAGACCACCTGTCGGCTG	+	chr16	89627562	89627582	CTGCAACCGTCGCGGAGCGC	+	gene
ENST00000311528_RPL13_13765_dist68225	ENST00000393099_RPL13	RPL13	68225	chr16	89567995	89568015	GTCCATGGGTCCGCGAGGTG	+	chr16	89636240	89636260	GTCCGAGCAGCCTTCCAGGC	+	gene
ENST00000393099_RPL13_5056_dist91754	ENST00000393099_RPL13	RPL13	91754	chr16	89536867	89536887	TTTGTGTACAGACTAAACGT	+	chr16	89628641	89628661	CCTGAACACGGAATCCCCAG	+	gene
ENST00000393099_RPL13_1829_dist8466	ENST00000393099_RPL13	RPL13	8466	chr16	89619855	89619875	GATATCCAGAGAGCTGAAGG	+	chr16	89628341	89628361	GGCAAGGCTGTGTGACTTGG	+	gene
ENST00000393099_RPL13_1746_dist16867	ENST00000393099_RPL13	RPL13	16867	chr16	89619601	89619621	TTCTGTTCCAGTGCATGCCA	+	chr16	89636488	89636508	GCGAGCCCCTCCCTCAAGCA	+	gene
ENST00000311528_RPL13_3568_dist12660	ENST00000393099_RPL13	RPL13	12660	chr16	89627562	89627582	CTGCAACCGTCGCGGAGCGC	+	chr16	89614882	89614902	TCCAGCCGCTGACTGTGGGC	+	gene
ENST00000393099_RPL13_4680_dist72500	ENST00000393099_RPL13	RPL13	72500	chr16	89556061	89556081	GCTCCGCAGAACCCGGCGCC	+	chr16	89628581	89628601	AAGGACTGTTCTTAACATTG	+	gene
ENST00000311528_RPL13_14076_dist31402	ENST00000393099_RPL13	RPL13	31402	chr16	89604910	89604930	GCTTCTGGGCTCCGCAGGCG	+	chr16	89636332	89636352	TTGGGATGGCCTGAGGACAC	+	gene
ENST00000393099_RPL13_5926_dist78759	ENST00000393099_RPL13	RPL13	78759	chr16	89550409	89550429	CTTGAAATCCGAATCAACTG	+	chr16	89629188	89629208	CCTGACCCCCAATCCCCGGG	+	gene
ENST00000311528_RPL13_9280_dist80728	ENST00000393099_RPL13	RPL13	80728	chr16	89551408	89551428	TCTCAACCTTGACCTCCAAG	+	chr16	89632156	89632176	AGGCCGCAGACAGGTTCCGC	+	gene
ENST00000393099_RPL13_6548_dist87940	ENST00000393099_RPL13	RPL13	87940	chr16	89543195	89543215	TCTGAATCTGGTTCTCTCAG	+	chr16	89631155	89631175	ACCTGGCTGAAGACTGGCCG	+	gene
ENST00000311528_RPL13_14364_dist68850	ENST00000393099_RPL13	RPL13	68850	chr16	89567739	89567759	AAAAATACACAGCAGGGACG	+	chr16	89636609	89636629	GGCGCCAGCGCCAAGCAGAG	+	gene
ENST00000311528_RPL13_7093_dist31219	ENST00000393099_RPL13	RPL13	31219	chr16	89600025	89600045	GAGGGTGTGACGCTGGTTAG	+	chr16	89631264	89631284	TGCGGGGCCGCACCTGGAGT	+	gene
ENST00000311528_RPL13_11917_dist93042	ENST00000393099_RPL13	RPL13	93042	chr16	89541640	89541660	GCCCACAGCATTTAAGCTGG	+	chr16	89634702	89634722	GAAGCCCACTGCCGATGCTG	+	gene
ENST00000393099_RPL13_10975_dist49302	ENST00000393099_RPL13	RPL13	49302	chr16	89584478	89584498	GCTGTGGTTTCGGCGGGAGT	+	chr16	89633800	89633820	AGTCCAGCTACACAGAAGCG	+	gene
ENST00000393099_RPL13_5966_dist53664	ENST00000393099_RPL13	RPL13	53664	chr16	89575504	89575524	ATTGAGCACCCCCTGTAGTG	+	chr16	89629188	89629208	CCTGACCCCCAATCCCCGGG	+	gene
ENST00000394667_RPL34_3691_dist27073	ENST00000394667_RPL34	RPL34	27073	chr4	109558015	109558035	AAAGGTGTCGGTGGGAATGG	+	chr4	109530922	109530942	GGATCCGTGAGCTATTCTGA	+	gene
ENST00000394667_RPL34_2961_dist35376	ENST00000394667_RPL34	RPL34	35376	chr4	109508029	109508049	ATTTACAGAATCTTATAAAG	+	chr4	109543425	109543445	CGATGGAATGAATCAAGGAG	+	gene
ENST00000394668_RPL34_1243_dist80026	ENST00000394667_RPL34	RPL34	80026	chr4	109477971	109477991	GTTCCAAGTTCCTCAAACAG	+	chr4	109558017	109558037	AGGTGTCGGTGGGAATGGTG	+	gene
ENST00000394667_RPL34_3702_dist11357	ENST00000394667_RPL34	RPL34	11357	chr4	109531170	109531190	GATACTACATAGCAAGAAAG	+	chr4	109542547	109542567	TAAAGGGTATGCCTTTACGC	+	gene
ENST00000394668_RPL34_3982_dist7431	ENST00000394667_RPL34	RPL34	7431	chr4	109543408	109543428	GAGCTTTCATCCCTTGACGA	+	chr4	109535957	109535977	TGTCTTACGCAAATTAGAAA	+	gene
ENST00000394667_RPL34_2615_dist44443	ENST00000394667_RPL34	RPL34	44443	chr4	109497640	109497660	TCAGATATCAGATGAGTGAG	+	chr4	109542103	109542123	ACGTGTCCTTAGTCTTTGGG	+	gene
ENST00000394667_RPL34_529_dist96183	ENST00000394667_RPL34	RPL34	96183	chr4	109461812	109461832	TGGCCCCACAAGTTGCCTGG	+	chr4	109558015	109558035	AAAGGTGTCGGTGGGAATGG	+	gene
ENST00000394668_RPL34_873_dist92985	ENST00000394667_RPL34	RPL34	92985	chr4	109466211	109466231	AATTACTTTATCTTAAAACG	+	chr4	109559216	109559236	CCACAGAAAAGAATTACATG	+	gene
ENST00000394668_RPL34_3695_dist28809	ENST00000394667_RPL34	RPL34	28809	chr4	109559751	109559771	GCATAGTAAATCCTAACTGT	+	chr4	109530922	109530942	GGATCCGTGAGCTATTCTGA	+	gene
ENST00000394668_RPL34_2064_dist57105	ENST00000394667_RPL34	RPL34	57105	chr4	109486906	109486926	GTCAGCAATGGAATGGCTGG	+	chr4	109544031	109544051	GTGGTTTGGACAAAGATAGA	+	gene
ENST00000394667_RPL34_1539_dist62700	ENST00000394667_RPL34	RPL34	62700	chr4	109481386	109481406	CAAGAAAGATGGAACCCACG	+	chr4	109544106	109544126	GCGGAAGGTGTTAAAAGTGT	+	gene
ENST00000394668_RPL34_2548_dist63600	ENST00000394667_RPL34	RPL34	63600	chr4	109496131	109496151	TCATTAATTTAACCTGACAG	+	chr4	109559751	109559771	GCATAGTAAATCCTAACTGT	+	gene
ENST00000394667_RPL34_2153_dist52871	ENST00000394667_RPL34	RPL34	52871	chr4	109490517	109490537	CCTCTAGTAAGATACAGACA	+	chr4	109543408	109543428	GAGCTTTCATCCCTTGACGA	+	gene
ENST00000394668_RPL34_3289_dist44756	ENST00000394667_RPL34	RPL34	44756	chr4	109558017	109558037	AGGTGTCGGTGGGAATGGTG	+	chr4	109513241	109513261	CTACCACTGGTGTAGAGGGG	+	gene
ENST00000394667_RPL34_3275_dist30845	ENST00000394667_RPL34	RPL34	30845	chr4	109544106	109544126	GCGGAAGGTGTTAAAAGTGT	+	chr4	109513241	109513261	CTACCACTGGTGTAGAGGGG	+	gene
ENST00000394667_RPL34_3922_dist9087	ENST00000394667_RPL34	RPL34	9087	chr4	109534318	109534338	TCCAGTAAGACAAGAAGCAG	+	chr4	109543425	109543445	CGATGGAATGAATCAAGGAG	+	gene
ENST00000394668_RPL34_1207_dist78741	ENST00000394667_RPL34	RPL34	78741	chr4	109477891	109477911	TCAACGGGCCCTTGGTGGAG	+	chr4	109556652	109556672	TGAAAGACTGACTTCTGCTG	+	gene
ENST00000394668_RPL34_1798_dist74586	ENST00000394667_RPL34	RPL34	74586	chr4	109482166	109482186	TGCACATGAAAAGTATAGGC	+	chr4	109556772	109556792	GATCGGCAGTGAAGAAAACA	+	gene
ENST00000394667_RPL34_593_dist97029	ENST00000394667_RPL34	RPL34	97029	chr4	109461940	109461960	TGGCTGGTCTGACAGTAAGG	+	chr4	109558989	109559009	AAAGATATGCTCGAATGCTG	+	gene
ENST00000394668_RPL34_3966_dist21318	ENST00000394667_RPL34	RPL34	21318	chr4	109535314	109535334	ATAATCACGAGATTAATAAA	+	chr4	109556652	109556672	TGAAAGACTGACTTCTGCTG	+	gene
ENST00000394668_RPL34_1751_dist61238	ENST00000394667_RPL34	RPL34	61238	chr4	109482162	109482182	GTCGTGCACATGAAAAGTAT	+	chr4	109543420	109543440	CTTGACGATGGAATGAATCA	+	gene
ENST00000394668_RPL34_2116_dist73341	ENST00000394667_RPL34	RPL34	73341	chr4	109560807	109560827	AATAGTTCTCATCAGGCAGG	+	chr4	109487446	109487466	CATGTCTGATCAGTGTACCA	+	gene
ENST00000394668_RPL34_221_dist87151	ENST00000394667_RPL34	RPL34	87151	chr4	109455299	109455319	TGGATTTCCACAAGTGGCTG	+	chr4	109542470	109542490	CATCACGATGTTTCCAGAAG	+	gene
ENST00000394668_RPL34_639_dist81634	ENST00000394667_RPL34	RPL34	81634	chr4	109462403	109462423	ACCTGTGTAAAGGCCAATGC	+	chr4	109544057	109544077	GTGGAAGGTGTTAAAAGTGT	+	gene
ENST00000394668_RPL34_3513_dist12990	ENST00000394667_RPL34	RPL34	12990	chr4	109528998	109529018	TTACCTCTTTCCTAACCACG	+	chr4	109542008	109542028	GTTTGGAGACTAACGAGTTG	+	gene
ENST00000394667_RPL34_3160_dist48209	ENST00000394667_RPL34	RPL34	48209	chr4	109508423	109508443	GTAATAAAGTGTCTAAATGC	+	chr4	109556652	109556672	TGAAAGACTGACTTCTGCTG	+	gene
ENST00000394668_RPL34_3977_dist5944	ENST00000394667_RPL34	RPL34	5944	chr4	109541921	109541941	TGGAAATCCCTTGTTCCTGG	+	chr4	109535957	109535977	TGTCTTACGCAAATTAGAAA	+	gene
ENST00000394667_RPL34_2150_dist51566	ENST00000394667_RPL34	RPL34	51566	chr4	109542103	109542123	ACGTGTCCTTAGTCTTTGGG	+	chr4	109490517	109490537	CCTCTAGTAAGATACAGACA	+	gene
ENST00000394668_RPL34_2865_dist34891	ENST00000394667_RPL34	RPL34	34891	chr4	109507636	109507656	ACTATTGAGGGCCCAAGCAG	+	chr4	109542547	109542567	TAAAGGGTATGCCTTTACGC	+	gene
ENST00000394667_RPL34_3773_dist17572	ENST00000394667_RPL34	RPL34	17572	chr4	109532102	109532122	ACTACTGCTGTGCTATACGC	+	chr4	109549694	109549714	GAGTTCTTGCTGGTGGAAGG	+	gene
ENST00000479035_RPL23_757_dist56311	ENST00000479035_RPL23	RPL23	56311	chr17	37052789	37052809	ATCCAGGGGAATAATCGCCA	-	chr17	36996458	36996478	CCTGTGACATCATAGTGGCA	-	gene
ENST00000479035_RPL23_1169_dist21885	ENST00000479035_RPL23	RPL23	21885	chr17	36996763	36996783	TAACGCAGCCCGAGGACTGG	-	chr17	37018668	37018688	CCTCTTGTGTGCAAAGCACG	-	gene
ENST00000479035_RPL23_6787_dist22354	ENST00000479035_RPL23	RPL23	22354	chr17	37009906	37009926	CTCCACCATCTGTCGTGCAG	-	chr17	37032280	37032300	GCTGGATCACCACCAAACAG	-	gene
ENST00000479035_RPL23_5281_dist17377	ENST00000479035_RPL23	RPL23	17377	chr17	37027188	37027208	GACGGCCCAGCACCGGGAGT	-	chr17	37009791	37009811	ACTGCCAGGGCCCTCGAAAG	-	gene
ENST00000479035_RPL23_6963_dist59066	ENST00000479035_RPL23	RPL23	59066	chr17	37068992	37069012	TGGGACGAGAACACCGGCCT	-	chr17	37009906	37009926	CTCCACCATCTGTCGTGCAG	-	gene
ENST00000479035_RPL23_5560_dist8806	ENST00000479035_RPL23	RPL23	8806	chr17	37009804	37009824	CCACCGCGAGAGCACTGCCA	-	chr17	37018630	37018650	AGCTCACGTTGCAGGCACAG	-	gene
ENST00000479035_RPL23_6136_dist89459	ENST00000479035_RPL23	RPL23	89459	chr17	37099353	37099373	TTGTAAGAGCCTCCATGACA	-	chr17	37009874	37009894	TCGTCAGGAGCGGTGGCCCT	-	gene
ENST00000479035_RPL23_3365_dist39355	ENST00000479035_RPL23	RPL23	39355	chr17	37008257	37008277	GGTGTATGATTTAAAGGGGG	-	chr17	37047632	37047652	CGGGCAGTCACATCAAGATC	-	gene
ENST00000479035_RPL23_6618_dist44214	ENST00000479035_RPL23	RPL23	44214	chr17	37009899	37009919	ATCTGTCGTGCAGTGGCTGG	-	chr17	37054133	37054153	TGGCCCTGCCCACTACGCCT	-	gene
ENST00000479035_RPL23_5258_dist90198	ENST00000479035_RPL23	RPL23	90198	chr17	37009188	37009208	CTATTGAGCCGTCAAGAAAG	-	chr17	37099406	37099426	TTGCCTGCTGACCTATGTGT	-	gene
ENST00000479035_RPL23_5468_dist50336	ENST00000479035_RPL23	RPL23	50336	chr17	37060147	37060167	CATAGCATGGACCCATCAAA	-	chr17	37009791	37009811	ACTGCCAGGGCCCTCGAAAG	-	gene
ENST00000479035_RPL23_1267_dist41642	ENST00000479035_RPL23	RPL23	41642	chr17	37038425	37038445	CCTCAACCTTGCCACAGCAT	-	chr17	36996763	36996783	TAACGCAGCCCGAGGACTGG	-	gene
ENST00000479035_RPL23_290_dist99556	ENST00000479035_RPL23	RPL23	99556	chr17	36995440	36995460	GAAGGAACCAGAGTCTGGGG	-	chr17	37095016	37095036	CTATAGCTTTCTTCACATGA	-	gene
ENST00000479035_RPL23_1804_dist24389	ENST00000479035_RPL23	RPL23	24389	chr17	37031966	37031986	GGGATTCAACCTCCCTACCA	-	chr17	37007557	37007577	GAGGGTCAGTCAGTAAGTAT	-	gene
ENST00000479035_RPL23_5854_dist8774	ENST00000479035_RPL23	RPL23	8774	chr17	37018668	37018688	CCTCTTGTGTGCAAAGCACG	-	chr17	37009874	37009894	TCGTCAGGAGCGGTGGCCCT	-	gene
ENST00000479035_RPL23_2272_dist60760	ENST00000479035_RPL23	RPL23	60760	chr17	37007579	37007599	ATTAAATGGTTTATGAGTAG	-	chr17	37068359	37068379	CAAGAACTACACCACAAGAA	-	gene
ENST00000479035_RPL23_1984_dist61920	ENST00000479035_RPL23	RPL23	61920	chr17	37069497	37069517	TCAGGACCACCCCACTAGGC	-	chr17	37007557	37007577	GAGGGTCAGTCAGTAAGTAT	-	gene
ENST00000479035_RPL23_643_dist35802	ENST00000479035_RPL23	RPL23	35802	chr17	36996458	36996478	CCTGTGACATCATAGTGGCA	-	chr17	37032280	37032300	GCTGGATCACCACCAAACAG	-	gene
ENST00000479035_RPL23_3510_dist10388	ENST00000479035_RPL23	RPL23	10388	chr17	37008260	37008280	TCAGGTGTATGATTTAAAGG	-	chr17	37018668	37018688	CCTCTTGTGTGCAAAGCACG	-	gene
ENST00000479035_RPL23_5222_dist62719	ENST00000479035_RPL23	RPL23	62719	chr17	37071927	37071947	GAACCAGACGGACGCTGCCA	-	chr17	37009188	37009208	CTATTGAGCCGTCAAGAAAG	-	gene
ENST00000479035_RPL23_6431_dist91685	ENST00000479035_RPL23	RPL23	91685	chr17	37009881	37009901	GGCGGATTCGTCAGGAGCGG	-	chr17	37101586	37101606	ATATTGACTATAAATCAGGA	-	gene
ENST00000479035_RPL23_3781_dist73593	ENST00000479035_RPL23	RPL23	73593	chr17	37081873	37081893	AGCACGGAGGTTGCAGTCGG	-	chr17	37008260	37008280	TCAGGTGTATGATTTAAAGG	-	gene
ENST00000479035_RPL23_534_dist74382	ENST00000479035_RPL23	RPL23	74382	chr17	36996417	36996437	GGTTCTTTGGTCTGATGGGA	-	chr17	37070819	37070839	ATTAAGAGCAAGGCTCCGGA	-	gene
ENST00000479035_RPL23_7014_dist85090	ENST00000479035_RPL23	RPL23	85090	chr17	37095016	37095036	CTATAGCTTTCTTCACATGA	-	chr17	37009906	37009926	CTCCACCATCTGTCGTGCAG	-	gene
ENST00000479035_RPL23_4689_dist17741	ENST00000479035_RPL23	RPL23	17741	chr17	37026889	37026909	GCTTCCGCCTACTTGGCGCT	-	chr17	37009128	37009148	GTGTTGTTTGCTTCAATCGG	-	gene
ENST00000479035_RPL23_1419_dist75295	ENST00000479035_RPL23	RPL23	75295	chr17	37072078	37072098	GCTTGGTAAGGGTGGCTCAG	-	chr17	36996763	36996783	TAACGCAGCCCGAGGACTGG	-	gene
ENST00000479035_RPL23_917_dist33228	ENST00000479035_RPL23	RPL23	33228	chr17	36996659	36996679	CCAGGTTTCTGCAAGGCAAG	-	chr17	37029907	37029927	GAGGACAGGATTATTCCCAG	-	gene
ENST00000479035_RPL23_4678_dist8625	ENST00000479035_RPL23	RPL23	8625	chr17	37017773	37017793	ACAAACTGGTAAGTTATAGG	-	chr17	37009128	37009148	GTGTTGTTTGCTTCAATCGG	-	gene
ENST00000479035_RPL23_3076_dist40978	ENST00000479035_RPL23	RPL23	40978	chr17	37007921	37007941	TTGTGATTCAGCAATTGCAT	-	chr17	37048919	37048939	CCCTCGGGGATAGGGTGCCG	-	gene
ENST00000479035_RPL23_6424_dist80715	ENST00000479035_RPL23	RPL23	80715	chr17	37090616	37090636	TATTATCAATGTTTAAGTGA	-	chr17	37009881	37009901	GGCGGATTCGTCAGGAGCGG	-	gene
ENST00000491306_RPL37A_9901_dist86752	ENST00000491306_RPL37A	RPL37A	86752	chr2	217288257	217288277	AATGGAAGTTTATGAAACCA	+	chr2	217375029	217375049	GACGTTCTCACAGATATCAA	+	gene
ENST00000491306_RPL37A_9863_dist43097	ENST00000491306_RPL37A	RPL37A	43097	chr2	217331879	217331899	AAGGCCAAGCGAAAGATAAG	+	chr2	217374996	217375016	TAAAGAATCAGGTTTATAAG	+	gene
ENST00000491306_RPL37A_9619_dist79642	ENST00000491306_RPL37A	RPL37A	79642	chr2	217295247	217295267	TATTGTATTCAACTGCCCTG	+	chr2	217374909	217374929	ATGCAATAAAGACTGACTGC	+	gene
ENST00000491306_RPL37A_9857_dist44843	ENST00000491306_RPL37A	RPL37A	44843	chr2	217330133	217330153	GGATACTTGGGTCTTCCCCA	+	chr2	217374996	217375016	TAAAGAATCAGGTTTATAAG	+	gene
ENST00000491306_RPL37A_3889_dist57761	ENST00000491306_RPL37A	RPL37A	57761	chr2	217306006	217306026	AAATTGGTGTCACTGTCCCC	+	chr2	217363787	217363807	CGCTCCAGCCGGGTTAACGC	+	gene
ENST00000491306_RPL37A_9458_dist83299	ENST00000491306_RPL37A	RPL37A	83299	chr2	217291498	217291518	CCGCCAGTACTGTGAACCTG	+	chr2	217374817	217374837	TAAGGCAGAGCATTAAGCTT	+	gene
ENST00000491306_RPL37A_5749_dist66520	ENST00000491306_RPL37A	RPL37A	66520	chr2	217302150	217302170	ATCATCTTTAAGGACAGCGT	+	chr2	217368690	217368710	ATTTAAGCAACTTCATCCCC	+	gene
ENST00000491306_RPL37A_2237_dist22138	ENST00000491306_RPL37A	RPL37A	22138	chr2	217352875	217352895	ATGGACCCAGAGATCAATGC	+	chr2	217375033	217375053	TTCTCACAGATATCAAAGGG	+	gene
ENST00000491306_RPL37A_2912_dist5950	ENST00000491306_RPL37A	RPL37A	5950	chr2	217363787	217363807	CGCTCCAGCCGGGTTAACGC	+	chr2	217357817	217357837	CGTAGGAGGCTCTGCAGCGG	+	gene
ENST00000491306_RPL37A_10956_dist90348	ENST00000491306_RPL37A	RPL37A	90348	chr2	217287166	217287186	TCTGGGAGTGGGTACCATGA	+	chr2	217377534	217377554	GCTAATGGGTTCGTACAAGC	+	gene
ENST00000491306_RPL37A_2630_dist14182	ENST00000491306_RPL37A	RPL37A	14182	chr2	217356962	217356982	CCTGTGTAAATGCTCTGTGA	+	chr2	217371164	217371184	CAAGCACTATGGGAAAAGGA	+	gene
ENST00000491306_RPL37A_2162_dist17005	ENST00000491306_RPL37A	RPL37A	17005	chr2	217351936	217351956	GCCCGGTCTAAGCATCTAAG	+	chr2	217368961	217368981	GTGGAGAACTGGGACTGAAG	+	gene
ENST00000491306_RPL37A_183_dist30571	ENST00000491306_RPL37A	RPL37A	30571	chr2	217340668	217340688	TAACTGAAGAGGGCACTTGG	+	chr2	217371259	217371279	AGGACAGGTTTAATTCCTGG	+	gene
ENST00000491306_RPL37A_7042_dist63554	ENST00000491306_RPL37A	RPL37A	63554	chr2	217306761	217306781	TGATTGGCTGGATGAGATAG	+	chr2	217370335	217370355	AGAGGGTGCTATCAGGCCAA	+	gene
ENST00000491306_RPL37A_10225_dist79803	ENST00000491306_RPL37A	RPL37A	79803	chr2	217375177	217375197	GCCCTTGGCACCTTAGTTGG	+	chr2	217295354	217295374	TAGTTGGGCTCCCTCTAGGC	+	gene
ENST00000491306_RPL37A_4112_dist35881	ENST00000491306_RPL37A	RPL37A	35881	chr2	217327903	217327923	TCACAGATCTTACAGAGGCC	+	chr2	217363804	217363824	CGCCGGGCCTTCGGAGCGCG	+	gene
ENST00000491306_RPL37A_5588_dist67432	ENST00000491306_RPL37A	RPL37A	67432	chr2	217301198	217301218	GATACCGTTACTGACCTCAG	+	chr2	217368650	217368670	GCCTCTTCCCATGCTAAAGA	+	gene
ENST00000491306_RPL37A_911_dist31357	ENST00000491306_RPL37A	RPL37A	31357	chr2	217343656	217343676	GAAGGCTGTTGCCTCTGAAC	+	chr2	217375033	217375053	TTCTCACAGATATCAAAGGG	+	gene
ENST00000491306_RPL37A_8821_dist96245	ENST00000491306_RPL37A	RPL37A	96245	chr2	217277931	217277951	TGAACCCTATAGCTGCCCAG	+	chr2	217374196	217374216	GATTGAGAAGCAGCTTACAA	+	gene
ENST00000491306_RPL37A_78_dist29778	ENST00000491306_RPL37A	RPL37A	29778	chr2	217340622	217340642	GTTAGGGCACCGAGAGCTCA	+	chr2	217370420	217370440	AGACAACAGGGTTCAGGCCA	+	gene
ENST00000491306_RPL37A_9335_dist74865	ENST00000491306_RPL37A	RPL37A	74865	chr2	217299914	217299934	CCTGTTAGTGGCAAGTGAAG	+	chr2	217374799	217374819	ACAGCAGCTGAGTTAAACTA	+	gene
ENST00000491306_RPL37A_5018_dist97588	ENST00000491306_RPL37A	RPL37A	97588	chr2	217268242	217268262	GAAAACATCAAATCAGCGTG	+	chr2	217365850	217365870	TTAGAAGCCACTAATTTCCG	+	gene
ENST00000491306_RPL37A_2065_dist18438	ENST00000491306_RPL37A	RPL37A	18438	chr2	217351883	217351903	TGGTCACTGTGTCAAGCTGC	+	chr2	217370341	217370361	TGCTATCAGGCCAAAGGAGA	+	gene
ENST00000491306_RPL37A_2716_dist8733	ENST00000491306_RPL37A	RPL37A	8733	chr2	217357216	217357236	GTGGAGAGCAGGCTCTCTTG	+	chr2	217365969	217365989	GCGACTTTAACACAAAAACG	+	gene
ENST00000491306_RPL37A_11128_dist82265	ENST00000491306_RPL37A	RPL37A	82265	chr2	217377639	217377659	GGATAGAACTGCAACAAAAG	+	chr2	217295354	217295374	TAGTTGGGCTCCCTCTAGGC	+	gene
ENST00000491306_RPL37A_8327_dist55111	ENST00000491306_RPL37A	RPL37A	55111	chr2	217317367	217317387	AGTGGGCATTTGAATTAAGG	+	chr2	217372498	217372518	AACCATAGGAGATAGTAGAG	+	gene
ENST00000491306_RPL37A_1596_dist21992	ENST00000491306_RPL37A	RPL37A	21992	chr2	217346638	217346658	TGTAGGAAAAATCGGCAGAG	+	chr2	217368650	217368670	GCCTCTTCCCATGCTAAAGA	+	gene
ENST00000491306_RPL37A_6277_dist50334	ENST00000491306_RPL37A	RPL37A	50334	chr2	217318588	217318608	GCTTTATATCACAGGAGCCA	+	chr2	217368942	217368962	TTTGTCAGCAACAGGTGAGG	+	gene
ENST00000491306_RPL37A_2556_dist8925	ENST00000491306_RPL37A	RPL37A	8925	chr2	217354859	217354879	AGTGGCTCGGAAGTTTAAAG	+	chr2	217363804	217363824	CGCCGGGCCTTCGGAGCGCG	+	gene
ENST00000491306_RPL37A_9392_dist47622	ENST00000491306_RPL37A	RPL37A	47622	chr2	217327157	217327177	GAGGGCCTAGCCTGCTCCTG	+	chr2	217374799	217374819	ACAGCAGCTGAGTTAAACTA	+	gene
ENST00000552361_RPS26_15507_dist8446	ENST00000552361_RPS26	RPS26	8446	chr12	56438628	56438648	AGGTGTTTATACCCCTGGAG	+	chr12	56430162	56430182	CCCATCCTATGAGAAACTAG	+	gene
ENST00000552361_RPS26_7025_dist83952	ENST00000552361_RPS26	RPS26	83952	chr12	56488045	56488065	TGGCTAAGGATAGCACAGAG	+	chr12	56404073	56404093	GTTCAAAGTTTATCAGACAA	+	gene
ENST00000552361_RPS26_9009_dist83471	ENST00000552361_RPS26	RPS26	83471	chr12	56415441	56415461	CCAAGCCTGAGGAGATGGAG	+	chr12	56498932	56498952	CTCTGATTCTGGCAGCGGCG	+	gene
ENST00000552361_RPS26_1137_dist56178	ENST00000552361_RPS26	RPS26	56178	chr12	56379856	56379876	TACCCTTCTGCCCTTAGGAG	+	chr12	56436054	56436074	ATTTCATTTGCTCTGGGGGT	+	gene
ENST00000552361_RPS26_12164_dist56785	ENST00000552361_RPS26	RPS26	56785	chr12	56419488	56419508	ATTCAATCTAATGAGGTGGG	+	chr12	56476293	56476313	CTAGGGGTGTATGTTATAGG	+	gene
ENST00000552361_RPS26_8518_dist66330	ENST00000552361_RPS26	RPS26	66330	chr12	56407974	56407994	AAACAAAAACCCCCAGCTGG	+	chr12	56474324	56474344	TTATCGGCGTGGTCCGGCCG	+	gene
ENST00000552361_RPS26_16155_dist49699	ENST00000552361_RPS26	RPS26	49699	chr12	56480258	56480278	AAGGAAGAGGCGTTCCGCTG	+	chr12	56430539	56430559	GTAACCTAGGATTAGTGAGA	+	gene
ENST00000552361_RPS26_9490_dist23685	ENST00000552361_RPS26	RPS26	23685	chr12	56415655	56415675	CTGGGGTGAAATGCCGAGAC	+	chr12	56439360	56439380	CTTGCAACCTGATCACACCA	+	gene
ENST00000552361_RPS26_14479_dist11937	ENST00000552361_RPS26	RPS26	11937	chr12	56426686	56426706	TTAGGGAGATCGACAGGTAG	+	chr12	56438643	56438663	TGGAGGGGGAACTTGAATAG	+	gene
ENST00000552361_RPS26_9677_dist60951	ENST00000552361_RPS26	RPS26	60951	chr12	56476876	56476896	CAGAGCTCCCCCCTCTACTG	+	chr12	56415905	56415925	TGCCTTGCAGAGAAGTGTGG	+	gene
ENST00000552361_RPS26_7148_dist83545	ENST00000552361_RPS26	RPS26	83545	chr12	56404121	56404141	TGAATGACCTGGTCCAGCTG	+	chr12	56487686	56487706	TAAGGGGAGCCAGTCAAGGA	+	gene
ENST00000552361_RPS26_14102_dist60671	ENST00000552361_RPS26	RPS26	60671	chr12	56425939	56425959	CATCCGCCTGCCAAATGGAA	+	chr12	56486630	56486650	TAGAAGAATAGGTGAACCAC	+	gene
ENST00000552361_RPS26_10502_dist17666	ENST00000552361_RPS26	RPS26	17666	chr12	56436120	56436140	GAGGCTGCCGGTGCGGCTTG	+	chr12	56418434	56418454	CTTTCCTGCAGATCCTGAAC	+	gene
ENST00000552361_RPS26_9702_dist71433	ENST00000552361_RPS26	RPS26	71433	chr12	56487358	56487378	GTGAGAATAGGGAGTCAGGG	+	chr12	56415905	56415925	TGCCTTGCAGAGAAGTGTGG	+	gene
ENST00000552361_RPS26_15431_dist57445	ENST00000552361_RPS26	RPS26	57445	chr12	56429928	56429948	CCTACCGGTCTATTAAGTGG	+	chr12	56487393	56487413	GGACTATTCTGCCCTAGACG	+	gene
ENST00000552361_RPS26_10046_dist95894	ENST00000552361_RPS26	RPS26	95894	chr12	56416449	56416469	CCCTTACCTTAATCTTAGGG	+	chr12	56512363	56512383	TGTCCCATTCACGTAGCCCA	+	gene
ENST00000552361_RPS26_15942_dist5643	ENST00000552361_RPS26	RPS26	5643	chr12	56436137	56436157	TTGTGGCCGGAAAGGGACTG	+	chr12	56430474	56430494	TCAGCTCCCAGACACAGGGT	+	gene
ENST00000552361_RPS26_15670_dist44038	ENST00000552361_RPS26	RPS26	44038	chr12	56430184	56430204	GGTTGCTGCCTGATGACAAG	+	chr12	56474242	56474262	GCACGGTCTCAGGCGGCGCG	+	gene
ENST00000552361_RPS26_6435_dist33959	ENST00000552361_RPS26	RPS26	33959	chr12	56436101	56436121	TCCGAGCGGCGCCTTCCTGG	+	chr12	56402122	56402142	AATGCAACAGAGGAATCCCC	+	gene
ENST00000552361_RPS26_11834_dist19793	ENST00000552361_RPS26	RPS26	19793	chr12	56419481	56419501	TAGAGGGATTCAATCTAATG	+	chr12	56439294	56439314	TGTGTAAGAGCACTGAATGT	+	gene
ENST00000552361_RPS26_11247_dist20226	ENST00000552361_RPS26	RPS26	20226	chr12	56419114	56419134	GAGAGTGAATAGTCAGTCAC	+	chr12	56439360	56439380	CTTGCAACCTGATCACACCA	+	gene
ENST00000552361_RPS26_6688_dist33812	ENST00000552361_RPS26	RPS26	33812	chr12	56402890	56402910	TGCCCTCGAAGCATCAATGG	+	chr12	56436722	56436742	CTTCAACGTTTCGAGAATGG	+	gene
ENST00000552361_RPS26_4664_dist97385	ENST00000552361_RPS26	RPS26	97385	chr12	56401244	56401264	AGGGGGACGGCTGTGATGGG	+	chr12	56498649	56498669	GGAAAGGTAACAGGCTGGCC	+	gene
ENST00000552361_RPS26_7636_dist72809	ENST00000552361_RPS26	RPS26	72809	chr12	56404433	56404453	GATTTAATATAGTGTTCCAG	+	chr12	56477262	56477282	TACCCAAAAGAAGCACAGAG	+	gene
ENST00000552361_RPS26_2739_dist99048	ENST00000552361_RPS26	RPS26	99048	chr12	56490204	56490224	TGGCATTCACCTATGAGGAG	+	chr12	56391136	56391156	GGGTGGTAAAGAAGCTGGGG	+	gene
ENST00000552361_RPS26_14966_dist48778	ENST00000552361_RPS26	RPS26	48778	chr12	56428193	56428213	GTCAGGGAGCAGTCCCACAA	+	chr12	56476991	56477011	AGAATCGCCTCATTGTGGGC	+	gene
ENST00000552361_RPS26_2435_dist74832	ENST00000552361_RPS26	RPS26	74832	chr12	56385066	56385086	TGTGCTGCATGGGAGTGGAA	+	chr12	56459918	56459938	TGAGTATTCAAACGAAACCC	+	gene
ENST00000552361_RPS26_6440_dist34771	ENST00000552361_RPS26	RPS26	34771	chr12	56436913	56436933	GGTGTCAAGATGAACTCACG	+	chr12	56402122	56402142	AATGCAACAGAGGAATCCCC	+	gene
ENST00000552361_RPS26_10217_dist21923	ENST00000552361_RPS26	RPS26	21923	chr12	56417351	56417371	GGCTTTGACGGGATAGAATG	+	chr12	56439294	56439314	TGTGTAAGAGCACTGAATGT	+	gene
ENST00000552361_RPS26_15505_dist7134	ENST00000552361_RPS26	RPS26	7134	chr12	56437316	56437336	TGGTTAAAATTTCATCCTGG	+	chr12	56430162	56430182	CCCATCCTATGAGAAACTAG	+	gene
ENST00000598742_RPS19_3443_dist60798	ENST00000598742_RPS19	RPS19	60798	chr19	42306068	42306088	AATGACTCACCAGGGGTCAG	+	chr19	42366886	42366906	CATCACTTGGAGTACCCCAA	+	gene
ENST00000598742_RPS19_6986_dist9507	ENST00000598742_RPS19	RPS19	9507	chr19	42364607	42364627	CGCAGGATCCTCACACGCAG	+	chr19	42355080	42355100	GCCTGCTGAAGTCTGAAGTG	+	gene
ENST00000598742_RPS19_2512_dist74764	ENST00000598742_RPS19	RPS19	74764	chr19	42293950	42293970	TGTGGGACTAAAGCACAGAC	+	chr19	42368734	42368754	GTAAGGGGTGATTCCTGGAC	+	gene
ENST00000598742_RPS19_1633_dist75520	ENST00000598742_RPS19	RPS19	75520	chr19	42289155	42289175	GGAGCAAGAACTAGTCGGAG	+	chr19	42364695	42364715	GCCGGAGCCCGGCGTTGAAG	+	gene
ENST00000598742_RPS19_6514_dist22737	ENST00000598742_RPS19	RPS19	22737	chr19	42364590	42364610	GCTGGGGAGTGGGGTCGCGC	+	chr19	42341833	42341853	CCATGAGAGACTTAGGCACC	+	gene
ENST00000598742_RPS19_5000_dist66811	ENST00000598742_RPS19	RPS19	66811	chr19	42315033	42315053	TGTGAAAATAAGAACGGGGG	+	chr19	42381864	42381884	GGAGTCCCTTCTCAGCACTG	+	gene
ENST00000598742_RPS19_6564_dist28780	ENST00000598742_RPS19	RPS19	28780	chr19	42341833	42341853	CCATGAGAGACTTAGGCACC	+	chr19	42370633	42370653	TTAAAGTGAGCAGATGCCAG	+	gene
ENST00000598742_RPS19_368_dist98654	ENST00000598742_RPS19	RPS19	98654	chr19	42366037	42366057	AGATGTAACAGGGTGGGCGG	+	chr19	42267363	42267383	GGTGAGTACCCCAAAAGACC	+	gene
ENST00000598742_RPS19_2190_dist72691	ENST00000598742_RPS19	RPS19	72691	chr19	42291879	42291899	TGGAGTGAACTGACAGGTAG	+	chr19	42364590	42364610	GCTGGGGAGTGGGGTCGCGC	+	gene
ENST00000598742_RPS19_4906_dist66815	ENST00000598742_RPS19	RPS19	66815	chr19	42381864	42381884	GGAGTCCCTTCTCAGCACTG	+	chr19	42315029	42315049	CTGCTGTGAAAATAAGAACG	+	gene
ENST00000598742_RPS19_6519_dist22789	ENST00000598742_RPS19	RPS19	22789	chr19	42364642	42364662	AGTGCGATCCAGAGAGGCCG	+	chr19	42341833	42341853	CCATGAGAGACTTAGGCACC	+	gene
ENST00000598742_RPS19_5155_dist56147	ENST00000598742_RPS19	RPS19	56147	chr19	42315813	42315833	GGCTGTGCTCATACTGCCCC	+	chr19	42371980	42372000	AGTCTGTGGATATGAAGGGC	+	gene
ENST00000598742_RPS19_962_dist94297	ENST00000598742_RPS19	RPS19	94297	chr19	42278331	42278351	AGGAGGGTGACTTCCTGGAA	+	chr19	42372648	42372668	GGCTGGTACACATTCCAAGC	+	gene
ENST00000598742_RPS19_5642_dist57279	ENST00000598742_RPS19	RPS19	57279	chr19	42373638	42373658	CTAGGGCCCTCAGTGGGACT	+	chr19	42316339	42316359	GCACAGAGCCACGGTTCCTG	+	gene
ENST00000598742_RPS19_924_dist86671	ENST00000598742_RPS19	RPS19	86671	chr19	42365022	42365042	CCGTGGCTCCTTTCAGCGTG	+	chr19	42278331	42278351	AGGAGGGTGACTTCCTGGAA	+	gene
ENST00000598742_RPS19_5774_dist47054	ENST00000598742_RPS19	RPS19	47054	chr19	42317680	42317700	ACCACGGAAGGGTCATCCCC	+	chr19	42364754	42364774	GCGCTGGAGCGAAAGGATTG	+	gene
ENST00000598742_RPS19_7234_dist14887	ENST00000598742_RPS19	RPS19	14887	chr19	42372903	42372923	GGGTGCAGGGCTGTTTGTCA	+	chr19	42357996	42358016	GGTTAAAGGATGGCATGAAA	+	gene
ENST00000598742_RPS19_7217_dist10918	ENST00000598742_RPS19	RPS19	10918	chr19	42357996	42358016	GGTTAAAGGATGGCATGAAA	+	chr19	42368934	42368954	GCTGGAACCTTGGTCTCCAG	+	gene
ENST00000598742_RPS19_6767_dist18761	ENST00000598742_RPS19	RPS19	18761	chr19	42354524	42354544	GCTGAGGAACACTTAGAGGG	+	chr19	42373305	42373325	GCATTGATGGAGTAGCCTTG	+	gene
ENST00000598742_RPS19_683_dist93480	ENST00000598742_RPS19	RPS19	93480	chr19	42271107	42271127	TCAATGTTACACCTAAAAAC	+	chr19	42364607	42364627	CGCAGGATCCTCACACGCAG	+	gene
ENST00000598742_RPS19_6268_dist49172	ENST00000598742_RPS19	RPS19	49172	chr19	42318649	42318669	GCTCCTGACAGATAGGGTTA	+	chr19	42367841	42367861	CTCACTGGACGTTCAAGGGA	+	gene
ENST00000598742_RPS19_6373_dist30013	ENST00000598742_RPS19	RPS19	30013	chr19	42339591	42339611	GGTCAGATGTTAGGAAGAGG	+	chr19	42369624	42369644	GTCCCAACCCAACAAGACTG	+	gene
ENST00000598742_RPS19_7081_dist9374	ENST00000598742_RPS19	RPS19	9374	chr19	42364611	42364631	GGATCCTCACACGCAGGGGC	+	chr19	42355217	42355237	GAAGAGTGAGAAACACCTAG	+	gene
ENST00000598742_RPS19_5864_dist46917	ENST00000598742_RPS19	RPS19	46917	chr19	42364701	42364721	GCCCGGCGTTGAAGGGGCCG	+	chr19	42317764	42317784	TGCCTGAGAAAGACACAATG	+	gene
ENST00000598742_RPS19_6399_dist34713	ENST00000598742_RPS19	RPS19	34713	chr19	42374324	42374344	ATTGGAGGGAACTCCAGCCC	+	chr19	42339591	42339611	GGTCAGATGTTAGGAAGAGG	+	gene
ENST00000598742_RPS19_1983_dist84943	ENST00000598742_RPS19	RPS19	84943	chr19	42289631	42289651	GGATTTAGAAAACACCCGAA	+	chr19	42374594	42374614	CTGTGGCCAAAATCTACCCT	+	gene
ENST00000598742_RPS19_6983_dist9431	ENST00000598742_RPS19	RPS19	9431	chr19	42364531	42364551	AACCGAGCGTGGGCCCCGGG	+	chr19	42355080	42355100	GCCTGCTGAAGTCTGAAGTG	+	gene
ENST00000598742_RPS19_5417_dist50743	ENST00000598742_RPS19	RPS19	50743	chr19	42316123	42316143	AAAGCTCACGCAGTCTACCA	+	chr19	42366886	42366906	CATCACTTGGAGTACCCCAA	+	gene
ENST00000598742_RPS19_2638_dist80018	ENST00000598742_RPS19	RPS19	80018	chr19	42293967	42293987	GACTGGCAGGTCATGTACAC	+	chr19	42374005	42374025	GGTGCTGCTTAGAAATTTGG	+	gene
HOTAIR_37_dist3318	HOTAIR	HOTAIR	3318	chr12	54358067	54358107	AGATATTGATATTAAAGGGC	+	chr12	54361425	54361465	TAAACAGTTGAAATGGACTG	+	HOTAIR
HOTAIR_31_dist3191	HOTAIR	HOTAIR	3191	chr12	54360605	54360645	GGGGCTCTTTCGGTCTCGCC	-	chr12	54357374	54357414	CCGCTCAGCCGAGCAGCGGT	-	HOTAIR
HOTAIR_13_dist1607	HOTAIR	HOTAIR	1607	chr12	54359077	54359117	GAGGCTTTGCTCTCAGTCCA	+	chr12	54360724	54360764	CATCCCCAGTGCTACCCTGG	-	HOTAIR
HOTAIR_15_dist4438	HOTAIR	HOTAIR	4438	chr12	54357047	54357087	GCTGGGTCTACACAAGTAGC	+	chr12	54361525	54361565	TCTATCTTTCCCACACTAGG	-	HOTAIR
HOTAIR_8_dist205	HOTAIR	HOTAIR	205	chr12	54359604	54359644	GATCGAAAGATAAAAAGAGG	+	chr12	54359849	54359889	CGCCCCTCCTTCCTTTACCG	+	HOTAIR
HOTAIR_27_dist2073	HOTAIR	HOTAIR	2073	chr12	54357741	54357781	GGCAGTTCCCGGAACAAACG	-	chr12	54359854	54359894	ACCCCCGGTAAAGGAAGGAG	-	HOTAIR
HOTAIR_5_dist2188	HOTAIR	HOTAIR	2188	chr12	54358351	54358391	TCCTGACCCTGACTACACAG	+	chr12	54360579	54360619	GCGTAAGGCAGCGCCGCAGC	+	HOTAIR
HOTAIR_2_dist2109	HOTAIR	HOTAIR	2109	chr12	54358737	54358777	GGGATAATAGATAATTACAG	+	chr12	54360886	54360926	GAAATTCTAATGGCAAGGGA	+	HOTAIR
HOTAIR_33_dist4563	HOTAIR	HOTAIR	4563	chr12	54356822	54356862	TGAAGGTTCAGCACCCACCC	-	chr12	54361425	54361465	TAAACAGTTGAAATGGACTG	+	HOTAIR
HOTAIR_24_dist3825	HOTAIR	HOTAIR	3825	chr12	54361425	54361465	TAAACAGTTGAAATGGACTG	+	chr12	54357560	54357600	GGAAAAACCTGAGCGGGTGC	-	HOTAIR
HOTAIR_30_dist3058	HOTAIR	HOTAIR	3058	chr12	54361493	54361533	TAGTGAGGTGGTTTATGAGC	+	chr12	54358395	54358435	AATTATTCGGATAATTGTAG	+	HOTAIR
HOTAIR_34_dist2351	HOTAIR	HOTAIR	2351	chr12	54357709	54357749	AGACGGGCACTCACAGACAG	-	chr12	54360100	54360140	GATTTAGAAGCCTGCAGTAG	-	HOTAIR
HOTAIR_35_dist3291	HOTAIR	HOTAIR	3291	chr12	54356949	54356989	GAGCTGCTCCGGAATTTGAG	-	chr12	54360280	54360320	GGGAGGGCTGGTGCGGTAGG	+	HOTAIR
HOTAIR_0_dist2654	HOTAIR	HOTAIR	2654	chr12	54358275	54358315	GTCTGGGAATGTAAGAACGC	+	chr12	54360969	54361009	GTGGAGGTGACAACAATTAG	-	HOTAIR
HOTAIR_21_dist3659	HOTAIR	HOTAIR	3659	chr12	54356933	54356973	TGAGAGGAACATAGAAGCAA	-	chr12	54360632	54360672	ACCGCCAAAGGCTGTCGCGG	-	HOTAIR
HOTAIR_4_dist3029	HOTAIR	HOTAIR	3029	chr12	54357526	54357566	GGGCAGTGGCTGACCCGAGC	+	chr12	54360595	54360635	CGGTCTCGCCGGGCCGGCTG	-	HOTAIR
HOTAIR_25_dist3000	HOTAIR	HOTAIR	3000	chr12	54360774	54360814	TGGTGTGGGGATATCTGCGG	+	chr12	54357734	54357774	CCCGGAACAAACGTGGCAGA	-	HOTAIR
HOTAIR_6_dist2250	HOTAIR	HOTAIR	2250	chr12	54357566	54357606	AACGCTGGAAAAACCTGAGC	-	chr12	54359856	54359896	TCACCCCCGGTAAAGGAAGG	-	HOTAIR
HOTAIR_3_dist2861	HOTAIR	HOTAIR	2861	chr12	54360635	54360675	CCCACCGCCAAAGGCTGTCG	-	chr12	54357734	54357774	CCCGGAACAAACGTGGCAGA	-	HOTAIR
HOTAIR_10_dist2392	HOTAIR	HOTAIR	2392	chr12	54357422	54357462	TGTTAACAAGACCAGAGAGC	-	chr12	54359854	54359894	ACCCCCGGTAAAGGAAGGAG	-	HOTAIR
HOTAIR_29_dist3302	HOTAIR	HOTAIR	3302	chr12	54356790	54356830	TGGAGAGGCGTGTAACAGGC	+	chr12	54360132	54360172	GGTCCTGCTCCGCTTCGCAG	-	HOTAIR
HOTAIR_26_dist2680	HOTAIR	HOTAIR	2680	chr12	54357560	54357600	GGAAAAACCTGAGCGGGTGC	-	chr12	54360280	54360320	GGGAGGGCTGGTGCGGTAGG	+	HOTAIR
HOTAIR_14_dist3690	HOTAIR	HOTAIR	3690	chr12	54356902	54356942	TAGGAATCAGCACGAAGCAA	+	chr12	54360632	54360672	ACCGCCAAAGGCTGTCGCGG	-	HOTAIR
HOTAIR_39_dist707	HOTAIR	HOTAIR	707	chr12	54359107	54359147	GGTCACAGAGACTTTGCAGG	+	chr12	54359854	54359894	ACCCCCGGTAAAGGAAGGAG	-	HOTAIR
HOTAIR_32_dist3013	HOTAIR	HOTAIR	3013	chr12	54360100	54360140	GATTTAGAAGCCTGCAGTAG	-	chr12	54357047	54357087	GCTGGGTCTACACAAGTAGC	+	HOTAIR
HOTAIR_23_dist1970	HOTAIR	HOTAIR	1970	chr12	54358048	54358088	TCTCCGTTAAGTATGCACAT	-	chr12	54360058	54360098	GAGCCCAGAGTTACAGACGG	-	HOTAIR
HOTAIR_36_dist2015	HOTAIR	HOTAIR	2015	chr12	54359023	54359063	GCTCCTGAAACTATGGGGAG	-	chr12	54361078	54361118	CTGAGGGTCTAAGTCCCGGG	+	HOTAIR
HOTAIR_20_dist3661	HOTAIR	HOTAIR	3661	chr12	54356431	54356471	GCAGGAGGAAGTTCAGGCAT	+	chr12	54360132	54360172	GGTCCTGCTCCGCTTCGCAG	-	HOTAIR
HOTAIR_12_dist2232	HOTAIR	HOTAIR	2232	chr12	54359253	54359293	ACCTGGGTGGGGCAAAAGCC	+	chr12	54361525	54361565	TCTATCTTTCCCACACTAGG	-	HOTAIR
HOTAIR_22_dist1262	HOTAIR	HOTAIR	1262	chr12	54360325	54360365	ATCCAGAGGCGGAAAGAAAG	+	chr12	54359023	54359063	GCTCCTGAAACTATGGGGAG	-	HOTAIR
HOTAIR_1_dist3215	HOTAIR	HOTAIR	3215	chr12	54357807	54357847	GGGAAGAGAGCGCCAGACGA	-	chr12	54361062	54361102	TCAGGTCCCTAATATCCCGG	-	HOTAIR
HOTAIR_17_dist3418	HOTAIR	HOTAIR	3418	chr12	54360280	54360320	GGGAGGGCTGGTGCGGTAGG	+	chr12	54356822	54356862	TGAAGGTTCAGCACCCACCC	-	HOTAIR
HOTAIR_16_dist2136	HOTAIR	HOTAIR	2136	chr12	54359283	54359323	TGTGAAGGCCAGTTCAGGGT	+	chr12	54361459	54361499	TATGTCCCCTCAGTCTGGGA	+	HOTAIR
HOTAIR_11_dist3404	HOTAIR	HOTAIR	3404	chr12	54360818	54360858	GGAGGCGAAAACGAGCTGTG	-	chr12	54357374	54357414	CCGCTCAGCCGAGCAGCGGT	-	HOTAIR
HOTAIR_7_dist2256	HOTAIR	HOTAIR	2256	chr12	54359856	54359896	TCACCCCCGGTAAAGGAAGG	-	chr12	54357560	54357600	GGAAAAACCTGAGCGGGTGC	-	HOTAIR
HOTAIR_18_dist2643	HOTAIR	HOTAIR	2643	chr12	54358395	54358435	AATTATTCGGATAATTGTAG	+	chr12	54361078	54361118	CTGAGGGTCTAAGTCCCGGG	+	HOTAIR
HOTAIR_9_dist4286	HOTAIR	HOTAIR	4286	chr12	54361700	54361740	CTGAGGGAGTAAGCCTGGGA	+	chr12	54357374	54357414	CCGCTCAGCCGAGCAGCGGT	-	HOTAIR
HOTAIR_28_dist1431	HOTAIR	HOTAIR	1431	chr12	54360724	54360764	CATCCCCAGTGCTACCCTGG	-	chr12	54359253	54359293	ACCTGGGTGGGGCAAAAGCC	+	HOTAIR
HOTAIR_38_dist1904	HOTAIR	HOTAIR	1904	chr12	54359025	54359065	CAGCTCCTGAAACTATGGGG	-	chr12	54360969	54361009	GTGGAGGTGACAACAATTAG	-	HOTAIR
HOTAIR_19_dist1634	HOTAIR	HOTAIR	1634	chr12	54359212	54359252	GGCCAATTTAGGATCAAAAG	-	chr12	54360886	54360926	GAAATTCTAATGGCAAGGGA	+	HOTAIR
ENST00000250448_FOXA1_56_dist1265	ENST00000250448_FOXA1	FOXA1	1265	chr14	38062273	38062293	CCCCAAAGGGCGCTTTGCCG	-	chr14	38063558	38063578	CCTTCTCTAAAACCGCTGGG	-	intron
ENST00000250448_FOXA1_12_dist1765	ENST00000250448_FOXA1	FOXA1	1765	chr14	38063770	38063790	TGCAGCGGGCGGGCGAGCGC	-	chr14	38061985	38062005	CCCCCGGGTTAGGTCCCGGA	-	intron
ENST00000250448_FOXA1_22_dist679	ENST00000250448_FOXA1	FOXA1	679	chr14	38062046	38062066	GGCGCTTAGCCATTTGCCCC	-	chr14	38062745	38062765	ACTCACGGAATCTCAAAGCC	-	intron
ENST00000250448_FOXA1_11_dist1719	ENST00000250448_FOXA1	FOXA1	1719	chr14	38063724	38063744	AAAGCCGGAGCATACCCACA	-	chr14	38061985	38062005	CCCCCGGGTTAGGTCCCGGA	-	intron
ENST00000250448_FOXA1_37_dist1241	ENST00000250448_FOXA1	FOXA1	1241	chr14	38062158	38062178	GGCGATTACACATCTTCCTG	-	chr14	38063419	38063439	AGGGAAAACCAGTTACAGGG	-	intron
ENST00000250448_FOXA1_44_dist1310	ENST00000250448_FOXA1	FOXA1	1310	chr14	38062228	38062248	ATACCGCCTGGCGTGGATGG	-	chr14	38063558	38063578	CCTTCTCTAAAACCGCTGGG	-	intron
ENST00000250448_FOXA1_16_dist1359	ENST00000250448_FOXA1	FOXA1	1359	chr14	38062040	38062060	TAGCCATTTGCCCCGGGTGG	-	chr14	38063419	38063439	AGGGAAAACCAGTTACAGGG	-	intron
ENST00000250448_FOXA1_43_dist1171	ENST00000250448_FOXA1	FOXA1	1171	chr14	38063419	38063439	AGGGAAAACCAGTTACAGGG	-	chr14	38062228	38062248	ATACCGCCTGGCGTGGATGG	-	intron
ENST00000250448_FOXA1_31_dist1471	ENST00000250448_FOXA1	FOXA1	1471	chr14	38062067	38062087	ATCTTTGCTCGGTCTGGGGA	-	chr14	38063558	38063578	CCTTCTCTAAAACCGCTGGG	-	intron
ENST00000250448_FOXA1_53_dist1630	ENST00000250448_FOXA1	FOXA1	1630	chr14	38062235	38062255	ACTTGGGATACCGCCTGGCG	-	chr14	38063885	38063905	CCGACTCTCGCAGCCGGAGA	-	intron
ENST00000250448_FOXA1_61_dist654	ENST00000250448_FOXA1	FOXA1	654	chr14	38062745	38062765	ACTCACGGAATCTCAAAGCC	-	chr14	38063419	38063439	AGGGAAAACCAGTTACAGGG	-	intron
ENST00000250448_FOXA1_3_dist1592	ENST00000250448_FOXA1	FOXA1	1592	chr14	38061946	38061966	ACCACTAACCCCGCCCTCCG	-	chr14	38063558	38063578	CCTTCTCTAAAACCGCTGGG	-	intron
ENST00000250448_FOXA1_28_dist1825	ENST00000250448_FOXA1	FOXA1	1825	chr14	38063891	38063911	TCTGTCCCGACTCTCGCAGC	-	chr14	38062046	38062066	GGCGCTTAGCCATTTGCCCC	-	intron
ENST00000250448_FOXA1_24_dist1492	ENST00000250448_FOXA1	FOXA1	1492	chr14	38063558	38063578	CCTTCTCTAAAACCGCTGGG	-	chr14	38062046	38062066	GGCGCTTAGCCATTTGCCCC	-	intron
ENST00000250448_FOXA1_10_dist1553	ENST00000250448_FOXA1	FOXA1	1553	chr14	38061985	38062005	CCCCCGGGTTAGGTCCCGGA	-	chr14	38063558	38063578	CCTTCTCTAAAACCGCTGGG	-	intron
ENST00000260443_RSL24D1_25_dist1687	ENST00000260443_RSL24D1	RSL24D1	1687	chr15	55487707	55487727	TATTGATTTGGTAGACACAG	-	chr15	55486000	55486020	CACTCTAGTGTCTTAGGAGA	-	intron
ENST00000260443_RSL24D1_6_dist1101	ENST00000260443_RSL24D1	RSL24D1	1101	chr15	55483365	55483385	ATATTCTCTGAGATACCCTG	-	chr15	55484486	55484506	AGAACTAGAGAGAAGTCAGG	-	intron
ENST00000260443_RSL24D1_1_dist851	ENST00000260443_RSL24D1	RSL24D1	851	chr15	55481971	55481991	AGTCAGTCACGAGACTTCAG	-	chr15	55481100	55481120	TCCGCACTTGGCCAGTCCTG	-	intron
ENST00000260443_RSL24D1_36_dist1294	ENST00000260443_RSL24D1	RSL24D1	1294	chr15	55488813	55488833	CTCCTTGCCCGTCTTCCGAG	-	chr15	55487499	55487519	CATTGGATGTACCTAACAGT	-	intron
ENST00000260443_RSL24D1_2_dist892	ENST00000260443_RSL24D1	RSL24D1	892	chr15	55481100	55481120	TCCGCACTTGGCCAGTCCTG	-	chr15	55482012	55482032	CTGCTAATGGATCATAGGCA	-	intron
ENST00000260443_RSL24D1_49_dist1016	ENST00000260443_RSL24D1	RSL24D1	1016	chr15	55488878	55488898	CCGTTGTTCCCCTGGGAGGG	-	chr15	55487842	55487862	GTTGGGGTCTAATTCAGAGT	-	intron
ENST00000260443_RSL24D1_4_dist644	ENST00000260443_RSL24D1	RSL24D1	644	chr15	55484029	55484049	ACTGATTACCATTTACCTCG	-	chr15	55483365	55483385	ATATTCTCTGAGATACCCTG	-	intron
ENST00000260443_RSL24D1_3_dist579	ENST00000260443_RSL24D1	RSL24D1	579	chr15	55483964	55483984	GAAATAGTAGCCAAATCCAG	-	chr15	55483365	55483385	ATATTCTCTGAGATACCCTG	-	intron
ENST00000260443_RSL24D1_26_dist1822	ENST00000260443_RSL24D1	RSL24D1	1822	chr15	55487842	55487862	GTTGGGGTCTAATTCAGAGT	-	chr15	55486000	55486020	CACTCTAGTGTCTTAGGAGA	-	intron
ENST00000260443_RSL24D1_18_dist634	ENST00000260443_RSL24D1	RSL24D1	634	chr15	55484488	55484508	GGAGAACTAGAGAGAAGTCA	-	chr15	55483834	55483854	AAAATACCAGCCACTAGCAA	-	intron
ENST00000260443_RSL24D1_13_dist511	ENST00000260443_RSL24D1	RSL24D1	511	chr15	55483818	55483838	GCAACGGTAACCGTGTTTGG	-	chr15	55484349	55484369	GTACAGGCTACATTTGAGGG	-	intron
ENST00000260443_RSL24D1_9_dist513	ENST00000260443_RSL24D1	RSL24D1	513	chr15	55483816	55483836	AACGGTAACCGTGTTTGGAG	-	chr15	55484349	55484369	GTACAGGCTACATTTGAGGG	-	intron
ENST00000260443_RSL24D1_16_dist992	ENST00000260443_RSL24D1	RSL24D1	992	chr15	55484830	55484850	TCATCTAATCAATCATAACA	-	chr15	55483818	55483838	GCAACGGTAACCGTGTTTGG	-	intron
ENST00000260443_RSL24D1_19_dist976	ENST00000260443_RSL24D1	RSL24D1	976	chr15	55483834	55483854	AAAATACCAGCCACTAGCAA	-	chr15	55484830	55484850	TCATCTAATCAATCATAACA	-	intron
ENST00000260443_RSL24D1_41_dist1080	ENST00000260443_RSL24D1	RSL24D1	1080	chr15	55488807	55488827	GCCCGTCTTCCGAGCGGCGC	-	chr15	55487707	55487727	TATTGATTTGGTAGACACAG	-	intron
ENST00000260443_RSL24D1_27_dist1948	ENST00000260443_RSL24D1	RSL24D1	1948	chr15	55487968	55487988	AGGGATTCAGCTGAAAGTGA	-	chr15	55486000	55486020	CACTCTAGTGTCTTAGGAGA	-	intron
ENST00000260443_RSL24D1_24_dist1479	ENST00000260443_RSL24D1	RSL24D1	1479	chr15	55487499	55487519	CATTGGATGTACCTAACAGT	-	chr15	55486000	55486020	CACTCTAGTGTCTTAGGAGA	-	intron
ENST00000260443_RSL24D1_28_dist2443	ENST00000260443_RSL24D1	RSL24D1	2443	chr15	55488463	55488483	TTTGCGGAAGAAAGCGGAGG	-	chr15	55486000	55486020	CACTCTAGTGTCTTAGGAGA	-	intron
ENST00000260443_RSL24D1_20_dist502	ENST00000260443_RSL24D1	RSL24D1	502	chr15	55484486	55484506	AGAACTAGAGAGAAGTCAGG	-	chr15	55483964	55483984	GAAATAGTAGCCAAATCCAG	-	intron
ENST00000350995_EZH2_130_dist4771	ENST00000320356_EZH2	EZH2	4771	chr7	148533111	148533131	ACTGAGGCGATGGGATACTG	-	chr7	148537902	148537922	AAGAAAATTGCATTAGACCG	-	intron
ENST00000350995_EZH2_290_dist34471	ENST00000320356_EZH2	EZH2	34471	chr7	148545641	148545661	TTCTGTAGAAAGTTACCCAT	-	chr7	148580132	148580152	CGACGGGTTGAATGAGGATG	-	intron
ENST00000350995_EZH2_752_dist3273	ENST00000320356_EZH2	EZH2	3273	chr7	148574868	148574888	GGTAATTGTAGTTTGATGGA	-	chr7	148578161	148578181	TGAGTAGGTGAAATCTTCGG	-	intron
ENST00000320356_EZH2_331_dist16433	ENST00000320356_EZH2	EZH2	16433	chr7	148546655	148546675	ATTCCACTTTAGCAACTCGC	-	chr7	148563108	148563128	GTGGGGCCGACATAAGCCAG	-	intron
ENST00000320356_EZH2_149_dist1495	ENST00000320356_EZH2	EZH2	1495	chr7	148533893	148533913	GTAAGTCTATCCATCCTCAG	-	chr7	148535408	148535428	CGGCTTCTGAAGGTAGGATG	-	intron
ENST00000320356_EZH2_778_dist1813	ENST00000320356_EZH2	EZH2	1813	chr7	148509131	148509151	GAATTACTCGAGGAAATCAA	-	chr7	148510964	148510984	TGCCTTAGATGATTTAGCTG	-	intron
ENST00000320356_EZH2_112_dist10623	ENST00000320356_EZH2	EZH2	10623	chr7	148543249	148543269	TCAGATCACTATTTAGAGCA	-	chr7	148532606	148532626	TACCCAGTTAAGTAGAAAGA	-	intron
ENST00000320356_EZH2_679_dist14486	ENST00000320356_EZH2	EZH2	14486	chr7	148563127	148563147	CTTAGCAAGATCATGAACTG	-	chr7	148577633	148577653	TTAGATGCAACTATTACACT	-	intron
ENST00000320356_EZH2_76_dist2570	ENST00000320356_EZH2	EZH2	2570	chr7	148534424	148534444	CTCGCTGTTGTCACATGGAA	-	chr7	148531834	148531854	AGAGGCCAAATAGCAGGAAG	-	intron
ENST00000320356_EZH2_606_dist2743	ENST00000320356_EZH2	EZH2	2743	chr7	148560306	148560326	GTTCTCTGTGAGTCAAGAAA	-	chr7	148557543	148557563	TGTATTCTCTGTTGTAGCAG	-	intron
ENST00000320356_EZH2_685_dist2074	ENST00000320356_EZH2	EZH2	2074	chr7	148566739	148566759	GTAGTGGGCCCTTGAAGAAT	-	chr7	148564645	148564665	AATAGCAGGAAGGTAACTGT	-	intron
ENST00000350995_EZH2_793_dist544	ENST00000320356_EZH2	EZH2	544	chr7	148513143	148513163	ATGCTTCTTAAATTGTGTAC	-	chr7	148513707	148513727	GCAGGCAAGGCCCTTCCTAA	-	intron
ENST00000320356_EZH2_38_dist541	ENST00000320356_EZH2	EZH2	541	chr7	148531273	148531293	TCTCGGATTCGTAGACAGGG	-	chr7	148531834	148531854	AGAGGCCAAATAGCAGGAAG	-	intron
ENST00000320356_EZH2_200_dist4542	ENST00000320356_EZH2	EZH2	4542	chr7	148544456	148544476	TTTGCTGCGGATTAAAACAC	-	chr7	148549018	148549038	AGTAGAAGTCGTTTAAATAA	-	intron
ENST00000320356_EZH2_797_dist2115	ENST00000320356_EZH2	EZH2	2115	chr7	148520095	148520115	GATTTAATTCCTTTGAATGA	-	chr7	148522230	148522250	ACTATAGCAAAAGAATTGAG	-	intron
ENST00000350995_EZH2_110_dist10140	ENST00000320356_EZH2	EZH2	10140	chr7	148542766	148542786	TATGGGAAGCACCTAAACAA	-	chr7	148532606	148532626	TACCCAGTTAAGTAGAAAGA	-	intron
ENST00000320356_EZH2_431_dist2090	ENST00000320356_EZH2	EZH2	2090	chr7	148551128	148551148	AGGTAAATACCTCTCACAAG	-	chr7	148549018	148549038	AGTAGAAGTCGTTTAAATAA	-	intron
ENST00000350995_EZH2_310_dist27316	ENST00000320356_EZH2	EZH2	27316	chr7	148573986	148574006	AAGTCCTGATCTCCCAGCCA	-	chr7	148546650	148546670	ACTTTAGCAACTCGCAGGCA	-	intron
ENST00000350995_EZH2_170_dist8158	ENST00000320356_EZH2	EZH2	8158	chr7	148534588	148534608	GGCTAGCTAATTTAAAACTT	-	chr7	148542766	148542786	TATGGGAAGCACCTAAACAA	-	intron
ENST00000350995_EZH2_700_dist10049	ENST00000320356_EZH2	EZH2	10049	chr7	148564712	148564732	ACATAAGAGGACGATACATG	-	chr7	148574781	148574801	TAATAGTATGCATTTGAGAG	-	intron
ENST00000350995_EZH2_573_dist6121	ENST00000320356_EZH2	EZH2	6121	chr7	148556986	148557006	CCTACTAGTTAACCAGAACG	-	chr7	148563127	148563147	CTTAGCAAGATCATGAACTG	-	intron
ENST00000320356_EZH2_604_dist22404	ENST00000320356_EZH2	EZH2	22404	chr7	148579565	148579585	TGGTCTCTAAAGTTAGGAAT	-	chr7	148557141	148557161	CAATGTTAGAGCTTATAGAA	-	intron
ENST00000320356_EZH2_794_dist503	ENST00000320356_EZH2	EZH2	503	chr7	148513184	148513204	AATGAGAAACCTAATTGGGT	-	chr7	148513707	148513727	GCAGGCAAGGCCCTTCCTAA	-	intron
ENST00000350995_EZH2_593_dist7551	ENST00000320356_EZH2	EZH2	7551	chr7	148557141	148557161	CAATGTTAGAGCTTATAGAA	-	chr7	148564712	148564732	ACATAAGAGGACGATACATG	-	intron
ENST00000350995_EZH2_557_dist10164	ENST00000320356_EZH2	EZH2	10164	chr7	148556097	148556117	GAGTTGTGTGCTCTCACTGT	-	chr7	148566281	148566301	CTAGCTGGCATTTAATCCAG	-	intron
ENST00000320356_EZH2_437_dist8505	ENST00000320356_EZH2	EZH2	8505	chr7	148557543	148557563	TGTATTCTCTGTTGTAGCAG	-	chr7	148549018	148549038	AGTAGAAGTCGTTTAAATAA	-	intron
ENST00000350995_EZH2_539_dist21682	ENST00000320356_EZH2	EZH2	21682	chr7	148552284	148552304	TGCTGAGCTAGAACATGGCC	-	chr7	148573986	148574006	AAGTCCTGATCTCCCAGCCA	-	intron
ENST00000350995_EZH2_201_dist6549	ENST00000320356_EZH2	EZH2	6549	chr7	148551025	148551045	TGTGTCTTGGCCATGTCCTG	-	chr7	148544456	148544476	TTTGCTGCGGATTAAAACAC	-	intron
ENST00000350995_EZH2_798_dist1388	ENST00000320356_EZH2	EZH2	1388	chr7	148520565	148520585	TGACCGTCTTATTTACATGG	-	chr7	148521973	148521993	TAATAAAGTTGGCTTTCATG	-	intron
ENST00000350995_EZH2_5_dist1765	ENST00000320356_EZH2	EZH2	1765	chr7	148530067	148530087	GATATTGGTAAGTATGGGAA	-	chr7	148531852	148531872	TGGATGAAGGATTGTATCAG	-	intron
ENST00000320356_EZH2_320_dist2343	ENST00000320356_EZH2	EZH2	2343	chr7	148549018	148549038	AGTAGAAGTCGTTTAAATAA	-	chr7	148546655	148546675	ATTCCACTTTAGCAACTCGC	-	intron
ENST00000350995_EZH2_187_dist1189	ENST00000320356_EZH2	EZH2	1189	chr7	148541210	148541230	TTTGGCAAAGACTTTCCTAG	-	chr7	148542419	148542439	GCCTAGATGTTAGAGGTCAG	-	intron
ENST00000320356_EZH2_520_dist25704	ENST00000320356_EZH2	EZH2	25704	chr7	148551583	148551603	ATTTGGCCAGACCAAATAGG	-	chr7	148577307	148577327	GATACCTCAAAAGTTACAGC	-	intron
ENST00000320356_EZH2_296_dist5614	ENST00000320356_EZH2	EZH2	5614	chr7	148546650	148546670	ACTTTAGCAACTCGCAGGCA	-	chr7	148552284	148552304	TGCTGAGCTAGAACATGGCC	-	intron
ENST00000320356_EZH2_689_dist10203	ENST00000320356_EZH2	EZH2	10203	chr7	148564645	148564665	AATAGCAGGAAGGTAACTGT	-	chr7	148574868	148574888	GGTAATTGTAGTTTGATGGA	-	intron
ENST00000320356_EZH2_4_dist1747	ENST00000320356_EZH2	EZH2	1747	chr7	148531834	148531854	AGAGGCCAAATAGCAGGAAG	-	chr7	148530067	148530087	GATATTGGTAAGTATGGGAA	-	intron
ENST00000350995_EZH2_309_dist20289	ENST00000320356_EZH2	EZH2	20289	chr7	148566959	148566979	AGAGTGGTAGGCTCTGGGCG	-	chr7	148546650	148546670	ACTTTAGCAACTCGCAGGCA	-	intron
ENST00000320356_EZH2_211_dist18632	ENST00000320356_EZH2	EZH2	18632	chr7	148563108	148563128	GTGGGGCCGACATAAGCCAG	-	chr7	148544456	148544476	TTTGCTGCGGATTAAAACAC	-	intron
ENST00000350995_EZH2_255_dist32999	ENST00000320356_EZH2	EZH2	32999	chr7	148578161	148578181	TGAGTAGGTGAAATCTTCGG	-	chr7	148545142	148545162	GCTTGTTTAGACTTAAGGTG	-	intron
ENST00000350995_EZH2_71_dist752	ENST00000320356_EZH2	EZH2	752	chr7	148532606	148532626	TACCCAGTTAAGTAGAAAGA	-	chr7	148531834	148531854	AGAGGCCAAATAGCAGGAAG	-	intron
ENST00000350995_EZH2_116_dist1704	ENST00000320356_EZH2	EZH2	1704	chr7	148532864	148532884	TTGGAGTTAGGTGTTAAAGC	-	chr7	148534588	148534608	GGCTAGCTAATTTAAAACTT	-	intron
ENST00000350995_EZH2_198_dist2556	ENST00000320356_EZH2	EZH2	2556	chr7	148547032	148547052	GCACAGGGGTGCTACCTCCA	-	chr7	148544456	148544476	TTTGCTGCGGATTAAAACAC	-	intron
ENST00000320356_EZH2_761_dist523	ENST00000320356_EZH2	EZH2	523	chr7	148577633	148577653	TTAGATGCAACTATTACACT	-	chr7	148578176	148578196	ATGATAGATTCTATATGAGT	-	intron
ENST00000350995_EZH2_683_dist16985	ENST00000320356_EZH2	EZH2	16985	chr7	148580132	148580152	CGACGGGTTGAATGAGGATG	-	chr7	148563127	148563147	CTTAGCAAGATCATGAACTG	-	intron
ENST00000350995_EZH2_191_dist818	ENST00000320356_EZH2	EZH2	818	chr7	148542411	148542431	GTTAGAGGTCAGTGGCATGG	-	chr7	148543249	148543269	TCAGATCACTATTTAGAGCA	-	intron
ENST00000350995_EZH2_86_dist734	ENST00000320356_EZH2	EZH2	734	chr7	148531852	148531872	TGGATGAAGGATTGTATCAG	-	chr7	148532606	148532626	TACCCAGTTAAGTAGAAAGA	-	intron
ENST00000350995_EZH2_404_dist2650	ENST00000320356_EZH2	EZH2	2650	chr7	148548355	148548375	GTAGGGACAACTGAACCACA	-	chr7	148551025	148551045	TGTGTCTTGGCCATGTCCTG	-	intron
ENST00000320356_EZH2_1_dist900	ENST00000320356_EZH2	EZH2	900	chr7	148530987	148531007	ATCATGGCAATATAAGGAGC	-	chr7	148530067	148530087	GATATTGGTAAGTATGGGAA	-	intron
ENST00000350995_EZH2_251_dist29619	ENST00000320356_EZH2	EZH2	29619	chr7	148574781	148574801	TAATAGTATGCATTTGAGAG	-	chr7	148545142	148545162	GCTTGTTTAGACTTAAGGTG	-	intron
ENST00000350995_EZH2_715_dist11875	ENST00000320356_EZH2	EZH2	11875	chr7	148566281	148566301	CTAGCTGGCATTTAATCCAG	-	chr7	148578176	148578196	ATGATAGATTCTATATGAGT	-	intron
ENST00000350995_EZH2_109_dist9793	ENST00000320356_EZH2	EZH2	9793	chr7	148542419	148542439	GCCTAGATGTTAGAGGTCAG	-	chr7	148532606	148532626	TACCCAGTTAAGTAGAAAGA	-	intron
ENST00000320356_EZH2_173_dist2474	ENST00000320356_EZH2	EZH2	2474	chr7	148535408	148535428	CGGCTTCTGAAGGTAGGATG	-	chr7	148537902	148537922	AAGAAAATTGCATTAGACCG	-	intron
ENST00000320356_EZH2_774_dist1901	ENST00000320356_EZH2	EZH2	1901	chr7	148509043	148509063	AGAGGACCAACACCACCAAA	-	chr7	148510964	148510984	TGCCTTAGATGATTTAGCTG	-	intron
ENST00000350995_EZH2_369_dist30312	ENST00000320356_EZH2	EZH2	30312	chr7	148546975	148546995	GATTAGCCTATGAGCGAATG	-	chr7	148577307	148577327	GATACCTCAAAAGTTACAGC	-	intron
ENST00000350995_EZH2_766_dist1369	ENST00000320356_EZH2	EZH2	1369	chr7	148578176	148578196	ATGATAGATTCTATATGAGT	-	chr7	148579565	148579585	TGGTCTCTAAAGTTAGGAAT	-	intron
ENST00000350995_EZH2_143_dist8736	ENST00000320356_EZH2	EZH2	8736	chr7	148533663	148533683	GGCTCTGACCAGGTGAAATG	-	chr7	148542419	148542439	GCCTAGATGTTAGAGGTCAG	-	intron
ENST00000320356_EZH2_772_dist532	ENST00000320356_EZH2	EZH2	532	chr7	148505085	148505105	CCTGGGACCACTTGCTTCAG	-	chr7	148505637	148505657	TGGGACACGTGGGCCACCAA	-	intron
ENST00000350995_EZH2_650_dist16660	ENST00000320356_EZH2	EZH2	16660	chr7	148560627	148560647	CGTTGTCTTAGGGTTGCAGG	-	chr7	148577307	148577327	GATACCTCAAAAGTTACAGC	-	intron
ENST00000320356_EZH2_781_dist591	ENST00000320356_EZH2	EZH2	591	chr7	148509225	148509245	ACTATTAATAGAATCACTTG	-	chr7	148509836	148509856	GACTCTGGTTCCGTTTCCGA	-	intron
ENST00000320356_EZH2_690_dist12642	ENST00000320356_EZH2	EZH2	12642	chr7	148577307	148577327	GATACCTCAAAAGTTACAGC	-	chr7	148564645	148564665	AATAGCAGGAAGGTAACTGT	-	intron
ENST00000361575_RPL39_13_dist1158	ENST00000361575_RPL39	RPL39	1158	chrX	118920972	118920992	AGGTCCATTGAATCAAAAGT	-	chrX	118922150	118922170	GCTAAGAAGACTTAAAGGGG	-	intron
ENST00000361575_RPL39_7_dist1834	ENST00000361575_RPL39	RPL39	1834	chrX	118922801	118922821	GGTCATCTAGACTAACTCCA	-	chrX	118920947	118920967	CAAGTACACTTGGAGAGAGT	-	intron
ENST00000361575_RPL39_49_dist1436	ENST00000361575_RPL39	RPL39	1436	chrX	118922153	118922173	TTTGCTAAGAAGACTTAAAG	-	chrX	118923609	118923629	GTCTGAGCTAGGTCATAAGG	-	intron
ENST00000361575_RPL39_58_dist611	ENST00000361575_RPL39	RPL39	611	chrX	118924811	118924831	GCTACTGTGGATGGGGGACG	-	chrX	118925442	118925462	CGCGCGGAGCGTTGAGGGGC	-	intron
ENST00000361575_RPL39_54_dist524	ENST00000361575_RPL39	RPL39	524	chrX	118925309	118925329	CTGCGGCCGCGGATTCAAGG	-	chrX	118924765	118924785	TGGCTCCCATTATTATGCAA	-	intron
ENST00000361575_RPL39_31_dist2091	ENST00000361575_RPL39	RPL39	2091	chrX	118921498	118921518	GACCCAGATAATTGACCCAA	-	chrX	118923609	118923629	GTCTGAGCTAGGTCATAAGG	-	intron
ENST00000361575_RPL39_33_dist584	ENST00000361575_RPL39	RPL39	584	chrX	118921549	118921569	GTGGTCTCCTAGAATTGGGA	-	chrX	118922153	118922173	TTTGCTAAGAAGACTTAAAG	-	intron
ENST00000361575_RPL39_41_dist1604	ENST00000361575_RPL39	RPL39	1604	chrX	118921985	118922005	TGATACATCTACTTGAACGT	-	chrX	118923609	118923629	GTCTGAGCTAGGTCATAAGG	-	intron
ENST00000361575_RPL39_62_dist540	ENST00000361575_RPL39	RPL39	540	chrX	118925442	118925462	CGCGCGGAGCGTTGAGGGGC	-	chrX	118924882	118924902	GATATGGAGGCGATAAGTAC	-	intron
ENST00000361575_RPL39_4_dist1183	ENST00000361575_RPL39	RPL39	1183	chrX	118920947	118920967	CAAGTACACTTGGAGAGAGT	-	chrX	118922150	118922170	GCTAAGAAGACTTAAAGGGG	-	intron
ENST00000361575_RPL39_42_dist513	ENST00000361575_RPL39	RPL39	513	chrX	118922683	118922703	GAATCAGCAAGAGTTGCCCA	-	chrX	118922150	118922170	GCTAAGAAGACTTAAAGGGG	-	intron
ENST00000361575_RPL39_55_dist541	ENST00000361575_RPL39	RPL39	541	chrX	118925326	118925346	GAGAGGGACGGGCTGCGCTG	-	chrX	118924765	118924785	TGGCTCCCATTATTATGCAA	-	intron
ENST00000361575_RPL39_25_dist2310	ENST00000361575_RPL39	RPL39	2310	chrX	118921279	118921299	CCTGCACTAGACGTGAATGG	-	chrX	118923609	118923629	GTCTGAGCTAGGTCATAAGG	-	intron
ENST00000361575_RPL39_63_dist586	ENST00000361575_RPL39	RPL39	586	chrX	118925488	118925508	GGGTGGCTTCCCAAAACCCG	-	chrX	118924882	118924902	GATATGGAGGCGATAAGTAC	-	intron
ENST00000361575_RPL39_56_dist657	ENST00000361575_RPL39	RPL39	657	chrX	118924765	118924785	TGGCTCCCATTATTATGCAA	-	chrX	118925442	118925462	CGCGCGGAGCGTTGAGGGGC	-	intron
ENST00000361575_RPL39_44_dist1412	ENST00000361575_RPL39	RPL39	1412	chrX	118922150	118922170	GCTAAGAAGACTTAAAGGGG	-	chrX	118923582	118923602	CTGTCTTATACACATCCTGG	-	intron
ENST00000374690_AR_14578_dist12235	ENST00000374690_AR	AR	12235	chrX	66812705	66812725	GATAGTATAGCAGTGCGAGT	+	chrX	66824960	66824980	CTGTTATTGTCTGCCTCCAG	+	intron
ENST00000374690_AR_3147_dist30138	ENST00000374690_AR	AR	30138	chrX	66866198	66866218	TCTGCATAGAAAAAAGGGTG	+	chrX	66896356	66896376	AATGGCCAAGAAATACCATG	+	intron
ENST00000396043_AR_14700_dist20085	ENST00000374690_AR	AR	20085	chrX	66816577	66816597	TAGAGAAACTAGTTGGGCCA	+	chrX	66836682	66836702	AAATGGACCAGCAAACACGC	+	intron
ENST00000396043_AR_7874_dist47882	ENST00000374690_AR	AR	47882	chrX	66838700	66838720	ATTAGTGAATTGCAACAGGG	+	chrX	66790798	66790818	GGAGTGCACAGGAAATGGAG	+	intron
ENST00000374690_AR_6216_dist18268	ENST00000374690_AR	AR	18268	chrX	66766726	66766746	GTAAACCTAGAGCTCTCCCG	+	chrX	66785014	66785034	TCTAGGAAGGGAAATCACAA	+	intron
ENST00000374690_AR_7423_dist13988	ENST00000374690_AR	AR	13988	chrX	66804126	66804146	GAGTTCGATTTCAAGGCAAG	+	chrX	66790118	66790138	GTCTGTGCATATGCACCCAC	+	intron
ENST00000374690_AR_5723_dist3333	ENST00000374690_AR	AR	3333	chrX	66920501	66920521	GCCATATAGGCCTGGGGAGG	+	chrX	66917148	66917168	TTGGGGTAAAGGTCATGAAG	+	intron
ENST00000396043_AR_1404_dist38091	ENST00000374690_AR	AR	38091	chrX	66824158	66824178	TAGCACTCACCCGTTCCAAG	+	chrX	66862269	66862289	GCGCAGAAGTTCTTGCAGAA	+	intron
ENST00000396043_AR_14276_dist26943	ENST00000374690_AR	AR	26943	chrX	66838338	66838358	AAAGTGCCCAAGCAGCGTCA	+	chrX	66811375	66811395	GGTGGGTAGAGTACGCCCCT	+	intron
ENST00000396043_AR_8364_dist47310	ENST00000374690_AR	AR	47310	chrX	66791256	66791276	CAGTTGTCCAGTGTGTATGC	+	chrX	66838586	66838606	GTTATGAGATGATGTGGCAA	+	intron
ENST00000396043_AR_7763_dist1327	ENST00000374690_AR	AR	1327	chrX	66792145	66792165	TTTCTGAGATGATATATCCG	+	chrX	66790798	66790818	GGAGTGCACAGGAAATGGAG	+	intron
ENST00000396043_AR_1243_dist52045	ENST00000374690_AR	AR	52045	chrX	66810027	66810047	AATGTCGGAACTCAAGGACT	+	chrX	66862092	66862112	AATGCTTAGGCATAAGACAT	+	intron
ENST00000396043_AR_1495_dist56928	ENST00000374690_AR	AR	56928	chrX	66805433	66805453	TACAGTGTTTAGTGAAGCCG	+	chrX	66862381	66862401	TCAACAGAAGCTTCAGGCAT	+	intron
ENST00000396043_AR_9613_dist16730	ENST00000374690_AR	AR	16730	chrX	66811375	66811395	GGTGGGTAGAGTACGCCCCT	+	chrX	66794625	66794645	AGGTGTGGCAACTGCTGGGA	+	intron
ENST00000374690_AR_14317_dist18437	ENST00000374690_AR	AR	18437	chrX	66829931	66829951	GGGCACATCTAAAAATCCTG	+	chrX	66811474	66811494	CTGTTTAGTGGAAAATGGGT	+	intron
ENST00000374690_AR_10971_dist4459	ENST00000374690_AR	AR	4459	chrX	66801364	66801384	TCTTTGCCCTCTATAGGGAG	+	chrX	66805843	66805863	GTTCCTGCTATGGCTCCCAG	+	intron
ENST00000374690_AR_395_dist43042	ENST00000374690_AR	AR	43042	chrX	66855669	66855689	GTGAACGTGTAACCCTCGGG	+	chrX	66812607	66812627	CAAGCATATCCTAAAAGGAA	+	intron
ENST00000374690_AR_10127_dist7344	ENST00000374690_AR	AR	7344	chrX	66803282	66803302	ATGGCCATTACATTGCCATG	+	chrX	66795918	66795938	ATCTGGTTGCCAAACTATGG	+	intron
ENST00000374690_AR_11144_dist37593	ENST00000374690_AR	AR	37593	chrX	66801648	66801668	TCTCCTACCCTGTACGACAG	+	chrX	66839261	66839281	GTGATAGGTGGGGTGCGTTG	+	intron
ENST00000396043_AR_9640_dist34992	ENST00000374690_AR	AR	34992	chrX	66794625	66794645	AGGTGTGGCAACTGCTGGGA	+	chrX	66829637	66829657	AATGTTGGAAAAACTTAAGT	+	intron
ENST00000374690_AR_1744_dist62702	ENST00000374690_AR	AR	62702	chrX	66799732	66799752	ACAAAATGGCAGCACCCAGG	+	chrX	66862454	66862474	GTGATCTATAGAAACACCTA	+	intron
ENST00000396043_AR_3275_dist656	ENST00000374690_AR	AR	656	chrX	66867424	66867444	TCATCAGGTATCTTTGGCCA	+	chrX	66868100	66868120	CTCCTCCTTGCAATACCCAG	+	intron
ENST00000374690_AR_4061_dist3486	ENST00000374690_AR	AR	3486	chrX	66875011	66875031	CCAAAGCTCCATCTGAAGAG	+	chrX	66878517	66878537	GGCTTTACATAGAACTGTAG	+	intron
ENST00000396043_AR_15359_dist7540	ENST00000374690_AR	AR	7540	chrX	66834264	66834284	GTAAACCCAGAGTTGACCAA	+	chrX	66826704	66826724	AGTAGTTGAGCGAAAAAGGA	+	intron
ENST00000396043_AR_855_dist31650	ENST00000374690_AR	AR	31650	chrX	66861464	66861484	TTTCTAGTTAGGGTAGGGAA	+	chrX	66829794	66829814	CAGGAAACGTAGATTTCTAG	+	intron
ENST00000396043_AR_4905_dist13536	ENST00000374690_AR	AR	13536	chrX	66919921	66919941	GGTGTTACAATCTCCTAAAG	+	chrX	66906365	66906385	GCGCAGGATGACCCAGGCAC	+	intron
ENST00000396043_AR_1378_dist52599	ENST00000374690_AR	AR	52599	chrX	66809650	66809670	GAGTGGAGCCAAGCCTCAAG	+	chrX	66862269	66862289	GCGCAGAAGTTCTTGCAGAA	+	intron
ENST00000396043_AR_12666_dist694	ENST00000374690_AR	AR	694	chrX	66806724	66806744	TTACCTTATTGAAAGGGTAG	+	chrX	66806010	66806030	TCTATGTACCCCTCAAATCG	+	intron
ENST00000374690_AR_10741_dist40058	ENST00000374690_AR	AR	40058	chrX	66799207	66799227	GCAGACACCTATCACTTTCG	+	chrX	66839285	66839305	AAGTGTATTACATTAAGTCC	+	intron
ENST00000374690_AR_4238_dist29223	ENST00000374690_AR	AR	29223	chrX	66876189	66876209	CTGCGGCAGATACAATGTGA	+	chrX	66905432	66905452	GCATGATTACAGGTATCAAT	+	intron
ENST00000396043_AR_6788_dist4171	ENST00000374690_AR	AR	4171	chrX	66771437	66771457	GCATTCGTGTAAGTGTGAGT	+	chrX	66775628	66775648	GGGGGACTGCAAGTGCCCCG	+	intron
ENST00000374690_AR_11706_dist35286	ENST00000374690_AR	AR	35286	chrX	66803280	66803300	GCATGGCCATTACATTGCCA	+	chrX	66838586	66838606	GTTATGAGATGATGTGGCAA	+	intron
ENST00000396043_AR_7662_dist11253	ENST00000374690_AR	AR	11253	chrX	66802040	66802060	ACTGGGTTGTGTAGAAGTGA	+	chrX	66790767	66790787	GTTTGAATGGAGTCATCCAG	+	intron
ENST00000396043_AR_8080_dist25721	ENST00000374690_AR	AR	25721	chrX	66816883	66816903	AGTGTGGAAACTTGTTCAGA	+	chrX	66791142	66791162	ACTGATCCACTGATATGGGC	+	intron
ENST00000396043_AR_11317_dist27128	ENST00000374690_AR	AR	27128	chrX	66802658	66802678	TCCATCGCAATACTTCCCCA	+	chrX	66829806	66829826	ATTTCTAGAGGCCAAGAAGG	+	intron
ENST00000374690_AR_10061_dist21460	ENST00000374690_AR	AR	21460	chrX	66795403	66795423	GTGTCCAGATGCTTAAAGGA	+	chrX	66816883	66816903	AGTGTGGAAACTTGTTCAGA	+	intron
ENST00000396043_AR_14515_dist6224	ENST00000374690_AR	AR	6224	chrX	66812607	66812627	CAAGCATATCCTAAAAGGAA	+	chrX	66818851	66818871	AACGTGAGATGAGAAGTAGG	+	intron
ENST00000374690_AR_1111_dist50429	ENST00000374690_AR	AR	50429	chrX	66861923	66861943	TAGGTGTTGACACAACAAAC	+	chrX	66811474	66811494	CTGTTTAGTGGAAAATGGGT	+	intron
ENST00000396043_AR_7851_dist38107	ENST00000374690_AR	AR	38107	chrX	66790798	66790818	GGAGTGCACAGGAAATGGAG	+	chrX	66828925	66828945	TCACTTGGAAAGCATTGCCC	+	intron
ENST00000396043_AR_14574_dist11272	ENST00000374690_AR	AR	11272	chrX	66823997	66824017	CACAGCTGCTCTTTAACAGA	+	chrX	66812705	66812725	GATAGTATAGCAGTGCGAGT	+	intron
ENST00000396043_AR_5552_dist1656	ENST00000374690_AR	AR	1656	chrX	66914573	66914593	GACTTGCCTCATTCAAAATG	+	chrX	66916249	66916269	CTGGCTCAGTAGTCAGAGAG	+	intron
ENST00000374690_AR_6249_dist12196	ENST00000374690_AR	AR	12196	chrX	66779276	66779296	GGGATTTACACTAAATAAGA	+	chrX	66767060	66767080	CCGGCCCAATAGCTTCTCAG	+	intron
ENST00000396043_AR_8499_dist51159	ENST00000374690_AR	AR	51159	chrX	66842487	66842507	TTGAGTATGCATTAGGGCCA	+	chrX	66791308	66791328	AATTATGGTAGTCCCTGAGA	+	intron
ENST00000396043_AR_12020_dist8735	ENST00000374690_AR	AR	8735	chrX	66803950	66803970	GCATTTGTTACTACTTATTG	+	chrX	66812705	66812725	GATAGTATAGCAGTGCGAGT	+	intron
ENST00000374690_AR_81_dist45162	ENST00000374690_AR	AR	45162	chrX	66809316	66809336	ATTTGGGAGTAGACTTGCAT	+	chrX	66854498	66854518	CTAAATTTCAAATCTCACGG	+	intron
ENST00000374690_AR_7510_dist52349	ENST00000374690_AR	AR	52349	chrX	66790118	66790138	GTCTGTGCATATGCACCCAC	+	chrX	66842487	66842507	TTGAGTATGCATTAGGGCCA	+	intron
ENST00000396043_AR_6601_dist8964	ENST00000374690_AR	AR	8964	chrX	66778404	66778424	ATCCTCACCAAATAGGTGGG	+	chrX	66769420	66769440	CAACTTTGTTAATTGACCAC	+	intron
ENST00000374690_AR_2160_dist58779	ENST00000374690_AR	AR	58779	chrX	66862794	66862814	CAGTTAGATATCTTAACCTC	+	chrX	66803995	66804015	TCTATATCCACTGTTCACTG	+	intron
ENST00000396043_AR_11268_dist4530	ENST00000374690_AR	AR	4530	chrX	66807208	66807228	GGCGAAGGCAAGCTAGGACA	+	chrX	66802658	66802678	TCCATCGCAATACTTCCCCA	+	intron
ENST00000374690_AR_911_dist68186	ENST00000374690_AR	AR	68186	chrX	66793460	66793480	CTGCAAGCTGACCCACTGGG	+	chrX	66861666	66861686	GTTCACTTGGGGTTGAGGGG	+	intron
ENST00000374690_AR_6114_dist7715	ENST00000374690_AR	AR	7715	chrX	66774390	66774410	GATAATTGTGAATTAACTGC	+	chrX	66766655	66766675	CTGTGTTCTGGGGTATCTAG	+	intron
ENST00000396043_AR_176_dist63960	ENST00000374690_AR	AR	63960	chrX	66855288	66855308	CCCGCTTCCACAGTCACTGG	+	chrX	66791308	66791328	AATTATGGTAGTCCCTGAGA	+	intron
ENST00000396043_AR_5462_dist9224	ENST00000374690_AR	AR	9224	chrX	66912208	66912228	TTAGCTGATCTGCATAACTG	+	chrX	66921452	66921472	GCCCATGCACAAGCATGGGA	+	intron
ENST00000396043_AR_8084_dist28841	ENST00000374690_AR	AR	28841	chrX	66820003	66820023	AAGGAGTTGGCTAAAAACTG	+	chrX	66791142	66791162	ACTGATCCACTGATATGGGC	+	intron
ENST00000396043_AR_5529_dist2621	ENST00000374690_AR	AR	2621	chrX	66914507	66914527	ATACTAGAAAAATTCCGGGT	+	chrX	66917148	66917168	TTGGGGTAAAGGTCATGAAG	+	intron
ENST00000374690_AR_474_dist65319	ENST00000374690_AR	AR	65319	chrX	66791314	66791334	GGTAGTCCCTGAGAAGGAAG	+	chrX	66856653	66856673	GAGACTGACCTAGTGAGGCC	+	intron
ENST00000396043_AR_11724_dist963	ENST00000374690_AR	AR	963	chrX	66804265	66804285	AGGTTTGAATCTTCATCCAG	+	chrX	66803282	66803302	ATGGCCATTACATTGCCATG	+	intron
ENST00000396043_AR_5537_dist5425	ENST00000374690_AR	AR	5425	chrX	66919952	66919972	ACTGGAAAGCCCCTTGCCAA	+	chrX	66914507	66914527	ATACTAGAAAAATTCCGGGT	+	intron
ENST00000374690_AR_4889_dist7559	ENST00000374690_AR	AR	7559	chrX	66913944	66913964	TCTCCTCAGGGTGGAAAATG	+	chrX	66906365	66906385	GCGCAGGATGACCCAGGCAC	+	intron
ENST00000374690_AR_10489_dist15130	ENST00000374690_AR	AR	15130	chrX	66813769	66813789	CTGTCTATTGTCTTAACCCC	+	chrX	66798619	66798639	AGTGCATAGACAGAATGGGC	+	intron
ENST00000396043_AR_4966_dist4254	ENST00000374690_AR	AR	4254	chrX	66907389	66907409	CCAACAATTGAGGTCTACAG	+	chrX	66911663	66911683	TGCAACGTTGTCATACACAA	+	intron
ENST00000374690_AR_4316_dist26046	ENST00000374690_AR	AR	26046	chrX	66877983	66878003	TATGTCCATTAGCAAGACTG	+	chrX	66904049	66904069	TTTGAGGAGCTAACACCCAA	+	intron
ENST00000374690_AR_2111_dist22410	ENST00000374690_AR	AR	22410	chrX	66862707	66862727	TATAGGTCTCCCTTTGGATG	+	chrX	66840277	66840297	GGAGTGAGATGGGGTAAATG	+	intron
ENST00000396043_AR_8433_dist18352	ENST00000374690_AR	AR	18352	chrX	66791308	66791328	AATTATGGTAGTCCCTGAGA	+	chrX	66809680	66809700	GTATACTCGAGCATGCCCTG	+	intron
ENST00000396043_AR_2614_dist11633	ENST00000374690_AR	AR	11633	chrX	66864329	66864349	TGAGAACAGTCTTAAAACAT	+	chrX	66875982	66876002	TTTGTATTCTCATAGTCCAA	+	intron
ENST00000396043_AR_9299_dist34943	ENST00000374690_AR	AR	34943	chrX	66793962	66793982	CATAGGATTCTTGCAAGTGG	+	chrX	66828925	66828945	TCACTTGGAAAGCATTGCCC	+	intron
ENST00000374690_AR_14974_dist10427	ENST00000374690_AR	AR	10427	chrX	66823006	66823026	ATATGCCTGTTATTCTACTG	+	chrX	66833453	66833473	AAAGCAACCTAAACAGGATG	+	intron
ENST00000396043_AR_12627_dist19097	ENST00000374690_AR	AR	19097	chrX	66805843	66805863	GTTCCTGCTATGGCTCCCAG	+	chrX	66824960	66824980	CTGTTATTGTCTGCCTCCAG	+	intron
ENST00000396043_AR_49_dist54151	ENST00000374690_AR	AR	54151	chrX	66800327	66800347	GTTACTATTATTCTGGCCAC	+	chrX	66854498	66854518	CTAAATTTCAAATCTCACGG	+	intron
ENST00000374690_AR_7269_dist6379	ENST00000374690_AR	AR	6379	chrX	66789519	66789539	ATGTGGATATCTCTCACTCC	+	chrX	66795918	66795938	ATCTGGTTGCCAAACTATGG	+	intron
ENST00000396043_AR_8098_dist38475	ENST00000374690_AR	AR	38475	chrX	66791142	66791162	ACTGATCCACTGATATGGGC	+	chrX	66829637	66829657	AATGTTGGAAAAACTTAAGT	+	intron
ENST00000396043_AR_5491_dist8701	ENST00000374690_AR	AR	8701	chrX	66912609	66912629	TTTGTGCTCCCAGTCACCAC	+	chrX	66921330	66921350	CGTCGAAAGTCCCAAAATGG	+	intron
ENST00000396043_AR_14748_dist17131	ENST00000374690_AR	AR	17131	chrX	66834034	66834054	AATGGATTGTGGAGATAAGA	+	chrX	66816883	66816903	AGTGTGGAAACTTGTTCAGA	+	intron
ENST00000374690_AR_12077_dist1995	ENST00000374690_AR	AR	1995	chrX	66803995	66804015	TCTATATCCACTGTTCACTG	+	chrX	66806010	66806030	TCTATGTACCCCTCAAATCG	+	intron
ENST00000396043_AR_616_dist70132	ENST00000374690_AR	AR	70132	chrX	66791144	66791164	TGATCCACTGATATGGGCAG	+	chrX	66861296	66861316	TTCATTCAGGACTGAGGAAG	+	intron
ENST00000396043_AR_1455_dist71053	ENST00000374690_AR	AR	71053	chrX	66862381	66862401	TCAACAGAAGCTTCAGGCAT	+	chrX	66791308	66791328	AATTATGGTAGTCCCTGAGA	+	intron
ENST00000396043_AR_1604_dist66470	ENST00000374690_AR	AR	66470	chrX	66862408	66862428	ATGCTTGGTACTTTATGTTG	+	chrX	66795918	66795938	ATCTGGTTGCCAAACTATGG	+	intron
ENST00000396043_AR_10535_dist41534	ENST00000374690_AR	AR	41534	chrX	66798619	66798639	AGTGCATAGACAGAATGGGC	+	chrX	66840173	66840193	TAACCAGTAGTGTCTGACAG	+	intron
ENST00000396043_AR_9097_dist49538	ENST00000374690_AR	AR	49538	chrX	66792549	66792569	GTAGTAGATAATTAGACTGC	+	chrX	66842107	66842127	AAATCTGGCTAGTCGTCCCA	+	intron
ENST00000374690_AR_4038_dist23101	ENST00000374690_AR	AR	23101	chrX	66874261	66874281	TTTGTATGAGAATATAACAA	+	chrX	66897382	66897402	GCAAAATAGACAGAGGCTAG	+	intron
ENST00000374690_AR_2465_dist49099	ENST00000374690_AR	AR	49099	chrX	66862888	66862908	TCCCTTGGCAAGATCCAAAA	+	chrX	66813769	66813789	CTGTCTATTGTCTTAACCCC	+	intron
ENST00000374690_AR_1571_dist23076	ENST00000374690_AR	AR	23076	chrX	66839285	66839305	AAGTGTATTACATTAAGTCC	+	chrX	66862381	66862401	TCAACAGAAGCTTCAGGCAT	+	intron
ENST00000374690_AR_1168_dist19711	ENST00000374690_AR	AR	19711	chrX	66842192	66842212	GATGTGGCTTGGGAAATGCA	+	chrX	66861923	66861943	TAGGTGTTGACACAACAAAC	+	intron
ENST00000396043_AR_15435_dist9755	ENST00000374690_AR	AR	9755	chrX	66828925	66828945	TCACTTGGAAAGCATTGCCC	+	chrX	66838700	66838720	ATTAGTGAATTGCAACAGGG	+	intron
ENST00000374690_AR_485_dist61721	ENST00000374690_AR	AR	61721	chrX	66856653	66856673	GAGACTGACCTAGTGAGGCC	+	chrX	66794912	66794932	TAGAGGAGACAAGTCTGCTG	+	intron
ENST00000374690_AR_8721_dist41968	ENST00000374690_AR	AR	41968	chrX	66792028	66792048	GAAGCAAACCCTGCAAACCC	+	chrX	66834016	66834036	GGCCATCGTGGTTTAAAGAA	+	intron
ENST00000374690_AR_8874_dist6362	ENST00000374690_AR	AR	6362	chrX	66792237	66792257	GGCAGCTGTTATGACCTCAG	+	chrX	66798619	66798639	AGTGCATAGACAGAATGGGC	+	intron
ENST00000396043_AR_11837_dist6627	ENST00000374690_AR	AR	6627	chrX	66803386	66803406	GTTCTCCACTGTCAGTCAAG	+	chrX	66810033	66810053	GGAACTCAAGGACTAGGTTG	+	intron
ENST00000396043_AR_1551_dist30643	ENST00000374690_AR	AR	30643	chrX	66831718	66831738	GATCATTCAATTTAACCAGA	+	chrX	66862381	66862401	TCAACAGAAGCTTCAGGCAT	+	intron
ENST00000374690_AR_2253_dist72086	ENST00000374690_AR	AR	72086	chrX	66790767	66790787	GTTTGAATGGAGTCATCCAG	+	chrX	66862873	66862893	AGAGAACTTCCCTAATCCCT	+	intron
ENST00000374690_AR_43_dist57896	ENST00000374690_AR	AR	57896	chrX	66796582	66796602	TCAGGTAGATGTACCAGAGC	+	chrX	66854498	66854518	CTAAATTTCAAATCTCACGG	+	intron
ENST00000396043_AR_11669_dist15442	ENST00000374690_AR	AR	15442	chrX	66818742	66818762	ATGGTAGAATCTTTGTCCTG	+	chrX	66803280	66803300	GCATGGCCATTACATTGCCA	+	intron
ENST00000396043_AR_8837_dist41420	ENST00000374690_AR	AR	41420	chrX	66833585	66833605	GTTATGCCACCCTGACCAAG	+	chrX	66792145	66792165	TTTCTGAGATGATATATCCG	+	intron
ENST00000374690_AR_8092_dist33798	ENST00000374690_AR	AR	33798	chrX	66824960	66824980	CTGTTATTGTCTGCCTCCAG	+	chrX	66791142	66791162	ACTGATCCACTGATATGGGC	+	intron
ENST00000374690_AR_418_dist25855	ENST00000374690_AR	AR	25855	chrX	66829794	66829814	CAGGAAACGTAGATTTCTAG	+	chrX	66855669	66855689	GTGAACGTGTAACCCTCGGG	+	intron
ENST00000374690_AR_3399_dist9166	ENST00000374690_AR	AR	9166	chrX	66868294	66868314	CATAGAAAGTAGATCCCAGG	+	chrX	66877480	66877500	AAAACACATCACCTATCTGG	+	intron
ENST00000374690_AR_11343_dist37599	ENST00000374690_AR	AR	37599	chrX	66840277	66840297	GGAGTGAGATGGGGTAAATG	+	chrX	66802658	66802678	TCCATCGCAATACTTCCCCA	+	intron
ENST00000374690_AR_6267_dist21608	ENST00000374690_AR	AR	21608	chrX	66788688	66788708	AGCAGAGAGGGATTCCTCGG	+	chrX	66767060	66767080	CCGGCCCAATAGCTTCTCAG	+	intron
ENST00000374690_AR_6181_dist21246	ENST00000374690_AR	AR	21246	chrX	66787955	66787975	ATTAGAAGCTCATTTCAAGT	+	chrX	66766689	66766709	GCGAACACTCAGATTGCCCC	+	intron
ENST00000374690_AR_9857_dist31772	ENST00000374690_AR	AR	31772	chrX	66826704	66826724	AGTAGTTGAGCGAAAAAGGA	+	chrX	66794912	66794932	TAGAGGAGACAAGTCTGCTG	+	intron
ENST00000394668_RPL34_4_dist874	ENST00000394667_RPL34	RPL34	874	chr4	109544031	109544051	GTGGTTTGGACAAAGATAGA	+	chr4	109544925	109544945	GTAGATTGTAAGAGAACAGT	+	intron
ENST00000394667_RPL34_5_dist848	ENST00000394667_RPL34	RPL34	848	chr4	109544057	109544077	GTGGAAGGTGTTAAAAGTGT	+	chr4	109544925	109544945	GTAGATTGTAAGAGAACAGT	+	intron
ENST00000394668_RPL34_2_dist606	ENST00000394667_RPL34	RPL34	606	chr4	109542547	109542567	TAAAGGGTATGCCTTTACGC	+	chr4	109541921	109541941	TGGAAATCCCTTGTTCCTGG	+	intron
ENST00000394668_RPL34_6_dist799	ENST00000394667_RPL34	RPL34	799	chr4	109544925	109544945	GTAGATTGTAAGAGAACAGT	+	chr4	109544106	109544126	GCGGAAGGTGTTAAAAGTGT	+	intron
ENST00000394667_RPL34_3_dist519	ENST00000394667_RPL34	RPL34	519	chr4	109542008	109542028	GTTTGGAGACTAACGAGTTG	+	chr4	109542547	109542567	TAAAGGGTATGCCTTTACGC	+	intron
ENST00000394667_RPL34_1_dist529	ENST00000394667_RPL34	RPL34	529	chr4	109542470	109542490	CATCACGATGTTTCCAGAAG	+	chr4	109541921	109541941	TGGAAATCCCTTGTTCCTGG	+	intron
ENST00000598742_RPS19_785_dist605	ENST00000598742_RPS19	RPS19	605	chr19	42372295	42372315	GGGCCCCGGTGCCATCACAG	+	chr19	42372920	42372940	TCAAGGAAGAGCTAGCCGGG	+	intron
ENST00000598742_RPS19_105_dist6389	ENST00000598742_RPS19	RPS19	6389	chr19	42366058	42366078	GGCAGTGCCGTGTTATGTCA	+	chr19	42372467	42372487	GATCGAAAAGCATTTGGCAC	+	intron
ENST00000598742_RPS19_167_dist2734	ENST00000598742_RPS19	RPS19	2734	chr19	42366180	42366200	CTTGTCTCCAGATAAGAAGT	+	chr19	42368934	42368954	GCTGGAACCTTGGTCTCCAG	+	intron
ENST00000598742_RPS19_131_dist2763	ENST00000598742_RPS19	RPS19	2763	chr19	42366094	42366114	ACCGACCTTCACTAACTAAG	+	chr19	42368877	42368897	CTCATGAGTACCAGCTACGG	+	intron
ENST00000598742_RPS19_434_dist4980	ENST00000598742_RPS19	RPS19	4980	chr19	42367724	42367744	AGATGGGGCCCTCTTGAGGG	+	chr19	42372724	42372744	GACTGAGGTGGCCCGGAGAG	+	intron
ENST00000598742_RPS19_667_dist3751	ENST00000598742_RPS19	RPS19	3751	chr19	42372648	42372668	GGCTGGTACACATTCCAAGC	+	chr19	42368877	42368897	CTCATGAGTACCAGCTACGG	+	intron
ENST00000598742_RPS19_571_dist1997	ENST00000598742_RPS19	RPS19	1997	chr19	42370633	42370653	TTAAAGTGAGCAGATGCCAG	+	chr19	42368616	42368636	TGCCCCGTGCTCGGATCCAG	+	intron
ENST00000598742_RPS19_727_dist3274	ENST00000598742_RPS19	RPS19	3274	chr19	42369624	42369644	GTCCCAACCCAACAAGACTG	+	chr19	42372918	42372938	TGTCAAGGAAGAGCTAGCCG	+	intron
ENST00000598742_RPS19_180_dist6524	ENST00000598742_RPS19	RPS19	6524	chr19	42372724	42372744	GACTGAGGTGGCCCGGAGAG	+	chr19	42366180	42366200	CTTGTCTCCAGATAAGAAGT	+	intron
ENST00000598742_RPS19_321_dist1092	ENST00000598742_RPS19	RPS19	1092	chr19	42366729	42366749	GGGGAGGGATTAACAAGAGA	+	chr19	42367841	42367861	CTCACTGGACGTTCAAGGGA	+	intron
ENST00000598742_RPS19_288_dist1127	ENST00000598742_RPS19	RPS19	1127	chr19	42366625	42366645	TTAGCCTTTCTCATTTGCTG	+	chr19	42367772	42367792	AGTAAGCAGTCCCAAGGCAG	+	intron
ENST00000598742_RPS19_594_dist3767	ENST00000598742_RPS19	RPS19	3767	chr19	42368734	42368754	GTAAGGGGTGATTCCTGGAC	+	chr19	42372521	42372541	GCGTGCAAGCGTTTCTGGGG	+	intron
ENST00000598742_RPS19_567_dist4459	ENST00000598742_RPS19	RPS19	4459	chr19	42368441	42368461	TTAAGGGATGAATCAAGGTC	+	chr19	42372920	42372940	TCAAGGAAGAGCTAGCCGGG	+	intron
ENST00000598742_RPS19_669_dist3827	ENST00000598742_RPS19	RPS19	3827	chr19	42368877	42368897	CTCATGAGTACCAGCTACGG	+	chr19	42372724	42372744	GACTGAGGTGGCCCGGAGAG	+	intron
ENST00000598742_RPS19_170_dist4327	ENST00000598742_RPS19	RPS19	4327	chr19	42370527	42370547	TGTGGGGGGTGGCTTACGCC	+	chr19	42366180	42366200	CTTGTCTCCAGATAAGAAGT	+	intron
ENST00000598742_RPS19_371_dist5561	ENST00000598742_RPS19	RPS19	5561	chr19	42372467	42372487	GATCGAAAAGCATTTGGCAC	+	chr19	42366886	42366906	CATCACTTGGAGTACCCCAA	+	intron
ENST00000598742_RPS19_619_dist4079	ENST00000598742_RPS19	RPS19	4079	chr19	42368804	42368824	GGAGCAGAAGGCCTCTAGCA	+	chr19	42372903	42372923	GGGTGCAGGGCTGTTTGTCA	+	intron
ENST00000598742_RPS19_790_dist1363	ENST00000598742_RPS19	RPS19	1363	chr19	42375302	42375322	GCATTTGAAACCACAAATCG	+	chr19	42373919	42373939	GAGGGCACAGCCCAGGGTGC	+	intron
ENST00000598742_RPS19_302_dist3950	ENST00000598742_RPS19	RPS19	3950	chr19	42370595	42370615	GTGGCGTAGGGGGTAGGGCC	+	chr19	42366625	42366645	TTAGCCTTTCTCATTTGCTG	+	intron
ENST00000598742_RPS19_429_dist4676	ENST00000598742_RPS19	RPS19	4676	chr19	42372420	42372440	GTTGAGTCCTCAGAGTAACC	+	chr19	42367724	42367744	AGATGGGGCCCTCTTGAGGG	+	intron
ENST00000598742_RPS19_511_dist4606	ENST00000598742_RPS19	RPS19	4606	chr19	42367841	42367861	CTCACTGGACGTTCAAGGGA	+	chr19	42372467	42372487	GATCGAAAAGCATTTGGCAC	+	intron
ENST00000598742_RPS19_435_dist4987	ENST00000598742_RPS19	RPS19	4987	chr19	42372731	42372751	GTGGCCCGGAGAGTGGCAAT	+	chr19	42367724	42367744	AGATGGGGCCCTCTTGAGGG	+	intron
ENST00000598742_RPS19_251_dist6491	ENST00000598742_RPS19	RPS19	6491	chr19	42372918	42372938	TGTCAAGGAAGAGCTAGCCG	+	chr19	42366407	42366427	ACTGAAAGATGAACTTGCTG	+	intron
ENST00000598742_RPS19_258_dist1435	ENST00000598742_RPS19	RPS19	1435	chr19	42366410	42366430	GAAAGATGAACTTGCTGAGG	+	chr19	42367865	42367885	CGCCATGGGTCTTTATGAAG	+	intron
ENST00000598742_RPS19_60_dist2877	ENST00000598742_RPS19	RPS19	2877	chr19	42368934	42368954	GCTGGAACCTTGGTCTCCAG	+	chr19	42366037	42366057	AGATGTAACAGGGTGGGCGG	+	intron
ENST00000598742_RPS19_535_dist4095	ENST00000598742_RPS19	RPS19	4095	chr19	42367865	42367885	CGCCATGGGTCTTTATGAAG	+	chr19	42371980	42372000	AGTCTGTGGATATGAAGGGC	+	intron
ENST00000598742_RPS19_46_dist829	ENST00000598742_RPS19	RPS19	829	chr19	42366886	42366906	CATCACTTGGAGTACCCCAA	+	chr19	42366037	42366057	AGATGTAACAGGGTGGGCGG	+	intron
ENST00000598742_RPS19_36_dist7218	ENST00000598742_RPS19	RPS19	7218	chr19	42372709	42372729	ATCCTGAGCTCTCCAGACTG	+	chr19	42365471	42365491	CTTTGTGAGAGGAGGACCTG	+	intron
ENST00000598742_RPS19_249_dist6455	ENST00000598742_RPS19	RPS19	6455	chr19	42372882	42372902	GATGGTGGGAGTGCCCACCC	+	chr19	42366407	42366427	ACTGAAAGATGAACTTGCTG	+	intron
ENST00000598742_RPS19_38_dist7240	ENST00000598742_RPS19	RPS19	7240	chr19	42365471	42365491	CTTTGTGAGAGGAGGACCTG	+	chr19	42372731	42372751	GTGGCCCGGAGAGTGGCAAT	+	intron
ENST00000598742_RPS19_359_dist1901	ENST00000598742_RPS19	RPS19	1901	chr19	42368807	42368827	GCAGAAGGCCTCTAGCATGG	+	chr19	42366886	42366906	CATCACTTGGAGTACCCCAA	+	intron
ENST00000598742_RPS19_49_dist1709	ENST00000598742_RPS19	RPS19	1709	chr19	42367766	42367786	TGTAGGAGTAAGCAGTCCCA	+	chr19	42366037	42366057	AGATGTAACAGGGTGGGCGG	+	intron
ENST00000598742_RPS19_770_dist2267	ENST00000598742_RPS19	RPS19	2267	chr19	42372920	42372940	TCAAGGAAGAGCTAGCCGGG	+	chr19	42370633	42370653	TTAAAGTGAGCAGATGCCAG	+	intron
ENST00000598742_RPS19_225_dist1438	ENST00000598742_RPS19	RPS19	1438	chr19	42366407	42366427	ACTGAAAGATGAACTTGCTG	+	chr19	42367865	42367885	CGCCATGGGTCTTTATGAAG	+	intron
ENST00000598742_RPS19_199_dist2482	ENST00000598742_RPS19	RPS19	2482	chr19	42366375	42366395	GGACCAGCATAACTCAGCCG	+	chr19	42368877	42368897	CTCATGAGTACCAGCTACGG	+	intron
ENST00000598742_RPS19_486_dist4856	ENST00000598742_RPS19	RPS19	4856	chr19	42367772	42367792	AGTAAGCAGTCCCAAGGCAG	+	chr19	42372648	42372668	GGCTGGTACACATTCCAAGC	+	intron
ENST00000598742_RPS19_215_dist6457	ENST00000598742_RPS19	RPS19	6457	chr19	42372852	42372872	ATAGTAACCACTAAAGAAGT	+	chr19	42366375	42366395	GGACCAGCATAACTCAGCCG	+	intron
ENST00000598742_RPS19_34_dist7030	ENST00000598742_RPS19	RPS19	7030	chr19	42372521	42372541	GCGTGCAAGCGTTTCTGGGG	+	chr19	42365471	42365491	CTTTGTGAGAGGAGGACCTG	+	intron
ENST00000598742_RPS19_777_dist882	ENST00000598742_RPS19	RPS19	882	chr19	42371980	42372000	AGTCTGTGGATATGAAGGGC	+	chr19	42372882	42372902	GATGGTGGGAGTGCCCACCC	+	intron
ENST00000598742_RPS19_583_dist4267	ENST00000598742_RPS19	RPS19	4267	chr19	42368616	42368636	TGCCCCGTGCTCGGATCCAG	+	chr19	42372903	42372923	GGGTGCAGGGCTGTTTGTCA	+	intron
ENST00000598742_RPS19_648_dist3627	ENST00000598742_RPS19	RPS19	3627	chr19	42368874	42368894	GCCCTCATGAGTACCAGCTA	+	chr19	42372521	42372541	GCGTGCAAGCGTTTCTGGGG	+	intron
ENST00000598742_RPS19_787_dist655	ENST00000598742_RPS19	RPS19	655	chr19	42373919	42373939	GAGGGCACAGCCCAGGGTGC	+	chr19	42374594	42374614	CTGTGGCCAAAATCTACCCT	+	intron
ENST00000598742_RPS19_133_dist2983	ENST00000598742_RPS19	RPS19	2983	chr19	42369097	42369117	GAGCTTGTAATATCTGACCA	+	chr19	42366094	42366114	ACCGACCTTCACTAACTAAG	+	intron
ENST00000450727_LINC00483_542_dist3616	ENST00000300458_LINC00483	LINC00483	3616	chr17	48843140	48843160	TTCCGCTGTCACCTTTGCCC	-	chr17	48846776	48846796	GAAAGTTGTGCCTGGAGTAG	+	lncrna-long
ENST00000450727_LINC00483_521_dist2483	ENST00000300458_LINC00483	LINC00483	2483	chr17	48844273	48844293	GACGGACTAGAGGTGACTCA	-	chr17	48846776	48846796	GAAAGTTGTGCCTGGAGTAG	+	lncrna-long
ENST00000300458_LINC00483_775_dist1048	ENST00000300458_LINC00483	LINC00483	1048	chr17	48845906	48845926	TTCTCAGGAGTCCAGGCCAG	-	chr17	48844838	48844858	GGGATCCAGGATCATCACCA	-	lncrna-long
ENST00000300458_LINC00483_543_dist3250	ENST00000300458_LINC00483	LINC00483	3250	chr17	48843506	48843526	ATCCCCGCTCACTAGGGGAG	-	chr17	48846776	48846796	GAAAGTTGTGCCTGGAGTAG	+	lncrna-long
ENST00000450727_LINC00483_545_dist3245	ENST00000300458_LINC00483	LINC00483	3245	chr17	48846776	48846796	GAAAGTTGTGCCTGGAGTAG	+	chr17	48843511	48843531	TGCAGATCCCCGCTCACTAG	-	lncrna-long
ENST00000450727_LINC00483_284_dist1261	ENST00000300458_LINC00483	LINC00483	1261	chr17	48844625	48844645	ACCCAGCCAGACCCGAGAAG	+	chr17	48845906	48845926	TTCTCAGGAGTCCAGGCCAG	-	lncrna-long
ENST00000300458_LINC00483_825_dist4526	ENST00000300458_LINC00483	LINC00483	4526	chr17	48841360	48841380	TATTTCTGGAGGAGTGGGGG	-	chr17	48845906	48845926	TTCTCAGGAGTCCAGGCCAG	-	lncrna-long
ENST00000450727_LINC00483_507_dist7811	ENST00000300458_LINC00483	LINC00483	7811	chr17	48838187	48838207	AGGTATGATACTTACACCAA	-	chr17	48846018	48846038	CAGGGGAACTGTAGATGAAA	+	lncrna-long
ENST00000404665_TMEM51-AS1_629_dist872	ENST00000310916_TMEM51-AS1	TMEM51-AS1	872	chr1	15445447	15445467	GCTGAAAGATAGACTGGGGA	+	chr1	15446339	15446359	GCAGAGCCCCACGGCTACAA	+	lncrna-long
ENST00000310916_TMEM51-AS1_475_dist5715	ENST00000310916_TMEM51-AS1	TMEM51-AS1	5715	chr1	15445403	15445423	GAAGTGTGTATTAAATGGGG	+	chr1	15451138	15451158	CCACTCCGTGAAGTTCTTGG	+	lncrna-long
ENST00000404665_TMEM51-AS1_2288_dist2685	ENST00000310916_TMEM51-AS1	TMEM51-AS1	2685	chr1	15446348	15446368	GGGGGTCCTTTGTAGCCGTG	-	chr1	15449053	15449073	AGCCAGTGGATCCTCTAAAG	+	lncrna-long
ENST00000404665_TMEM51-AS1_190_dist2578	ENST00000310916_TMEM51-AS1	TMEM51-AS1	2578	chr1	15445238	15445258	AGCCCTAACCACACAAGGTG	+	chr1	15447836	15447856	CTGCCTCATAGCATCCAGAG	+	lncrna-long
ENST00000404665_TMEM51-AS1_1111_dist9250	ENST00000310916_TMEM51-AS1	TMEM51-AS1	9250	chr1	15446386	15446406	GGTGAGGGTACCATCTCCTG	+	chr1	15455656	15455676	GCCTCCTGGAGTAAAACCAC	+	lncrna-long
ENST00000404665_TMEM51-AS1_572_dist6013	ENST00000310916_TMEM51-AS1	TMEM51-AS1	6013	chr1	15445443	15445463	AGACGCTGAAAGATAGACTG	+	chr1	15451476	15451496	CGGATGCCTAGATGCGGGAG	+	lncrna-long
ENST00000310916_TMEM51-AS1_1798_dist7821	ENST00000310916_TMEM51-AS1	TMEM51-AS1	7821	chr1	15447404	15447424	AGATCTCCGCTGAATTCCAG	+	chr1	15455245	15455265	AAGAAGGACCAAAGCAGCCT	+	lncrna-long
ENST00000404665_TMEM51-AS1_4152_dist4063	ENST00000310916_TMEM51-AS1	TMEM51-AS1	4063	chr1	15447469	15447489	CACAAATTACCGTAATGCAA	-	chr1	15451552	15451572	CAAACCTCAGAAAGCAGGGG	-	lncrna-long
ENST00000313064_LINC00471_2359_dist9021	ENST00000313064_LINC00471	LINC00471	9021	chr2	232384038	232384058	AAGGCCTGACGCATAGGTGC	-	chr2	232374997	232375017	GTCACACAGAGTCAGAATTG	-	lncrna-long
ENST00000313064_LINC00471_2362_dist9416	ENST00000313064_LINC00471	LINC00471	9416	chr2	232384433	232384453	CACACTGTGAGTTAGTAGAG	-	chr2	232374997	232375017	GTCACACAGAGTCAGAATTG	-	lncrna-long
ENST00000313064_LINC00471_2536_dist5058	ENST00000313064_LINC00471	LINC00471	5058	chr2	232378960	232378980	TCACGCGCGGTGGCTTGCAG	-	chr2	232384038	232384058	AAGGCCTGACGCATAGGTGC	-	lncrna-long
ENST00000313064_LINC00471_2400_dist6530	ENST00000313064_LINC00471	LINC00471	6530	chr2	232384044	232384064	GGATCAAAGGCCTGACGCAT	-	chr2	232377494	232377514	TCATTTATGGCCCAGGAGGG	-	lncrna-long
ENST00000313064_LINC00471_2479_dist5837	ENST00000313064_LINC00471	LINC00471	5837	chr2	232378576	232378596	ATCGATTGTGGCAAAAGAAG	-	chr2	232384433	232384453	CACACTGTGAGTTAGTAGAG	-	lncrna-long
ENST00000313064_LINC00471_2508_dist5246	ENST00000313064_LINC00471	LINC00471	5246	chr2	232378907	232378927	TTAGGGACAAGGGCTGCTGT	-	chr2	232384173	232384193	AAGGTGTAGTCTGAGGATGG	-	lncrna-long
ENST00000313064_LINC00471_2402_dist6919	ENST00000313064_LINC00471	LINC00471	6919	chr2	232377494	232377514	TCATTTATGGCCCAGGAGGG	-	chr2	232384433	232384453	CACACTGTGAGTTAGTAGAG	-	lncrna-long
ENST00000313064_LINC00471_2566_dist5048	ENST00000313064_LINC00471	LINC00471	5048	chr2	232378970	232378990	CCCGCGTCCGTCACGCGCGG	-	chr2	232384038	232384058	AAGGCCTGACGCATAGGTGC	-	lncrna-long
ENST00000316786_C9orf106_9233_dist9398	ENST00000316786_C9orf106	C9orf106	9398	chr9	132087290	132087310	GCAAGGCCCCACTTGTGGGC	+	chr9	132077872	132077892	CTTGTGACATCTCCACAGAC	+	lncrna-long
ENST00000316786_C9orf106_9261_dist7288	ENST00000316786_C9orf106	C9orf106	7288	chr9	132078134	132078154	TGATTGCACAACCCCGGTGC	+	chr9	132085442	132085462	CCGACTGAGCGCTCACCCCG	+	lncrna-long
ENST00000316786_C9orf106_9264_dist8231	ENST00000316786_C9orf106	C9orf106	8231	chr9	132086385	132086405	GCCGTCACTCACTGCCGGAG	+	chr9	132078134	132078154	TGATTGCACAACCCCGGTGC	+	lncrna-long
ENST00000316786_C9orf106_9272_dist5208	ENST00000316786_C9orf106	C9orf106	5208	chr9	132083365	132083385	GAGGGGAGGACGACGGGTGT	+	chr9	132078137	132078157	TTGCACAACCCCGGTGCAGG	+	lncrna-long
ENST00000316786_C9orf106_9226_dist7550	ENST00000316786_C9orf106	C9orf106	7550	chr9	132077872	132077892	CTTGTGACATCTCCACAGAC	+	chr9	132085442	132085462	CCGACTGAGCGCTCACCCCG	+	lncrna-long
ENST00000316786_C9orf106_9248_dist5957	ENST00000316786_C9orf106	C9orf106	5957	chr9	132084111	132084131	GCGATAAACCTCACCTGTCG	+	chr9	132078134	132078154	TGATTGCACAACCCCGGTGC	+	lncrna-long
ENST00000316786_C9orf106_9293_dist6678	ENST00000316786_C9orf106	C9orf106	6678	chr9	132084835	132084855	CCCAGAGCTCCTAACTGGGG	+	chr9	132078137	132078157	TTGCACAACCCCGGTGCAGG	+	lncrna-long
ENST00000316786_C9orf106_9232_dist9364	ENST00000316786_C9orf106	C9orf106	9364	chr9	132087256	132087276	CTTGTGTCCAGCGTTGCATG	+	chr9	132077872	132077892	CTTGTGACATCTCCACAGAC	+	lncrna-long
ENST00000317114_DLGAP1-AS1_3129_dist4677	ENST00000317114_DLGAP1-AS1	DLGAP1-AS1	4677	chr18	3593128	3593148	CTAGAGAGTGTTTACTGGCG	-	chr18	3597825	3597845	CTGGAAAGCAGGCGTGTGGG	+	lncrna-long
ENST00000317114_DLGAP1-AS1_4003_dist3629	ENST00000317114_DLGAP1-AS1	DLGAP1-AS1	3629	chr18	3593212	3593232	TTAAGAGTTCCTGCAGAGTG	-	chr18	3596861	3596881	TTGGCCAACATCAAACACGA	-	lncrna-long
ENST00000317114_DLGAP1-AS1_153_dist9468	ENST00000317114_DLGAP1-AS1	DLGAP1-AS1	9468	chr18	3599373	3599393	TTGAATTTGTCTGCAGGGAG	+	chr18	3589885	3589905	TCAACAAGCCCTCAAAAAGA	+	lncrna-long
ENST00000317114_DLGAP1-AS1_4170_dist9374	ENST00000317114_DLGAP1-AS1	DLGAP1-AS1	9374	chr18	3593759	3593779	AGATCTGCTCTCCCCAGAAG	-	chr18	3603153	3603173	GGTTATCAGCAACTGCAAAT	-	lncrna-long
ENST00000317114_DLGAP1-AS1_3833_dist2329	ENST00000317114_DLGAP1-AS1	DLGAP1-AS1	2329	chr18	3594677	3594697	CACCTTAAAAAACATGGCCT	-	chr18	3592328	3592348	CAGCATAACACATCACCGCA	-	lncrna-long
ENST00000317114_DLGAP1-AS1_354_dist2671	ENST00000317114_DLGAP1-AS1	DLGAP1-AS1	2671	chr18	3595052	3595072	CAAGTTACAAATACCGCCGT	-	chr18	3592361	3592381	ACAAATGCCAGACAAATCAG	+	lncrna-long
ENST00000317114_DLGAP1-AS1_1164_dist1807	ENST00000317114_DLGAP1-AS1	DLGAP1-AS1	1807	chr18	3592328	3592348	CAGCATAACACATCACCGCA	-	chr18	3594155	3594175	CTTGAAACCTACCAAGCCGG	+	lncrna-long
ENST00000317114_DLGAP1-AS1_339_dist5440	ENST00000317114_DLGAP1-AS1	DLGAP1-AS1	5440	chr18	3597821	3597841	GGATCTGGAAAGCAGGCGTG	+	chr18	3592361	3592381	ACAAATGCCAGACAAATCAG	+	lncrna-long
ENST00000324348_AC025335.1_2037_dist5111	ENST00000324348_AC025335.1	AC025335.1	5111	chr17	7819233	7819253	TCGCGGCGGCCTCACGGAGA	-	chr17	7824364	7824384	GGTATAGCACAGGGATACAA	-	lncrna-long
ENST00000324348_AC025335.1_1749_dist5351	ENST00000324348_AC025335.1	AC025335.1	5351	chr17	7818993	7819013	TCCGCTGCCTAGCAACGGTG	-	chr17	7824364	7824384	GGTATAGCACAGGGATACAA	-	lncrna-long
ENST00000324348_AC025335.1_1396_dist7750	ENST00000324348_AC025335.1	AC025335.1	7750	chr17	7816594	7816614	GGCCTCTCTCAATCTCTCAG	-	chr17	7824364	7824384	GGTATAGCACAGGGATACAA	-	lncrna-long
ENST00000324348_AC025335.1_1537_dist5769	ENST00000324348_AC025335.1	AC025335.1	5769	chr17	7818575	7818595	AACAAAGCCTACGTTACCGT	-	chr17	7824364	7824384	GGTATAGCACAGGGATACAA	-	lncrna-long
ENST00000324348_AC025335.1_1859_dist5222	ENST00000324348_AC025335.1	AC025335.1	5222	chr17	7819122	7819142	CAGCGACGCTGACGGAGAGG	-	chr17	7824364	7824384	GGTATAGCACAGGGATACAA	-	lncrna-long
ENST00000324348_AC025335.1_1654_dist5508	ENST00000324348_AC025335.1	AC025335.1	5508	chr17	7818836	7818856	CCCGTTGCACGTTGTAACCG	-	chr17	7824364	7824384	GGTATAGCACAGGGATACAA	-	lncrna-long
ENST00000324348_AC025335.1_1719_dist5389	ENST00000324348_AC025335.1	AC025335.1	5389	chr17	7818955	7818975	ATGCAGGGGAGAGAGCGCCG	-	chr17	7824364	7824384	GGTATAGCACAGGGATACAA	-	lncrna-long
ENST00000324348_AC025335.1_1444_dist7387	ENST00000324348_AC025335.1	AC025335.1	7387	chr17	7816957	7816977	TCATAATTATACACTTATGG	-	chr17	7824364	7824384	GGTATAGCACAGGGATACAA	-	lncrna-long
ENST00000332468_RP1-130H16.16_128_dist662	ENST00000332468_RP1-130H16.16	RP1-130H16.16	662	chr22	30772893	30772913	CTGACTGAACTACATGGCTG	-	chr22	30773575	30773595	CCTGACGGCCTCTTCACCAA	-	lncrna-long
ENST00000332468_RP1-130H16.16_166_dist441	ENST00000332468_RP1-130H16.16	RP1-130H16.16	441	chr22	30773732	30773752	ATGGTGCTCCCCTGTGAGGG	-	chr22	30773271	30773291	TGACGGTCACCATTTCCTAA	-	lncrna-long
ENST00000332468_RP1-130H16.16_175_dist277	ENST00000332468_RP1-130H16.16	RP1-130H16.16	277	chr22	30773482	30773502	CAGGTGAGGTGGCTCAGGGT	-	chr22	30773779	30773799	CTTCCCCTGGACTTGAGCAC	-	lncrna-long
ENST00000332468_RP1-130H16.16_87_dist617	ENST00000332468_RP1-130H16.16	RP1-130H16.16	617	chr22	30773779	30773799	CTTCCCCTGGACTTGAGCAC	-	chr22	30773142	30773162	CCGGTGAGGATGTCTGAAGC	+	lncrna-long
ENST00000332468_RP1-130H16.16_81_dist373	ENST00000332468_RP1-130H16.16	RP1-130H16.16	373	chr22	30773535	30773555	TGGGAGCGTGCGCCCTGAGA	-	chr22	30773142	30773162	CCGGTGAGGATGTCTGAAGC	+	lncrna-long
ENST00000332468_RP1-130H16.16_134_dist365	ENST00000332468_RP1-130H16.16	RP1-130H16.16	365	chr22	30773097	30773117	ACCCCTTCCTGAGTCAGTGC	-	chr22	30773482	30773502	CAGGTGAGGTGGCTCAGGGT	-	lncrna-long
ENST00000332468_RP1-130H16.16_106_dist547	ENST00000332468_RP1-130H16.16	RP1-130H16.16	547	chr22	30773777	30773797	CTGTGCTCAAGTCCAGGGGA	+	chr22	30773210	30773230	GTCCTTAATGTGCCCAGCGC	-	lncrna-long
ENST00000332468_RP1-130H16.16_41_dist464	ENST00000332468_RP1-130H16.16	RP1-130H16.16	464	chr22	30773051	30773071	TATCCCCAGAGCAAGGGTCG	+	chr22	30773535	30773555	TGGGAGCGTGCGCCCTGAGA	-	lncrna-long
ENST00000560282_SPATA41_667_dist834	ENST00000340644_SPATA41	SPATA41	834	chr15	100889614	100889634	GACAACAATTATCACAGTGA	-	chr15	100890468	100890488	CAGGCTGACGCGGGAAAGTG	-	lncrna-long
ENST00000560282_SPATA41_215_dist4237	ENST00000340644_SPATA41	SPATA41	4237	chr15	100894085	100894105	CCTGTGAATGGATCACGTGG	+	chr15	100889828	100889848	GCGTAGACTCTGTCTATAGG	+	lncrna-long
ENST00000340644_SPATA41_648_dist1130	ENST00000340644_SPATA41	SPATA41	1130	chr15	100889567	100889587	TGTGTGTGAAGCACTCAAGA	-	chr15	100890717	100890737	GCTGTTCTCAGGGGACGAGA	-	lncrna-long
ENST00000340644_SPATA41_202_dist1040	ENST00000340644_SPATA41	SPATA41	1040	chr15	100889777	100889797	CTCGGGGATTTCGTTAGCTG	+	chr15	100890837	100890857	AAAGAACTAGGAGAGAAACG	-	lncrna-long
ENST00000560282_SPATA41_562_dist4337	ENST00000340644_SPATA41	SPATA41	4337	chr15	100893827	100893847	CTTTCTGATGCATACATAGG	-	chr15	100889470	100889490	CTGTCGGCAAAAAGCTGGAG	-	lncrna-long
ENST00000340644_SPATA41_210_dist799	ENST00000340644_SPATA41	SPATA41	799	chr15	100890647	100890667	CCCGACACAACTGAATCGGC	+	chr15	100889828	100889848	GCGTAGACTCTGTCTATAGG	+	lncrna-long
ENST00000560282_SPATA41_235_dist955	ENST00000340644_SPATA41	SPATA41	955	chr15	100890803	100890823	TGATGCGGCAATGCTGAAAG	-	chr15	100889828	100889848	GCGTAGACTCTGTCTATAGG	+	lncrna-long
ENST00000340644_SPATA41_351_dist1130	ENST00000340644_SPATA41	SPATA41	1130	chr15	100890620	100890640	ATCTGACGAGGAGACAGCAC	+	chr15	100889470	100889490	CTGTCGGCAAAAAGCTGGAG	-	lncrna-long
ENST00000354752_ANKRD18CP_67_dist368	ENST00000354752_ANKRD18CP	ANKRD18CP	368	chr9	99983428	99983448	GCGGGTCGGGGGTACCACAT	-	chr9	99983816	99983836	AGGTCGGAGCGCCCAACTGC	-	lncrna-long
ENST00000354752_ANKRD18CP_24_dist866	ENST00000354752_ANKRD18CP	ANKRD18CP	866	chr9	99984141	99984161	CTGCCCCGGTGCAGCCGCCG	+	chr9	99983255	99983275	CTGCGGGCAAACAGGGCCTG	+	lncrna-long
ENST00000354752_ANKRD18CP_30_dist636	ENST00000354752_ANKRD18CP	ANKRD18CP	636	chr9	99983911	99983931	CGTCCACGCGAGCTCGAGAG	-	chr9	99983255	99983275	CTGCGGGCAAACAGGGCCTG	+	lncrna-long
ENST00000354752_ANKRD18CP_35_dist393	ENST00000354752_ANKRD18CP	ANKRD18CP	393	chr9	99983841	99983861	ACCGCGTGAGCCCAGCAAAG	+	chr9	99983428	99983448	GCGGGTCGGGGGTACCACAT	-	lncrna-long
ENST00000354752_ANKRD18CP_70_dist625	ENST00000354752_ANKRD18CP	ANKRD18CP	625	chr9	99984073	99984093	GCGGCCCCATCTCTCTTCGG	-	chr9	99983428	99983448	GCGGGTCGGGGGTACCACAT	-	lncrna-long
ENST00000354752_ANKRD18CP_29_dist541	ENST00000354752_ANKRD18CP	ANKRD18CP	541	chr9	99983255	99983275	CTGCGGGCAAACAGGGCCTG	+	chr9	99983816	99983836	AGGTCGGAGCGCCCAACTGC	-	lncrna-long
ENST00000354752_ANKRD18CP_71_dist699	ENST00000354752_ANKRD18CP	ANKRD18CP	699	chr9	99984147	99984167	TGCCCGCGGCGGCTGCACCG	-	chr9	99983428	99983448	GCGGGTCGGGGGTACCACAT	-	lncrna-long
ENST00000354752_ANKRD18CP_31_dist709	ENST00000354752_ANKRD18CP	ANKRD18CP	709	chr9	99983984	99984004	GGGATGTCCTGCGCGAGCCC	-	chr9	99983255	99983275	CTGCGGGCAAACAGGGCCTG	+	lncrna-long
ENST00000358073_RP11-46A10.5_29_dist379	ENST00000358073_RP11-46A10.5	RP11-46A10.5	379	chr1	180913841	180913861	CTCAGAGCCCAATGCACCGA	-	chr1	180914240	180914260	CCGCTGTGCAAGGCCCCCCA	-	lncrna-long
ENST00000358073_RP11-46A10.5_16_dist1701	ENST00000358073_RP11-46A10.5	RP11-46A10.5	1701	chr1	180911612	180911632	AGAGGATGCGGACTGAATGA	+	chr1	180913333	180913353	GGGTCTACATAGGCCATCTG	-	lncrna-long
ENST00000358073_RP11-46A10.5_34_dist378	ENST00000358073_RP11-46A10.5	RP11-46A10.5	378	chr1	180913842	180913862	CGGTGCATTGGGCTCTGAGA	+	chr1	180914240	180914260	CCGCTGTGCAAGGCCCCCCA	-	lncrna-long
ENST00000358073_RP11-46A10.5_19_dist1503	ENST00000358073_RP11-46A10.5	RP11-46A10.5	1503	chr1	180911810	180911830	TCCAAAGCGTGTCTGAGCCG	+	chr1	180913333	180913353	GGGTCTACATAGGCCATCTG	-	lncrna-long
ENST00000358073_RP11-46A10.5_15_dist1922	ENST00000358073_RP11-46A10.5	RP11-46A10.5	1922	chr1	180911391	180911411	GGTGAGTGGGTGGGACGCGC	+	chr1	180913333	180913353	GGGTCTACATAGGCCATCTG	-	lncrna-long
ENST00000358073_RP11-46A10.5_4_dist2617	ENST00000358073_RP11-46A10.5	RP11-46A10.5	2617	chr1	180910696	180910716	GCTGTCAACTCTCCGAGACT	-	chr1	180913333	180913353	GGGTCTACATAGGCCATCTG	-	lncrna-long
ENST00000358073_RP11-46A10.5_36_dist223	ENST00000358073_RP11-46A10.5	RP11-46A10.5	223	chr1	180914040	180914060	AAATCCCACCCTGTCCGATG	+	chr1	180914283	180914303	CCAGCAAAAAGAGCCTGCTA	-	lncrna-long
ENST00000358073_RP11-46A10.5_12_dist1418	ENST00000358073_RP11-46A10.5	RP11-46A10.5	1418	chr1	180911895	180911915	CCTCTCCATGACACCGACGG	-	chr1	180913333	180913353	GGGTCTACATAGGCCATCTG	-	lncrna-long
ENST00000360902_AC004893.11_830_dist1346	ENST00000360902_AC004893.11	AC004893.11	1346	chr7	98612340	98612360	GGAGGTGCTATCTCCTGCCT	-	chr7	98610974	98610994	GTCACCAAGAGGCTACGCTG	-	lncrna-long
ENST00000360902_AC004893.11_655_dist5359	ENST00000360902_AC004893.11	AC004893.11	5359	chr7	98616742	98616762	AAGGATGCTATGGCTTCCTG	+	chr7	98611363	98611383	GGACTGCCCCTCCCACACGA	-	lncrna-long
ENST00000360902_AC004893.11_623_dist813	ENST00000360902_AC004893.11	AC004893.11	813	chr7	98611542	98611562	TGGTAGCCTGGAACAATGGA	-	chr7	98612375	98612395	GAGCTCTCATGAGCTCCACG	+	lncrna-long
ENST00000360902_AC004893.11_391_dist960	ENST00000360902_AC004893.11	AC004893.11	960	chr7	98612082	98612102	GAGGAGCACGGTCACCGCTC	-	chr7	98611102	98611122	GGCGGCCCGACCTCAGCAGC	+	lncrna-long
ENST00000360902_AC004893.11_681_dist4406	ENST00000360902_AC004893.11	AC004893.11	4406	chr7	98616766	98616786	AGCTGCAGTGCTTATGGTGG	+	chr7	98612340	98612360	GGAGGTGCTATCTCCTGCCT	-	lncrna-long
ENST00000360902_AC004893.11_198_dist1997	ENST00000360902_AC004893.11	AC004893.11	1997	chr7	98641088	98641108	CTACAGCATCATGTCAGTCA	+	chr7	98643105	98643125	GGTAGGTTATGGCAAGAGGC	+	lncrna-long
ENST00000360902_AC004893.11_43_dist1007	ENST00000360902_AC004893.11	AC004893.11	1007	chr7	98638614	98638634	CTGGATCGAGGGAGTGGTGG	-	chr7	98639641	98639661	AGTCTACAACAAATAGACCA	+	lncrna-long
ENST00000360902_AC004893.11_522_dist5199	ENST00000360902_AC004893.11	AC004893.11	5199	chr7	98616649	98616669	TCCATGTCTATGCTCTCAAG	-	chr7	98611430	98611450	TGGCCCTTTACAGGCCCCAG	+	lncrna-long
ENST00000361201_CSAG4_18_dist2197	ENST00000361201_CSAG4	CSAG4	2197	chrX	151893950	151893970	CCTGTTGACTGAATACACCA	+	chrX	151896167	151896187	ACAGTAGGACCACAAGGGCA	-	lncrna-long
ENST00000361201_CSAG4_77_dist1855	ENST00000361201_CSAG4	CSAG4	1855	chrX	151894297	151894317	GTAGGAGCTTACTAGTCTCA	-	chrX	151896172	151896192	GAGACACAGTAGGACCACAA	-	lncrna-long
ENST00000361201_CSAG4_29_dist1725	ENST00000361201_CSAG4	CSAG4	1725	chrX	151896172	151896192	GAGACACAGTAGGACCACAA	-	chrX	151894427	151894447	TGTACTGGGGCACTGATCAC	+	lncrna-long
ENST00000361201_CSAG4_28_dist1720	ENST00000361201_CSAG4	CSAG4	1720	chrX	151896167	151896187	ACAGTAGGACCACAAGGGCA	-	chrX	151894427	151894447	TGTACTGGGGCACTGATCAC	+	lncrna-long
ENST00000361201_CSAG4_31_dist1908	ENST00000361201_CSAG4	CSAG4	1908	chrX	151896418	151896438	AGGGGCTTCATAGAGAAATG	+	chrX	151894490	151894510	CCCAAGCTGTGTATGTGAGC	+	lncrna-long
ENST00000361201_CSAG4_33_dist1657	ENST00000361201_CSAG4	CSAG4	1657	chrX	151894490	151894510	CCCAAGCTGTGTATGTGAGC	+	chrX	151896167	151896187	ACAGTAGGACCACAAGGGCA	-	lncrna-long
ENST00000361201_CSAG4_7_dist4922	ENST00000361201_CSAG4	CSAG4	4922	chrX	151896476	151896496	GGTAGGATTTAGAGCTTCGG	+	chrX	151891534	151891554	AGAGGCCTTCATGCATGCTG	+	lncrna-long
ENST00000361201_CSAG4_9_dist4618	ENST00000361201_CSAG4	CSAG4	4618	chrX	151891534	151891554	AGAGGCCTTCATGCATGCTG	+	chrX	151896172	151896192	GAGACACAGTAGGACCACAA	-	lncrna-long
ENST00000430245_GAS5_6_dist210	ENST00000363146_GAS5	GAS5	210	chr1	173837747	173837767	CCTCCCTCAGGACCCCGGGA	+	chr1	173837977	173837997	GCGTTAGGAAGCCTGGGGAG	-	lncrna-long
ENST00000430245_GAS5_1_dist404	ENST00000363146_GAS5	GAS5	404	chr1	173837982	173838002	CTTCTGCGTTAGGAAGCCTG	-	chr1	173837558	173837578	GTGGGGCCCGAGTCCAGTCA	-	lncrna-long
ENST00000430245_GAS5_5_dist263	ENST00000363146_GAS5	GAS5	263	chr1	173838033	173838053	GGAGAATTGGGAACGGCATG	-	chr1	173837750	173837770	CCTTCCCGGGGTCCTGAGGG	-	lncrna-long
ENST00000430245_GAS5_4_dist256	ENST00000363146_GAS5	GAS5	256	chr1	173837706	173837726	CGGCAGATCAGCCCGGCCGG	-	chr1	173837982	173838002	CTTCTGCGTTAGGAAGCCTG	-	lncrna-long
ENST00000430245_GAS5_3_dist281	ENST00000363146_GAS5	GAS5	281	chr1	173837926	173837946	GAGGAACTTCGGAGAAGATG	-	chr1	173837625	173837645	GCCCCAGGAGCGCGCTGCGG	-	lncrna-long
ENST00000430245_GAS5_2_dist265	ENST00000363146_GAS5	GAS5	265	chr1	173837590	173837610	GTGACCCCGGTGCAGGGAAG	-	chr1	173837875	173837895	TCAGGTGAGAACTAGGAAGG	-	lncrna-long
ENST00000366424_AC144450.2_5188_dist2838	ENST00000366424_AC144450.2	AC144450.2	2838	chr2	1626540	1626560	CCGCAGCTCTCCCTTGCCTG	+	chr2	1629398	1629418	TAATAGCTCAAGCCTTGCAG	-	lncrna-long
ENST00000366424_AC144450.2_2628_dist8188	ENST00000366424_AC144450.2	AC144450.2	8188	chr2	1623382	1623402	TCCTGTATGCGGCTGAGTGG	-	chr2	1631590	1631610	GGCAGGCTGGGGTATCGGGC	+	lncrna-long
ENST00000366424_AC144450.2_6734_dist5525	ENST00000366424_AC144450.2	AC144450.2	5525	chr2	1626225	1626245	GCAAGGCACGCCCTAACCAG	+	chr2	1631770	1631790	GCTCCCAACTGGTCACATGG	+	lncrna-long
ENST00000366424_AC144450.2_4551_dist2535	ENST00000366424_AC144450.2	AC144450.2	2535	chr2	1630189	1630209	CAGAGTGTGCGGCCACAACA	+	chr2	1627634	1627654	AATAGGCAGAGACTCCATGC	-	lncrna-long
ENST00000366424_AC144450.2_2699_dist6586	ENST00000366424_AC144450.2	AC144450.2	6586	chr2	1623509	1623529	AGATTCTGATGAGCGCTCGG	-	chr2	1630115	1630135	AGGAGTTAGAGAGAGGCCGC	+	lncrna-long
ENST00000366424_AC144450.2_1794_dist8607	ENST00000366424_AC144450.2	AC144450.2	8607	chr2	1622358	1622378	GTTCAAAGTTCTTCAAAGTG	-	chr2	1630985	1631005	TGGTTTGGTGCTGCGGAGGA	-	lncrna-long
ENST00000366424_AC144450.2_1594_dist7987	ENST00000366424_AC144450.2	AC144450.2	7987	chr2	1622182	1622202	GCATTGCGCCCACACCGTGC	-	chr2	1630189	1630209	CAGAGTGTGCGGCCACAACA	+	lncrna-long
ENST00000366424_AC144450.2_6401_dist5329	ENST00000366424_AC144450.2	AC144450.2	5329	chr2	1624901	1624921	ACACAAGCTCCAAGGACAGG	+	chr2	1630250	1630270	TCATAAGAAATGATGACCAG	+	lncrna-long
ENST00000371639_RP11-290F20.1_15_dist9278	ENST00000371639_RP11-290F20.1	RP11-290F20.1	9278	chr20	48913514	48913534	CCTGGCCCCCAAGACGGGGG	+	chr20	48904216	48904236	CAAAGGGCATGGCGATCTGC	+	lncrna-long
ENST00000371639_RP11-290F20.1_1_dist5933	ENST00000371639_RP11-290F20.1	RP11-290F20.1	5933	chr20	48904216	48904236	CAAAGGGCATGGCGATCTGC	+	chr20	48910169	48910189	ACACTGACTTTCATTGGCCC	+	lncrna-long
ENST00000371639_RP11-290F20.1_7_dist7961	ENST00000371639_RP11-290F20.1	RP11-290F20.1	7961	chr20	48912197	48912217	ATAGGGGACTTAAGGGCCTG	+	chr20	48904216	48904236	CAAAGGGCATGGCGATCTGC	+	lncrna-long
ENST00000371639_RP11-290F20.1_16_dist9509	ENST00000371639_RP11-290F20.1	RP11-290F20.1	9509	chr20	48913745	48913765	TACTTCATCCCCGCCCACAG	+	chr20	48904216	48904236	CAAAGGGCATGGCGATCTGC	+	lncrna-long
ENST00000371639_RP11-290F20.1_5_dist7096	ENST00000371639_RP11-290F20.1	RP11-290F20.1	7096	chr20	48911332	48911352	GTCAGGGTCTCCCTTTCAGA	+	chr20	48904216	48904236	CAAAGGGCATGGCGATCTGC	+	lncrna-long
ENST00000371639_RP11-290F20.1_17_dist9546	ENST00000371639_RP11-290F20.1	RP11-290F20.1	9546	chr20	48913782	48913802	GACTCTGGCAGGGTAGCAGC	+	chr20	48904216	48904236	CAAAGGGCATGGCGATCTGC	+	lncrna-long
ENST00000371639_RP11-290F20.1_12_dist8600	ENST00000371639_RP11-290F20.1	RP11-290F20.1	8600	chr20	48912836	48912856	CTTTAACCTACACTGTGAGG	+	chr20	48904216	48904236	CAAAGGGCATGGCGATCTGC	+	lncrna-long
ENST00000371639_RP11-290F20.1_2_dist6638	ENST00000371639_RP11-290F20.1	RP11-290F20.1	6638	chr20	48910874	48910894	GCTGAGTGAGCAGCCGCGGC	+	chr20	48904216	48904236	CAAAGGGCATGGCGATCTGC	+	lncrna-long
ENST00000371743_ZFAS1_159_dist1377	ENST00000371743_ZFAS1	ZFAS1	1377	chr20	47904561	47904581	GTGTCCTTAATCAATGGAAG	+	chr20	47905958	47905978	CAATGCAGAAGCCAATCACG	-	lncrna-long
ENST00000458653_ZFAS1_303_dist6457	ENST00000371743_ZFAS1	ZFAS1	6457	chr20	47912048	47912068	CGACTGATTTCTCCAGCCCA	+	chr20	47905571	47905591	TCGCCAGTTTCTAAGAAAGA	-	lncrna-long
ENST00000458653_ZFAS1_388_dist367	ENST00000371743_ZFAS1	ZFAS1	367	chr20	47905571	47905591	TCGCCAGTTTCTAAGAAAGA	-	chr20	47905958	47905978	CAATGCAGAAGCCAATCACG	-	lncrna-long
ENST00000458653_ZFAS1_53_dist4462	ENST00000371743_ZFAS1	ZFAS1	4462	chr20	47904265	47904285	CTTTGTCTATAAGCAAACCC	+	chr20	47908747	47908767	CCCAAATACCTGCCAGCCAG	+	lncrna-long
ENST00000458653_ZFAS1_113_dist1535	ENST00000371743_ZFAS1	ZFAS1	1535	chr20	47904559	47904579	TGGTGTCCTTAATCAATGGA	+	chr20	47906114	47906134	TGAGATGAGTAAGGATGATG	+	lncrna-long
ENST00000371743_ZFAS1_330_dist9175	ENST00000371743_ZFAS1	ZFAS1	9175	chr20	47905245	47905265	AAGGATGAGAAGCTGAGCAG	-	chr20	47914440	47914460	AGTGGGTTGTGACTATCTAG	+	lncrna-long
ENST00000458653_ZFAS1_18_dist9197	ENST00000371743_ZFAS1	ZFAS1	9197	chr20	47912026	47912046	ACAACACCCCTTGCAGACAC	-	chr20	47902809	47902829	GGTGGGTCCCATATGTTAGC	+	lncrna-long
ENST00000371743_ZFAS1_162_dist4302	ENST00000371743_ZFAS1	ZFAS1	4302	chr20	47908883	47908903	TAGGAGCTAAAGCTAGAGAC	-	chr20	47904561	47904581	GTGTCCTTAATCAATGGAAG	+	lncrna-long
ENST00000372490_RP11-247A12.2_10932_dist3550	ENST00000372490_RP11-247A12.2	RP11-247A12.2	3550	chr9	131962494	131962514	TACACAGCCAGCCCTTCACG	-	chr9	131966064	131966084	CTTCCCCTAAGGACACGCCG	-	lncrna-long
ENST00000372490_RP11-247A12.2_1160_dist9222	ENST00000372490_RP11-247A12.2	RP11-247A12.2	9222	chr9	131956822	131956842	CTCCTGGTAGGCGAAATCAG	+	chr9	131966064	131966084	CTTCCCCTAAGGACACGCCG	-	lncrna-long
ENST00000372490_RP11-247A12.2_10006_dist7551	ENST00000372490_RP11-247A12.2	RP11-247A12.2	7551	chr9	131957493	131957513	TGGGGACTGGTCACTATCGG	-	chr9	131965064	131965084	CGCGAGGAGGAAGGGACTGA	-	lncrna-long
ENST00000372490_RP11-247A12.2_5456_dist7746	ENST00000372490_RP11-247A12.2	RP11-247A12.2	7746	chr9	131955679	131955699	CGTAATGCAGTAATTAGCAG	-	chr9	131963445	131963465	GACTTCATCTGGAGGACCGC	+	lncrna-long
ENST00000372490_RP11-247A12.2_129_dist8005	ENST00000372490_RP11-247A12.2	RP11-247A12.2	8005	chr9	131952225	131952245	GCATCAGAGGGGCCCGGTGA	+	chr9	131960250	131960270	CAGAGTGGCTTCCATTCCAG	-	lncrna-long
ENST00000372490_RP11-247A12.2_8644_dist6192	ENST00000372490_RP11-247A12.2	RP11-247A12.2	6192	chr9	131965363	131965383	TAATTCAAAAGGCCTGCGGA	-	chr9	131971575	131971595	TGGATTTCCGGACTCAGAGG	+	lncrna-long
ENST00000372490_RP11-247A12.2_10813_dist4512	ENST00000372490_RP11-247A12.2	RP11-247A12.2	4512	chr9	131961007	131961027	GCATTAGCTCATTAGCAGAG	-	chr9	131965539	131965559	GTGGCTAACGGAGACCGAAA	-	lncrna-long
ENST00000372490_RP11-247A12.2_2623_dist4524	ENST00000372490_RP11-247A12.2	RP11-247A12.2	4524	chr9	131960499	131960519	TAACTGCCCTCTGTCCGGGC	+	chr9	131965043	131965063	GGCGCTGACTGCCTGCAGGG	-	lncrna-long
ENST00000374922_RP11-622K12.1_168_dist1448	ENST00000374922_RP11-622K12.1	RP11-622K12.1	1448	chrX	56755981	56756001	TTATTTCTCTACTTCTCCGG	-	chrX	56754513	56754533	TAGCATTTGGCACAAAACCA	+	lncrna-long
ENST00000374922_RP11-622K12.1_114_dist1342	ENST00000374922_RP11-622K12.1	RP11-622K12.1	1342	chrX	56755875	56755895	GATAATCCCAACGCGGAGCG	-	chrX	56754513	56754533	TAGCATTTGGCACAAAACCA	+	lncrna-long
ENST00000374922_RP11-622K12.1_15_dist2671	ENST00000374922_RP11-622K12.1	RP11-622K12.1	2671	chrX	56755894	56755914	CCGGAAGGAACTCCCAACGG	+	chrX	56753203	56753223	GTTAGGTTGGAGGAACATAG	-	lncrna-long
ENST00000374922_RP11-622K12.1_50_dist528	ENST00000374922_RP11-622K12.1	RP11-622K12.1	528	chrX	56755945	56755965	TTCAGGCCGGCTGATGCAGG	-	chrX	56755397	56755417	TATGTGTGGGAGGGACGCGG	-	lncrna-long
ENST00000374922_RP11-622K12.1_21_dist4402	ENST00000374922_RP11-622K12.1	RP11-622K12.1	4402	chrX	56757625	56757645	ATGTTTACCTCTATTCAAAG	+	chrX	56753203	56753223	GTTAGGTTGGAGGAACATAG	-	lncrna-long
ENST00000374922_RP11-622K12.1_41_dist2560	ENST00000374922_RP11-622K12.1	RP11-622K12.1	2560	chrX	56754533	56754553	TTGGGAAATAAATGACCCCG	-	chrX	56757113	56757133	AATCTACAAGAAGGACTAGG	+	lncrna-long
ENST00000374922_RP11-622K12.1_26_dist1329	ENST00000374922_RP11-622K12.1	RP11-622K12.1	1329	chrX	56755882	56755902	CCTTCCGGATAATCCCAACG	-	chrX	56754533	56754553	TTGGGAAATAAATGACCCCG	-	lncrna-long
ENST00000374922_RP11-622K12.1_28_dist1425	ENST00000374922_RP11-622K12.1	RP11-622K12.1	1425	chrX	56755978	56755998	TTTCTCTACTTCTCCGGAGG	-	chrX	56754533	56754553	TTGGGAAATAAATGACCCCG	-	lncrna-long
ENST00000376025_DGKK_25153_dist5803	ENST00000376025_DGKK	DGKK	5803	chrX	50213008	50213028	GCAAAAGACCCCCTGAAGCG	-	chrX	50218831	50218851	AATCCAAATGTATAGGCAGG	-	lncrna-long
ENST00000376025_DGKK_23460_dist8219	ENST00000376025_DGKK	DGKK	8219	chrX	50210595	50210615	AAAAACTGTGCAACACGCAC	-	chrX	50218834	50218854	CTAAATCCAAATGTATAGGC	-	lncrna-long
ENST00000376025_DGKK_23979_dist7040	ENST00000376025_DGKK	DGKK	7040	chrX	50211771	50211791	GCTCAGGAACCCTTCTGCTG	-	chrX	50218831	50218851	AATCCAAATGTATAGGCAGG	-	lncrna-long
ENST00000376025_DGKK_24220_dist6619	ENST00000376025_DGKK	DGKK	6619	chrX	50212195	50212215	TGGGATTGCAGAACGTGTGA	-	chrX	50218834	50218854	CTAAATCCAAATGTATAGGC	-	lncrna-long
ENST00000376025_DGKK_25320_dist5145	ENST00000376025_DGKK	DGKK	5145	chrX	50213669	50213689	CGGTGTGCGGCCATGGACCG	-	chrX	50218834	50218854	CTAAATCCAAATGTATAGGC	-	lncrna-long
ENST00000376025_DGKK_24740_dist6175	ENST00000376025_DGKK	DGKK	6175	chrX	50212639	50212659	ATAGCGGACGGATTGAGTGG	-	chrX	50218834	50218854	CTAAATCCAAATGTATAGGC	-	lncrna-long
ENST00000376025_DGKK_23660_dist7527	ENST00000376025_DGKK	DGKK	7527	chrX	50211287	50211307	ATGGCTGTGAAACTGACACG	-	chrX	50218834	50218854	CTAAATCCAAATGTATAGGC	-	lncrna-long
ENST00000376025_DGKK_25288_dist5640	ENST00000376025_DGKK	DGKK	5640	chrX	50213121	50213141	ATGTCTATTGCAATGTCCGG	-	chrX	50218781	50218801	CAATGCAGACCCAAAGCTAG	-	lncrna-long
ENST00000376593_AC096670.3_1010_dist5456	ENST00000376593_AC096670.3	AC096670.3	5456	chr2	111872143	111872163	TGAGACATATGGGAAGAGGC	+	chr2	111866667	111866687	CCTATGGAATGATGCAGCTG	-	lncrna-long
ENST00000376593_AC096670.3_1155_dist3062	ENST00000376593_AC096670.3	AC096670.3	3062	chr2	111870273	111870293	CAAAAGAGCAGCACATGGAC	-	chr2	111873355	111873375	AAAATGAACTGGCTGTGAAG	-	lncrna-long
ENST00000376593_AC096670.3_1830_dist2088	ENST00000376593_AC096670.3	AC096670.3	2088	chr2	111873061	111873081	AATTGTACCTAACACTGGGT	+	chr2	111870953	111870973	GTCCAGGAAATGTCAGCATG	+	lncrna-long
ENST00000376593_AC096670.3_1825_dist1066	ENST00000376593_AC096670.3	AC096670.3	1066	chr2	111870953	111870973	GTCCAGGAAATGTCAGCATG	+	chr2	111872039	111872059	CCAAGGTAGCCAGACGAAAG	+	lncrna-long
ENST00000376593_AC096670.3_1772_dist1885	ENST00000376593_AC096670.3	AC096670.3	1885	chr2	111870134	111870154	TTCAGGATAAGTGAGCGAGG	+	chr2	111872039	111872059	CCAAGGTAGCCAGACGAAAG	+	lncrna-long
ENST00000376593_AC096670.3_1272_dist1873	ENST00000376593_AC096670.3	AC096670.3	1873	chr2	111871462	111871482	TCAACTGAAAAATAATGGAC	+	chr2	111873355	111873375	AAAATGAACTGGCTGTGAAG	-	lncrna-long
ENST00000376593_AC096670.3_979_dist6668	ENST00000376593_AC096670.3	AC096670.3	6668	chr2	111866667	111866687	CCTATGGAATGATGCAGCTG	-	chr2	111873355	111873375	AAAATGAACTGGCTGTGAAG	-	lncrna-long
ENST00000376593_AC096670.3_1017_dist4337	ENST00000376593_AC096670.3	AC096670.3	4337	chr2	111867961	111867981	TGCGCTGGAGTTCAACCCAA	-	chr2	111872318	111872338	AGAGTAGGATGGCCAAGGAT	-	lncrna-long
ENST00000376678_RP11-638F5.1_64_dist8309	ENST00000376678_RP11-638F5.1	RP11-638F5.1	8309	chr12	131652463	131652483	ACGTTGTCTGTGGCCTGTGG	+	chr12	131644134	131644154	AGAGGGATTCTATTTGAAAG	+	lncrna-long
ENST00000376678_RP11-638F5.1_26_dist5538	ENST00000376678_RP11-638F5.1	RP11-638F5.1	5538	chr12	131649668	131649688	TGAAGAGAGACACTCTCTGG	+	chr12	131644110	131644130	GGTAGAGTGGGTAGCGGGTG	+	lncrna-long
ENST00000376678_RP11-638F5.1_105_dist5995	ENST00000376678_RP11-638F5.1	RP11-638F5.1	5995	chr12	131650341	131650361	TGAACATCTATCATGCACGG	+	chr12	131644326	131644346	CTCTTAACTGGGGCATCAAG	+	lncrna-long
ENST00000376678_RP11-638F5.1_52_dist5615	ENST00000376678_RP11-638F5.1	RP11-638F5.1	5615	chr12	131649769	131649789	TGTGCTGTAAGTCTGTCCCA	+	chr12	131644134	131644154	AGAGGGATTCTATTTGAAAG	+	lncrna-long
ENST00000376678_RP11-638F5.1_165_dist7969	ENST00000376678_RP11-638F5.1	RP11-638F5.1	7969	chr12	131644530	131644550	GTGACCTTCAGGGAAACACC	+	chr12	131652519	131652539	CTTATGATGATGTTGAGCCT	+	lncrna-long
ENST00000376678_RP11-638F5.1_32_dist6412	ENST00000376678_RP11-638F5.1	RP11-638F5.1	6412	chr12	131644110	131644130	GGTAGAGTGGGTAGCGGGTG	+	chr12	131650542	131650562	GTGGGGTGAAAGGGAACTGC	+	lncrna-long
ENST00000376678_RP11-638F5.1_63_dist7632	ENST00000376678_RP11-638F5.1	RP11-638F5.1	7632	chr12	131651786	131651806	TAGTGGGAATCTAAGATAGG	+	chr12	131644134	131644154	AGAGGGATTCTATTTGAAAG	+	lncrna-long
ENST00000376678_RP11-638F5.1_113_dist7440	ENST00000376678_RP11-638F5.1	RP11-638F5.1	7440	chr12	131644326	131644346	CTCTTAACTGGGGCATCAAG	+	chr12	131651786	131651806	TAGTGGGAATCTAAGATAGG	+	lncrna-long
ENST00000380601_RP11-89H19.1_1438_dist4814	ENST00000380601_RP11-89H19.1	RP11-89H19.1	4814	chr12	48286286	48286306	TCCTATCCCTGGCCCTCCAG	-	chr12	48291120	48291140	GTTGGTATAGAAAGAGACAC	+	lncrna-long
ENST00000380601_RP11-89H19.1_1765_dist4928	ENST00000380601_RP11-89H19.1	RP11-89H19.1	4928	chr12	48288534	48288554	TGACCCCAGTTAGTGGCCCA	-	chr12	48293482	48293502	TGTATGGCCAGGCCCAGGGC	+	lncrna-long
ENST00000380601_RP11-89H19.1_1410_dist594	ENST00000380601_RP11-89H19.1	RP11-89H19.1	594	chr12	48290431	48290451	AATGGAGTGGAACTAATTCG	-	chr12	48291045	48291065	TAGTGAGTTATAGTAACCAT	+	lncrna-long
ENST00000380601_RP11-89H19.1_538_dist6631	ENST00000380601_RP11-89H19.1	RP11-89H19.1	6631	chr12	48286846	48286866	ACTGGCCACACTCATGTCAA	+	chr12	48293497	48293517	TTACACGGCTTGCCAGCCCT	-	lncrna-long
ENST00000380601_RP11-89H19.1_2632_dist3341	ENST00000380601_RP11-89H19.1	RP11-89H19.1	3341	chr12	48294425	48294445	GCTACAACTCCAGTACCAGC	+	chr12	48297786	48297806	GCCCAGGCAAGCAGTTGGGC	-	lncrna-long
ENST00000380601_RP11-89H19.1_2395_dist2795	ENST00000380601_RP11-89H19.1	RP11-89H19.1	2795	chr12	48294036	48294056	ACTGCCCAAAGGTTACTCTG	-	chr12	48296851	48296871	TTTATACAAACAAAGTCTGA	+	lncrna-long
ENST00000380601_RP11-89H19.1_1204_dist5062	ENST00000380601_RP11-89H19.1	RP11-89H19.1	5062	chr12	48285497	48285517	AAGGATGATGGCTGTAAGGG	-	chr12	48290579	48290599	GGTGTGCTTGCCAAAGAGGC	+	lncrna-long
ENST00000380601_RP11-89H19.1_1319_dist5863	ENST00000380601_RP11-89H19.1	RP11-89H19.1	5863	chr12	48284895	48284915	GATCCCAAATATCTCAGAGC	-	chr12	48290778	48290798	GAAGACTGAGCTGAATGACC	+	lncrna-long
ENST00000477249_FAM211A-AS1_10973_dist2499	ENST00000384229_FAM211A-AS1	FAM211A-AS1	2499	chr17	16342965	16342985	TGGGTACGCAATCTTAAAGA	-	chr17	16340446	16340466	GGTGGGGACACAGCAACTGA	-	lncrna-long
ENST00000475953_FAM211A-AS1_9535_dist290	ENST00000384229_FAM211A-AS1	FAM211A-AS1	290	chr17	16342155	16342175	ATTCTGGGTCACAACACGCG	-	chr17	16342465	16342485	GAAGCCTGTCTAGAGGGCGG	+	lncrna-long
ENST00000460249_FAM211A-AS1_9251_dist983	ENST00000384229_FAM211A-AS1	FAM211A-AS1	983	chr17	16341755	16341775	TTTACCCCAGAGGCGAGCAG	+	chr17	16342758	16342778	ACCCCGAGGGCGGTGTACGT	+	lncrna-long
ENST00000497774_FAM211A-AS1_9223_dist1146	ENST00000384229_FAM211A-AS1	FAM211A-AS1	1146	chr17	16342748	16342768	AGTTTGGGGTACCCCGAGGG	+	chr17	16341582	16341602	TAACGTGTGTGTGCAAAACG	+	lncrna-long
ENST00000581913_FAM211A-AS1_11023_dist1078	ENST00000384229_FAM211A-AS1	FAM211A-AS1	1078	chr17	16342153	16342173	TCTGGGTCACAACACGCGCG	-	chr17	16343251	16343271	CTGGAGACATTTCTTAACGA	-	lncrna-long
ENST00000460249_FAM211A-AS1_9233_dist1094	ENST00000384229_FAM211A-AS1	FAM211A-AS1	1094	chr17	16342696	16342716	GGTTTGCACACCCCCACTGT	-	chr17	16341582	16341602	TAACGTGTGTGTGCAAAACG	+	lncrna-long
ENST00000582911_FAM211A-AS1_9312_dist504	ENST00000384229_FAM211A-AS1	FAM211A-AS1	504	chr17	16341838	16341858	TGAGGGTGACCAGTGCGCAG	+	chr17	16342362	16342382	GAGCCTACCTCCATAACAAC	-	lncrna-long
ENST00000497774_FAM211A-AS1_10981_dist3986	ENST00000384229_FAM211A-AS1	FAM211A-AS1	3986	chr17	16344452	16344472	AGGGATCATTGGCCAGCTCA	-	chr17	16340446	16340466	GGTGGGGACACAGCAACTGA	-	lncrna-long
ENST00000384994_NEAT1_956_dist7525	ENST00000384994_NEAT1	NEAT1	7525	chr11	65205482	65205502	GTGTGGCTAGCTCTTCCCAC	+	chr11	65213027	65213047	CGTCCAGCACGGCTGGGCCG	+	lncrna-long
ENST00000384994_NEAT1_249_dist9095	ENST00000384994_NEAT1	NEAT1	9095	chr11	65203182	65203202	GGTCCTCTCCTCATGTGCCG	+	chr11	65212297	65212317	AAGGAATCCACAGCTGACGG	+	lncrna-long
ENST00000501122_NEAT1_23821_dist5879	ENST00000384994_NEAT1	NEAT1	5879	chr11	65185116	65185136	GGTTAGCACAGGCGAAAGTG	+	chr11	65191015	65191035	CCTAGCATGTTTGACAGGCG	+	lncrna-long
ENST00000501122_NEAT1_23864_dist5590	ENST00000384994_NEAT1	NEAT1	5590	chr11	65190809	65190829	GAACTGAACTTAGCTCGACG	+	chr11	65185199	65185219	CTAGGGGCCGCTGGAGGTGC	+	lncrna-long
ENST00000501122_NEAT1_23887_dist6841	ENST00000384994_NEAT1	NEAT1	6841	chr11	65185247	65185267	GGCCCAGCCACGCATTCCAC	+	chr11	65192108	65192128	GTGTTGTGCTAAACGCTGGG	+	lncrna-long
ENST00000501122_NEAT1_23879_dist9655	ENST00000384994_NEAT1	NEAT1	9655	chr11	65194874	65194894	GGTGGGGGATCATGACCTGA	+	chr11	65185199	65185219	CTAGGGGCCGCTGGAGGTGC	+	lncrna-long
ENST00000501122_NEAT1_23779_dist8562	ENST00000384994_NEAT1	NEAT1	8562	chr11	65185007	65185027	CTTTGCAAACCTAGGGGTGG	+	chr11	65193589	65193609	AATTGGTAAAGTAATACCAA	+	lncrna-long
ENST00000501122_NEAT1_23807_dist7114	ENST00000384994_NEAT1	NEAT1	7114	chr11	65185072	65185092	GCGCCAGGATTCCCAGTGGG	+	chr11	65192206	65192226	TTACTAGGAGAAGGGAATGG	+	lncrna-long
ENST00000422826_H19_23502_dist6173	ENST00000390168_H19	H19	6173	chr11	2017959	2017979	GCAGACAGTACAGCATCCAG	-	chr11	2024152	2024172	GGTGCCGCATTGGTTCCCGA	-	lncrna-long
ENST00000439725_H19_14761_dist8091	ENST00000390168_H19	H19	8091	chr11	2015611	2015631	CCAAGAACCCCGGTATGCAG	-	chr11	2023722	2023742	GTGAGGGATAGAACACTCAT	-	lncrna-long
ENST00000390168_H19_17500_dist7460	ENST00000390168_H19	H19	7460	chr11	2016242	2016262	AGCGCAGCACACACCAGGGG	-	chr11	2023722	2023742	GTGAGGGATAGAACACTCAT	-	lncrna-long
ENST00000417089_H19_11343_dist9640	ENST00000390168_H19	H19	9640	chr11	2014087	2014107	GAGCCTCCTGCCGCACCCCG	-	chr11	2023747	2023767	AGGTGCCGCAAGGTTCACGG	-	lncrna-long
ENST00000390168_H19_22111_dist9256	ENST00000390168_H19	H19	9256	chr11	2017796	2017816	GCCAAGGCGGGCCTCGCGGG	-	chr11	2027072	2027092	TGGGTAGGTCCCAGCCACAG	-	lncrna-long
ENST00000422826_H19_16250_dist8425	ENST00000390168_H19	H19	8425	chr11	2015820	2015840	GCCCCGCACAAGGAGCCAGG	-	chr11	2024265	2024285	TGTACGTGTGGAATCAGAAG	-	lncrna-long
ENST00000414790_H19_29734_dist5300	ENST00000390168_H19	H19	5300	chr11	2018832	2018852	GCCCAGGCATCGTGCAGACA	-	chr11	2024152	2024172	GGTGCCGCATTGGTTCCCGA	-	lncrna-long
ENST00000390168_H19_18943_dist6312	ENST00000390168_H19	H19	6312	chr11	2017014	2017034	CTATCTCTAGGTGAAGCTAG	-	chr11	2023346	2023366	AGGTGCCGCAGGGTTCTCGG	-	lncrna-long
ENST00000395539_SLC25A5-AS1_296_dist731	ENST00000395539_SLC25A5-AS1	SLC25A5-AS1	731	chrX	118602778	118602798	TAGTGAGTCTAGGAAGGGGC	+	chrX	118603529	118603549	CGATCAATGCCCTTTAAGGT	-	lncrna-long
ENST00000395539_SLC25A5-AS1_234_dist638	ENST00000395539_SLC25A5-AS1	SLC25A5-AS1	638	chrX	118602642	118602662	GAAGGCGGGCGCCCGAGGGG	+	chrX	118603300	118603320	GGCGAGTCCCACATAGGGCG	-	lncrna-long
ENST00000395539_SLC25A5-AS1_295_dist735	ENST00000395539_SLC25A5-AS1	SLC25A5-AS1	735	chrX	118602774	118602794	GAAGTAGTGAGTCTAGGAAG	+	chrX	118603529	118603549	CGATCAATGCCCTTTAAGGT	-	lncrna-long
ENST00000395539_SLC25A5-AS1_358_dist812	ENST00000395539_SLC25A5-AS1	SLC25A5-AS1	812	chrX	118603499	118603519	ACGAAGACTAGATTTGAGAG	+	chrX	118602667	118602687	GGGAGCGAACTCTAAAGACA	+	lncrna-long
ENST00000395539_SLC25A5-AS1_294_dist810	ENST00000395539_SLC25A5-AS1	SLC25A5-AS1	810	chrX	118602699	118602719	CGGCTTAGGAGAGGCCAGAG	+	chrX	118603529	118603549	CGATCAATGCCCTTTAAGGT	-	lncrna-long
ENST00000395539_SLC25A5-AS1_277_dist676	ENST00000395539_SLC25A5-AS1	SLC25A5-AS1	676	chrX	118603363	118603383	GACCCGTGACCTTCAGACCT	-	chrX	118602667	118602687	GGGAGCGAACTCTAAAGACA	+	lncrna-long
ENST00000395539_SLC25A5-AS1_95_dist311	ENST00000395539_SLC25A5-AS1	SLC25A5-AS1	311	chrX	118603337	118603357	AAGGTCATTACCTCAAACCC	-	chrX	118603006	118603026	TCCGCGGGCTGGGAGGCCGC	-	lncrna-long
ENST00000395539_SLC25A5-AS1_233_dist303	ENST00000395539_SLC25A5-AS1	SLC25A5-AS1	303	chrX	118602966	118602986	AGGAGATAACTGCCCGGGGG	+	chrX	118603289	118603309	CATAGGGCGCGGTCACCTTG	-	lncrna-long
ENST00000456746_AC074286.1_1914_dist7428	ENST00000397057_AC074286.1	AC074286.1	7428	chr2	178195230	178195250	CTTGGAAGTATGACACACCC	-	chr2	178187782	178187802	GTTTAGTTAATGATTTAAAG	+	lncrna-long
ENST00000456746_AC074286.1_4914_dist3718	ENST00000397057_AC074286.1	AC074286.1	3718	chr2	178149151	178149171	TTAAGTGGAAAGGTCACATA	-	chr2	178152889	178152909	ATAAAGCCTTATCCAGAGAG	-	lncrna-long
ENST00000456746_AC074286.1_5362_dist4165	ENST00000397057_AC074286.1	AC074286.1	4165	chr2	178148782	178148802	TTAAATGGTTCGAAAAGGGT	+	chr2	178152967	178152987	GGGTAGTCTTTGTTAAATTG	-	lncrna-long
ENST00000456746_AC074286.1_1790_dist3266	ENST00000397057_AC074286.1	AC074286.1	3266	chr2	178191068	178191088	TCTTGGGGCTGGCTACCCAA	-	chr2	178187782	178187802	GTTTAGTTAATGATTTAAAG	+	lncrna-long
ENST00000397057_AC074286.1_4039_dist5351	ENST00000397057_AC074286.1	AC074286.1	5351	chr2	178150303	178150323	GTGGGATGAAGGTTTGGTGG	-	chr2	178144932	178144952	GTAGACGGGCAGGATTGCTG	-	lncrna-long
ENST00000456746_AC074286.1_3003_dist7574	ENST00000397057_AC074286.1	AC074286.1	7574	chr2	178149240	178149260	AGAGTAAATCTGTTCCCTGG	-	chr2	178156834	178156854	GTGAGATTTAATGCTAACAA	+	lncrna-long
ENST00000397057_AC074286.1_133_dist8563	ENST00000397057_AC074286.1	AC074286.1	8563	chr2	178148386	178148406	GACGAGAAAAGACCAAACAT	-	chr2	178156969	178156989	CTGGACACAGTGTTGTACAG	-	lncrna-long
ENST00000397057_AC074286.1_5130_dist3698	ENST00000397057_AC074286.1	AC074286.1	3698	chr2	178146516	178146536	TCCATGCTTAGAGACTGAAG	+	chr2	178150234	178150254	CTCATGTCAGCTGTTTGAGG	-	lncrna-long
ENST00000397381_UCA1_133_dist8230	ENST00000397381_UCA1	UCA1	8230	chr19	15938917	15938937	GGTAGGGCAAACTGGAATAC	+	chr19	15947167	15947187	TTGTACGTTTCAAATCGACG	-	lncrna-long
ENST00000397381_UCA1_162_dist7941	ENST00000397381_UCA1	UCA1	7941	chr19	15947374	15947394	AGTCCCGCCTTTCCCCCCGA	-	chr19	15939413	15939433	TCATGACCCTCCAAGAGACC	+	lncrna-long
ENST00000397381_UCA1_223_dist8802	ENST00000397381_UCA1	UCA1	8802	chr19	15947953	15947973	TATCCAATCAGGGGCACTAG	-	chr19	15939131	15939151	GCTAAGAGGATTCAAAGGAC	+	lncrna-long
ENST00000397381_UCA1_311_dist8345	ENST00000397381_UCA1	UCA1	8345	chr19	15947778	15947798	GGCCTGCTCACGTCGCAGAG	+	chr19	15939413	15939433	TCATGACCCTCCAAGAGACC	+	lncrna-long
ENST00000397381_UCA1_285_dist8208	ENST00000397381_UCA1	UCA1	8208	chr19	15947359	15947379	AAGCGGGGGCCGCCTTCGGG	+	chr19	15939131	15939151	GCTAAGAGGATTCAAAGGAC	+	lncrna-long
ENST00000397381_UCA1_52_dist6758	ENST00000397381_UCA1	UCA1	6758	chr19	15945779	15945799	AAAGTCTAAAACGCTTAGGC	+	chr19	15939001	15939021	GTATATATGTGAGCAGCACA	-	lncrna-long
ENST00000397381_UCA1_41_dist8411	ENST00000397381_UCA1	UCA1	8411	chr19	15947432	15947452	GGGATCCCGCCTCCGGCCTG	-	chr19	15939001	15939021	GTATATATGTGAGCAGCACA	-	lncrna-long
ENST00000397381_UCA1_22_dist8594	ENST00000397381_UCA1	UCA1	8594	chr19	15938655	15938675	TATCCAAGGAGGCAAGAAAG	-	chr19	15947269	15947289	CAAGATTTACGGCCAGCCCA	+	lncrna-long
ENST00000565014_CDIPT-AS1_222_dist348	ENST00000398859_CDIPT-AS1	CDIPT-AS1	348	chr16	29936778	29936798	AGTTCCCAAGTCTTGAGCTG	+	chr16	29936410	29936430	TCTTAAGGGAGGGGTTAACG	-	lncrna-long
ENST00000398859_CDIPT-AS1_382_dist1267	ENST00000398859_CDIPT-AS1	CDIPT-AS1	1267	chr16	29932689	29932709	CTGAGCTGCGTGAGGTGCAG	+	chr16	29933976	29933996	GGGCCACTCCCAGTAAAACA	-	lncrna-long
ENST00000565014_CDIPT-AS1_33_dist4496	ENST00000398859_CDIPT-AS1	CDIPT-AS1	4496	chr16	29929460	29929480	AAAGACTTATAGGTATTCTG	+	chr16	29933976	29933996	GGGCCACTCCCAGTAAAACA	-	lncrna-long
ENST00000565014_CDIPT-AS1_20_dist9719	ENST00000398859_CDIPT-AS1	CDIPT-AS1	9719	chr16	29924741	29924761	AAAGACACCACAAATGTGCG	+	chr16	29934480	29934500	CATAGGCATGGGGACTCCGA	+	lncrna-long
ENST00000398859_CDIPT-AS1_426_dist8382	ENST00000398859_CDIPT-AS1	CDIPT-AS1	8382	chr16	29925574	29925594	AAATCACTGAGAGCCAGCGG	-	chr16	29933976	29933996	GGGCCACTCCCAGTAAAACA	-	lncrna-long
ENST00000565014_CDIPT-AS1_321_dist295	ENST00000398859_CDIPT-AS1	CDIPT-AS1	295	chr16	29937038	29937058	CCCGCAGTCTCTCACCACCG	-	chr16	29936723	29936743	CAGTCGGAAGAAACTGAGGA	+	lncrna-long
ENST00000398859_CDIPT-AS1_329_dist476	ENST00000398859_CDIPT-AS1	CDIPT-AS1	476	chr16	29936542	29936562	AGGGACACCAGAGTGGAGGG	-	chr16	29937038	29937058	CCCGCAGTCTCTCACCACCG	-	lncrna-long
ENST00000565014_CDIPT-AS1_295_dist293	ENST00000398859_CDIPT-AS1	CDIPT-AS1	293	chr16	29936410	29936430	TCTTAAGGGAGGGGTTAACG	-	chr16	29936723	29936743	CAGTCGGAAGAAACTGAGGA	+	lncrna-long
ENST00000399449_RP11-464F9.1_44_dist9996	ENST00000399449_RP11-464F9.1	RP11-464F9.1	9996	chr10	75480547	75480567	TAAGGAAGCACCAGAGGAAA	+	chr10	75490563	75490583	GTGTGGTGCAAAAAGCCAGA	+	lncrna-long
ENST00000399449_RP11-464F9.1_105_dist8381	ENST00000399449_RP11-464F9.1	RP11-464F9.1	8381	chr10	75482208	75482228	TGTGTTTGAAGAAGTCGAGG	+	chr10	75490609	75490629	CCGGAGTCACCCAAACCAAA	+	lncrna-long
ENST00000399449_RP11-464F9.1_226_dist8018	ENST00000399449_RP11-464F9.1	RP11-464F9.1	8018	chr10	75483322	75483342	CTTGCTGCCTCGGTTTCCAG	-	chr10	75491360	75491380	GCGCAGCCAAGGCAGGGGCG	-	lncrna-long
ENST00000399449_RP11-464F9.1_256_dist1194	ENST00000399449_RP11-464F9.1	RP11-464F9.1	1194	chr10	75490146	75490166	GCACTGGGAAGATCGCGAGT	-	chr10	75491360	75491380	GCGCAGCCAAGGCAGGGGCG	-	lncrna-long
ENST00000399449_RP11-464F9.1_253_dist3988	ENST00000399449_RP11-464F9.1	RP11-464F9.1	3988	chr10	75494150	75494170	AGCCACCAGTGGCTGGACTG	-	chr10	75490142	75490162	TGGGAAGATCGCGAGTGGGA	-	lncrna-long
ENST00000399449_RP11-464F9.1_254_dist4547	ENST00000399449_RP11-464F9.1	RP11-464F9.1	4547	chr10	75494709	75494729	CCTGAGAGGGTATGGGCCAG	-	chr10	75490142	75490162	TGGGAAGATCGCGAGTGGGA	-	lncrna-long
ENST00000399449_RP11-464F9.1_79_dist9179	ENST00000399449_RP11-464F9.1	RP11-464F9.1	9179	chr10	75482205	75482225	TATTGTGTTTGAAGAAGTCG	+	chr10	75491404	75491424	TCGGCGCAGCCGAGCTGGCG	+	lncrna-long
ENST00000399449_RP11-464F9.1_168_dist2981	ENST00000399449_RP11-464F9.1	RP11-464F9.1	2981	chr10	75493143	75493163	GCCAGGCGGGCGCCCCGAGA	+	chr10	75490142	75490162	TGGGAAGATCGCGAGTGGGA	-	lncrna-long
ENST00000400362_BX322557.10_6008_dist6470	ENST00000400362_BX322557.10	BX322557.10	6470	chr21	46715026	46715046	TCCGTGTCCTGCGTTTAGTG	+	chr21	46721516	46721536	AGTCCTACAACGCTCAGTGT	-	lncrna-long
ENST00000400362_BX322557.10_4648_dist6462	ENST00000400362_BX322557.10	BX322557.10	6462	chr21	46715484	46715504	TCAGGCGTCCTAAGAAAGGG	-	chr21	46721966	46721986	CTAAGCCCCGGCCCCATGCG	+	lncrna-long
ENST00000400362_BX322557.10_4185_dist9330	ENST00000400362_BX322557.10	BX322557.10	9330	chr21	46715209	46715229	GGTACCGCTCCTGCAGAAGC	-	chr21	46724559	46724579	TCCGTGCCCACAGATCCCTG	+	lncrna-long
ENST00000400362_BX322557.10_2346_dist7834	ENST00000400362_BX322557.10	BX322557.10	7834	chr21	46722481	46722501	CTCTGCCAAAACCAGAGTCG	+	chr21	46714627	46714647	TTCAGTGAAGCACATGACGC	-	lncrna-long
ENST00000400362_BX322557.10_8709_dist4542	ENST00000400362_BX322557.10	BX322557.10	4542	chr21	46715103	46715123	GAATCAGTACACGCCCACCT	+	chr21	46719665	46719685	TGGGAACCTTCCAGACGAGA	+	lncrna-long
ENST00000400362_BX322557.10_5451_dist6260	ENST00000400362_BX322557.10	BX322557.10	6260	chr21	46720814	46720834	TGGGGTGGGACGTTCTGGGT	-	chr21	46714534	46714554	GCGAGCAGGGGTCATGGATG	+	lncrna-long
ENST00000400362_BX322557.10_5615_dist7319	ENST00000400362_BX322557.10	BX322557.10	7319	chr21	46713760	46713780	CTGGGGGTGCGCTGATCCCA	+	chr21	46721099	46721119	GTTGAGCTAACGGGATGCTG	-	lncrna-long
ENST00000400362_BX322557.10_8573_dist9593	ENST00000400362_BX322557.10	BX322557.10	9593	chr21	46714870	46714890	GCATAAACATCGTAAACCTC	+	chr21	46724483	46724503	GCCTGGCAGTCATGGTCCAG	+	lncrna-long
ENST00000405650_SRD5A2_5804_dist5334	ENST00000405650_SRD5A2	SRD5A2	5334	chr2	31800965	31800985	AGTCTTGGTGTTCCATACAG	-	chr2	31806319	31806339	CCACGGGGACGATTCAGCTG	+	lncrna-long
ENST00000405650_SRD5A2_7917_dist1008	ENST00000405650_SRD5A2	SRD5A2	1008	chr2	31806055	31806075	CGTGTCCGCCCCCTCGGCCT	+	chr2	31807083	31807103	AAAGCCGGGTCGAAGAAAGA	-	lncrna-long
ENST00000405650_SRD5A2_5897_dist4446	ENST00000405650_SRD5A2	SRD5A2	4446	chr2	31802734	31802754	GAGAATAAGACGGAGAGACA	-	chr2	31807200	31807220	GAGCCCCAAGTAGGGACCAG	-	lncrna-long
ENST00000405650_SRD5A2_5510_dist7825	ENST00000405650_SRD5A2	SRD5A2	7825	chr2	31799158	31799178	GGTTAGCACGGGCCCCCGCC	-	chr2	31807003	31807023	GCTGAATCATAGAACGGAAG	-	lncrna-long
ENST00000405650_SRD5A2_5619_dist6696	ENST00000405650_SRD5A2	SRD5A2	6696	chr2	31800287	31800307	GAAGTAATCAGACCTTGCTA	-	chr2	31807003	31807023	GCTGAATCATAGAACGGAAG	-	lncrna-long
ENST00000405650_SRD5A2_6549_dist1149	ENST00000405650_SRD5A2	SRD5A2	1149	chr2	31805394	31805414	AAAGAGGTCCTGCGGGCGGG	-	chr2	31806563	31806583	GCTGGCACTGATGCTGAGAG	-	lncrna-long
ENST00000405650_SRD5A2_7849_dist1197	ENST00000405650_SRD5A2	SRD5A2	1197	chr2	31805773	31805793	CCCGCGGGCACCGCGAAGGA	+	chr2	31806990	31807010	ACGGAAGAGGTAGAAGACGG	-	lncrna-long
ENST00000405650_SRD5A2_6848_dist786	ENST00000405650_SRD5A2	SRD5A2	786	chr2	31805777	31805797	GCCTTCCTTCGCGGTGCCCG	-	chr2	31806583	31806603	TCTGCCCCACCACACGCCCC	+	lncrna-long
ENST00000411474_RP11-366F6.2_21_dist7815	ENST00000411474_RP11-366F6.2	RP11-366F6.2	7815	chrX	151066467	151066487	TAGAGACACTGTATGTGCAA	-	chrX	151074302	151074322	AAGATTCATAAGATATCCAG	-	lncrna-long
ENST00000411474_RP11-366F6.2_177_dist2809	ENST00000411474_RP11-366F6.2	RP11-366F6.2	2809	chrX	151074302	151074322	AAGATTCATAAGATATCCAG	-	chrX	151071473	151071493	ACTGTGGCTGAGCTGCAATG	+	lncrna-long
ENST00000411474_RP11-366F6.2_36_dist5741	ENST00000411474_RP11-366F6.2	RP11-366F6.2	5741	chrX	151067843	151067863	TTCCGTCCTCACAGAAGGGA	-	chrX	151073604	151073624	GGGGTATGTATAGGGAGACC	-	lncrna-long
ENST00000411474_RP11-366F6.2_104_dist2222	ENST00000411474_RP11-366F6.2	RP11-366F6.2	2222	chrX	151071455	151071475	GTGATCCTCTCGGCACCATG	-	chrX	151073697	151073717	CTAAGACCTTCTCCACGACA	-	lncrna-long
ENST00000411474_RP11-366F6.2_141_dist2194	ENST00000411474_RP11-366F6.2	RP11-366F6.2	2194	chrX	151073687	151073707	CTCCACGACAGGGCAACCAT	-	chrX	151071473	151071493	ACTGTGGCTGAGCTGCAATG	+	lncrna-long
ENST00000411474_RP11-366F6.2_211_dist2332	ENST00000411474_RP11-366F6.2	RP11-366F6.2	2332	chrX	151073825	151073845	GTGGTCTGGTTGAAGAAAAG	+	chrX	151071473	151071493	ACTGTGGCTGAGCTGCAATG	+	lncrna-long
ENST00000411474_RP11-366F6.2_126_dist7690	ENST00000411474_RP11-366F6.2	RP11-366F6.2	7690	chrX	151065977	151065997	TGCAACTACACCACAAGAAG	+	chrX	151073687	151073707	CTCCACGACAGGGCAACCAT	-	lncrna-long
ENST00000411474_RP11-366F6.2_94_dist2063	ENST00000411474_RP11-366F6.2	RP11-366F6.2	2063	chrX	151071432	151071452	ATTAGGAACACAATGTGGTG	-	chrX	151073515	151073535	GCTGGTGATTGTTCCAAAAG	+	lncrna-long
ENST00000412178_HM13-AS1_1199_dist3917	ENST00000412178_HM13-AS1	HM13-AS1	3917	chr20	30160738	30160758	TCAAATGGCTATCAGGGGCG	+	chr20	30164675	30164695	ACAAGGCTATCTTCATGTGA	+	lncrna-long
ENST00000412178_HM13-AS1_681_dist4787	ENST00000412178_HM13-AS1	HM13-AS1	4787	chr20	30160200	30160220	ACCGTAAGGGCGGGCCCAGG	+	chr20	30165007	30165027	CTGGTAACACTCAGATGCAG	+	lncrna-long
ENST00000412178_HM13-AS1_1045_dist4347	ENST00000412178_HM13-AS1	HM13-AS1	4347	chr20	30165010	30165030	GTAACACTCAGATGCAGAGG	+	chr20	30160643	30160663	GCAAGAGTCGGCCATTCAGG	+	lncrna-long
ENST00000412178_HM13-AS1_622_dist6119	ENST00000412178_HM13-AS1	HM13-AS1	6119	chr20	30158968	30158988	TCCCATGGAAAAATGGCACC	+	chr20	30165107	30165127	GATCCCGGTCAGGCAGAAAG	-	lncrna-long
ENST00000412178_HM13-AS1_1189_dist4028	ENST00000412178_HM13-AS1	HM13-AS1	4028	chr20	30160736	30160756	TATCAAATGGCTATCAGGGG	+	chr20	30164784	30164804	CCAACTGGGCTGATCCCAGG	-	lncrna-long
ENST00000412178_HM13-AS1_1038_dist1418	ENST00000412178_HM13-AS1	HM13-AS1	1418	chr20	30162081	30162101	TGAGGGCAAGGAATATACAA	+	chr20	30160643	30160663	GCAAGAGTCGGCCATTCAGG	+	lncrna-long
ENST00000412178_HM13-AS1_1843_dist5771	ENST00000412178_HM13-AS1	HM13-AS1	5771	chr20	30158711	30158731	GCCACCTCAGCCTCTGCCGG	-	chr20	30164502	30164522	ATCTGAAAGTAATCTATGGG	-	lncrna-long
ENST00000412178_HM13-AS1_1875_dist5689	ENST00000412178_HM13-AS1	HM13-AS1	5689	chr20	30158793	30158813	GCCCTAGTCCGCTGCTCCGG	-	chr20	30164502	30164522	ATCTGAAAGTAATCTATGGG	-	lncrna-long
ENST00000412181_RP11-374P20.4_1483_dist960	ENST00000412181_RP11-374P20.4	RP11-374P20.4	960	chr9	136920187	136920207	GACCCGGTGCTCACAGCCCC	+	chr9	136919207	136919227	TTGCAGACCCAAACACGGTG	+	lncrna-long
ENST00000412181_RP11-374P20.4_1392_dist1780	ENST00000412181_RP11-374P20.4	RP11-374P20.4	1780	chr9	136921002	136921022	ATCCTGACGGCAGCATAAGC	-	chr9	136919202	136919222	GACGTTTGCAGACCCAAACA	+	lncrna-long
ENST00000412181_RP11-374P20.4_17782_dist8892	ENST00000412181_RP11-374P20.4	RP11-374P20.4	8892	chr9	136928067	136928087	CACTTCCTAAAACAAAGCTG	+	chr9	136919155	136919175	GCTGTGTTGGGCCCGCACCG	-	lncrna-long
ENST00000412181_RP11-374P20.4_1771_dist7626	ENST00000412181_RP11-374P20.4	RP11-374P20.4	7626	chr9	136919209	136919229	GCAGACCCAAACACGGTGCG	+	chr9	136926855	136926875	CAACGTCGCCCAGGCAGAGA	+	lncrna-long
ENST00000412181_RP11-374P20.4_20163_dist7177	ENST00000412181_RP11-374P20.4	RP11-374P20.4	7177	chr9	136919140	136919160	CACCGTGGCTGTCCACGCAT	-	chr9	136926337	136926357	GCCCCAGGGTGTGGCATTGG	-	lncrna-long
ENST00000412181_RP11-374P20.4_16880_dist7983	ENST00000412181_RP11-374P20.4	RP11-374P20.4	7983	chr9	136918852	136918872	CCGACAGCCTCTCACCTGGG	-	chr9	136926855	136926875	CAACGTCGCCCAGGCAGAGA	+	lncrna-long
ENST00000412181_RP11-374P20.4_16267_dist7206	ENST00000412181_RP11-374P20.4	RP11-374P20.4	7206	chr9	136919067	136919087	GAGTCGACCCCACGAGTGGG	-	chr9	136926293	136926313	AGCCTTCAGGCACTCCACAG	+	lncrna-long
ENST00000412181_RP11-374P20.4_7543_dist2822	ENST00000412181_RP11-374P20.4	RP11-374P20.4	2822	chr9	136921997	136922017	CACCTTCCCTCCAAGCACAG	+	chr9	136919155	136919175	GCTGTGTTGGGCCCGCACCG	-	lncrna-long
ENST00000412276_AC007319.1_320_dist8583	ENST00000412276_AC007319.1	AC007319.1	8583	chr2	187875823	187875843	AGCATAGCCCCTTAATTGGG	-	chr2	187867220	187867240	GATTGGGATGACAGCCGCCC	-	lncrna-long
ENST00000412276_AC007319.1_159_dist8834	ENST00000412276_AC007319.1	AC007319.1	8834	chr2	187876031	187876051	TTCCATGACAAAGAGACAAG	+	chr2	187867177	187867197	GCGGTGGACGGGCTGCGCAT	-	lncrna-long
ENST00000412276_AC007319.1_210_dist9226	ENST00000412276_AC007319.1	AC007319.1	9226	chr2	187867220	187867240	GATTGGGATGACAGCCGCCC	-	chr2	187876466	187876486	CAACTAGAATGTTTGCAGAG	+	lncrna-long
ENST00000412276_AC007319.1_19_dist9498	ENST00000412276_AC007319.1	AC007319.1	9498	chr2	187876466	187876486	CAACTAGAATGTTTGCAGAG	+	chr2	187866948	187866968	CTCGCCGGGGTCCTACGTGG	+	lncrna-long
ENST00000412276_AC007319.1_137_dist1133	ENST00000412276_AC007319.1	AC007319.1	1133	chr2	187867177	187867197	GCGGTGGACGGGCTGCGCAT	-	chr2	187868330	187868350	TGTGTTATTGGATATACCCG	+	lncrna-long
ENST00000412276_AC007319.1_22_dist1188	ENST00000412276_AC007319.1	AC007319.1	1188	chr2	187868156	187868176	GCAGCATGGCCGCAGCGCGG	-	chr2	187866948	187866968	CTCGCCGGGGTCCTACGTGG	+	lncrna-long
ENST00000412276_AC007319.1_142_dist913	ENST00000412276_AC007319.1	AC007319.1	913	chr2	187867397	187867417	CCACAAGCAGCTACTGCGTG	-	chr2	187868330	187868350	TGTGTTATTGGATATACCCG	+	lncrna-long
ENST00000412276_AC007319.1_353_dist8611	ENST00000412276_AC007319.1	AC007319.1	8611	chr2	187876028	187876048	GTCTCTTTGTCATGGAAGGG	-	chr2	187867397	187867417	CCACAAGCAGCTACTGCGTG	-	lncrna-long
ENST00000433656_LINC00476_5034_dist6536	ENST00000412446_LINC00476	LINC00476	6536	chr9	98570810	98570830	CATGAGGATGGGATAGCTGA	+	chr9	98577366	98577386	GAGTGTGCCAGATTCATGCC	-	lncrna-long
ENST00000412446_LINC00476_6041_dist7689	ENST00000412446_LINC00476	LINC00476	7689	chr9	98569619	98569639	AGCAGACGGAAATAGGACTG	-	chr9	98577328	98577348	GCGGCATGAACGTGGGGAGC	+	lncrna-long
ENST00000412446_LINC00476_2004_dist8486	ENST00000412446_LINC00476	LINC00476	8486	chr9	98529311	98529331	GAGGATGCAAGTCTCAGCTG	-	chr9	98537817	98537837	TATCGTCATCCACACAGCAG	+	lncrna-long
ENST00000321517_LINC00476_4409_dist7783	ENST00000412446_LINC00476	LINC00476	7783	chr9	98534201	98534221	GTTCCTATTCAGGGAAGGTG	+	chr9	98542004	98542024	TCACTTAGGCCAGATGGCCG	-	lncrna-long
ENST00000433656_LINC00476_4285_dist5724	ENST00000412446_LINC00476	LINC00476	5724	chr9	98535690	98535710	GCTTGCTTTGCGGAAGAGGG	+	chr9	98541434	98541454	GGTGATTGTGCAATGACTAG	-	lncrna-long
ENST00000412446_LINC00476_6459_dist7588	ENST00000412446_LINC00476	LINC00476	7588	chr9	98595761	98595781	CTGTGCCTTGGCTAAAGCTG	+	chr9	98603369	98603389	AGTATTCTAATGGAATATGG	+	lncrna-long
ENST00000321517_LINC00476_1087_dist9369	ENST00000412446_LINC00476	LINC00476	9369	chr9	98519994	98520014	AAGAGAGAAACCAAGCGCTA	-	chr9	98529383	98529403	TCATTTGCAACACAAGAGGG	+	lncrna-long
ENST00000321517_LINC00476_9139_dist2841	ENST00000412446_LINC00476	LINC00476	2841	chr9	98574630	98574650	TCAAGAGAAGCAATCTGGGT	-	chr9	98577491	98577511	GATGTGCGAATCCTTTAAGT	-	lncrna-long
ENST00000412483_RP4-799P18.2_3637_dist1923	ENST00000412483_RP4-799P18.2	RP4-799P18.2	1923	chr1	234352097	234352117	GAAGTGGGGCAGGACGCGGA	+	chr1	234350154	234350174	TCCCGGGCCCGTGGCCGACG	-	lncrna-long
ENST00000412483_RP4-799P18.2_2685_dist1545	ENST00000412483_RP4-799P18.2	RP4-799P18.2	1545	chr1	234349740	234349760	GCGTTGCACAAGTTTAAAAA	-	chr1	234351305	234351325	GAGCATCAGCGGTGAATGAG	+	lncrna-long
ENST00000412483_RP4-799P18.2_5520_dist1166	ENST00000412483_RP4-799P18.2	RP4-799P18.2	1166	chr1	234350635	234350655	GCTCTTGTCTGTTCGGCAGG	+	chr1	234351821	234351841	GTAGCACTTGCACTAAACTC	-	lncrna-long
ENST00000412483_RP4-799P18.2_1251_dist8276	ENST00000412483_RP4-799P18.2	RP4-799P18.2	8276	chr1	234344046	234344066	GTCTATTCATTCCCATGCAG	-	chr1	234352342	234352362	CCAAAGCCAAGCCCGTGGCG	-	lncrna-long
ENST00000412483_RP4-799P18.2_6039_dist8650	ENST00000412483_RP4-799P18.2	RP4-799P18.2	8650	chr1	234344933	234344953	TGTTGCCATTGATATGTCAG	+	chr1	234353603	234353623	AGAATGGCTCCATCTTAGAA	-	lncrna-long
ENST00000412483_RP4-799P18.2_3893_dist3086	ENST00000412483_RP4-799P18.2	RP4-799P18.2	3086	chr1	234350237	234350257	AGTGCTTCTTCATGATGAGC	-	chr1	234353343	234353363	GAAAGGCCTTCCCCTCAGAA	-	lncrna-long
ENST00000412483_RP4-799P18.2_5650_dist9477	ENST00000412483_RP4-799P18.2	RP4-799P18.2	9477	chr1	234342819	234342839	ATCTGACTGGAGGCCAGCTG	+	chr1	234352316	234352336	CTGCTGGCGTTAGCAGGTGC	-	lncrna-long
ENST00000412483_RP4-799P18.2_9328_dist729	ENST00000412483_RP4-799P18.2	RP4-799P18.2	729	chr1	234350363	234350383	CGGGGAATGCTGCCACCCTG	+	chr1	234351112	234351132	TGCTTTCCAATGGAGAAGGG	+	lncrna-long
ENST00000412526_LINC00161_4997_dist9251	ENST00000412526_LINC00161	LINC00161	9251	chr21	29910290	29910310	TACTCAGCCAACTTAACACG	-	chr21	29919561	29919581	TTAATGCTAACTGAACAGCA	-	lncrna-long
ENST00000412526_LINC00161_4544_dist2202	ENST00000412526_LINC00161	LINC00161	2202	chr21	29912473	29912493	GCTACTGAATGAACCAGCTA	+	chr21	29910251	29910271	TTTAACAGAACATCTTAGGA	+	lncrna-long
ENST00000412526_LINC00161_4543_dist9887	ENST00000412526_LINC00161	LINC00161	9887	chr21	29919561	29919581	TTAATGCTAACTGAACAGCA	-	chr21	29909654	29909674	TGGTGAGTCTAGAGTTGCTG	+	lncrna-long
ENST00000412526_LINC00161_4606_dist6287	ENST00000412526_LINC00161	LINC00161	6287	chr21	29917735	29917755	TTTGGACAGCACCCTTGCGT	-	chr21	29911428	29911448	GATGAAATAATGTTTGGCTG	+	lncrna-long
ENST00000412526_LINC00161_4581_dist6577	ENST00000412526_LINC00161	LINC00161	6577	chr21	29917685	29917705	ATGACAGGGCCAACACCAAA	+	chr21	29911088	29911108	TTGAATGCTACATCTGGGGC	+	lncrna-long
ENST00000412526_LINC00161_4990_dist9116	ENST00000412526_LINC00161	LINC00161	9116	chr21	29908599	29908619	GCCTTTGGATTTATTTAGGG	-	chr21	29917735	29917755	TTTGGACAGCACCCTTGCGT	-	lncrna-long
ENST00000412526_LINC00161_4547_dist6350	ENST00000412526_LINC00161	LINC00161	6350	chr21	29916621	29916641	ATTTAGGGCATTAAAACCTA	+	chr21	29910251	29910271	TTTAACAGAACATCTTAGGA	+	lncrna-long
ENST00000412526_LINC00161_4593_dist1895	ENST00000412526_LINC00161	LINC00161	1895	chr21	29913343	29913363	AGCAACCCTTCAGTGAAGAG	+	chr21	29911428	29911448	GATGAAATAATGTTTGGCTG	+	lncrna-long
ENST00000412571_RP1-122P22.2_5071_dist3800	ENST00000412571_RP1-122P22.2	RP1-122P22.2	3800	chr20	19742341	19742361	CCACTCTAAATTGACAAGGG	-	chr20	19738521	19738541	GGCTTAGATAAACTTTCTGA	+	lncrna-long
ENST00000412571_RP1-122P22.2_4721_dist4522	ENST00000412571_RP1-122P22.2	RP1-122P22.2	4522	chr20	19738476	19738496	GCAGCGCCAAGGCGGGTCAG	+	chr20	19743018	19743038	CCTTCGGAAAGTGATCAAAG	+	lncrna-long
ENST00000412571_RP1-122P22.2_4486_dist728	ENST00000412571_RP1-122P22.2	RP1-122P22.2	728	chr20	19739199	19739219	TGACATTCCGGAGCGCGAGG	+	chr20	19738451	19738471	CCGGGGACCGCAGAAGACAG	+	lncrna-long
ENST00000412571_RP1-122P22.2_3293_dist4948	ENST00000412571_RP1-122P22.2	RP1-122P22.2	4948	chr20	19738050	19738070	GGACCCGCCTGATTCCGAAA	+	chr20	19743018	19743038	CCTTCGGAAAGTGATCAAAG	+	lncrna-long
ENST00000412571_RP1-122P22.2_4287_dist922	ENST00000412571_RP1-122P22.2	RP1-122P22.2	922	chr20	19739332	19739352	GTGCGTGCGTGTGCACCGGA	+	chr20	19738390	19738410	CGTTTGTGCTAAAACAAGAA	+	lncrna-long
ENST00000412571_RP1-122P22.2_7110_dist6919	ENST00000412571_RP1-122P22.2	RP1-122P22.2	6919	chr20	19738175	19738195	CGCCCACCCCGCCTGGAACG	-	chr20	19745114	19745134	CCATGTCCAGATAAGGGACG	+	lncrna-long
ENST00000412571_RP1-122P22.2_4999_dist753	ENST00000412571_RP1-122P22.2	RP1-122P22.2	753	chr20	19739294	19739314	GGTGCAGGCACTATGGCTCG	+	chr20	19738521	19738541	GGCTTAGATAAACTTTCTGA	+	lncrna-long
ENST00000412571_RP1-122P22.2_4971_dist4005	ENST00000412571_RP1-122P22.2	RP1-122P22.2	4005	chr20	19742525	19742545	TTTGAGGGGATTCTCAGAGT	-	chr20	19738500	19738520	CGGTCCAGCCAAGTTTGCTC	+	lncrna-long
ENST00000412654_PCA3_6_dist9025	ENST00000412654_PCA3	PCA3	9025	chr9	79382935	79382955	TATACGTGCATCACAGCGGC	+	chr9	79373890	79373910	CAAATAGGGACAAGAACCTA	+	lncrna-long
ENST00000412654_PCA3_22_dist8656	ENST00000412654_PCA3	PCA3	8656	chr9	79382683	79382703	GGGTGTAAAAACCCAGCTGG	+	chr9	79374007	79374027	ACTGAGTTACAGTCCCCTCG	+	lncrna-long
ENST00000412654_PCA3_24_dist8904	ENST00000412654_PCA3	PCA3	8904	chr9	79374007	79374027	ACTGAGTTACAGTCCCCTCG	+	chr9	79382931	79382951	CAGCTATACGTGCATCACAG	+	lncrna-long
ENST00000412654_PCA3_1_dist6534	ENST00000412654_PCA3	PCA3	6534	chr9	79380444	79380464	GCAATTAGCACACTGTCTGA	+	chr9	79373890	79373910	CAAATAGGGACAAGAACCTA	+	lncrna-long
ENST00000412654_PCA3_23_dist8807	ENST00000412654_PCA3	PCA3	8807	chr9	79382834	79382854	GGGTGTAAAAGAGCAAGGAC	+	chr9	79374007	79374027	ACTGAGTTACAGTCCCCTCG	+	lncrna-long
ENST00000412654_PCA3_5_dist9021	ENST00000412654_PCA3	PCA3	9021	chr9	79382931	79382951	CAGCTATACGTGCATCACAG	+	chr9	79373890	79373910	CAAATAGGGACAAGAACCTA	+	lncrna-long
ENST00000412654_PCA3_21_dist7252	ENST00000412654_PCA3	PCA3	7252	chr9	79381279	79381299	GTGGGAGAATACGTTACTAA	+	chr9	79374007	79374027	ACTGAGTTACAGTCCCCTCG	+	lncrna-long
ENST00000412669_AC002456.2_279_dist1764	ENST00000412669_AC002456.2	AC002456.2	1764	chr7	90226593	90226613	CTGGAGAGAAATGCGCGCTG	+	chr7	90228377	90228397	TAGTGCATGAGTTAAGAATG	+	lncrna-long
ENST00000412669_AC002456.2_523_dist394	ENST00000412669_AC002456.2	AC002456.2	394	chr7	90226512	90226532	GTACCGAACAATAGGTCCCA	-	chr7	90226926	90226946	AGCTTCCTAGGGACTCGCAG	-	lncrna-long
ENST00000412669_AC002456.2_247_dist454	ENST00000412669_AC002456.2	AC002456.2	454	chr7	90226551	90226571	GATTTGGGTGTTCAGTCTCG	+	chr7	90227025	90227045	AATTCCTTAAAATAAAACCC	+	lncrna-long
ENST00000412669_AC002456.2_394_dist1893	ENST00000412669_AC002456.2	AC002456.2	1893	chr7	90226464	90226484	GGATACGTTAAACAATACCA	-	chr7	90228377	90228397	TAGTGCATGAGTTAAGAATG	+	lncrna-long
ENST00000412669_AC002456.2_220_dist2483	ENST00000412669_AC002456.2	AC002456.2	2483	chr7	90226444	90226464	TGAAACGTTAGACTGTGCCC	+	chr7	90228947	90228967	CATGAAGTACCAATGAAGAA	-	lncrna-long
ENST00000412669_AC002456.2_69_dist1057	ENST00000412669_AC002456.2	AC002456.2	1057	chr7	90226131	90226151	GGCGTGGGGTGCGTTGTAGG	+	chr7	90227208	90227228	CATAACTTTACAGTCATCTG	-	lncrna-long
ENST00000412669_AC002456.2_85_dist1221	ENST00000412669_AC002456.2	AC002456.2	1221	chr7	90226162	90226182	GGCACAGTGCTAGGGACCCG	+	chr7	90227403	90227423	GACCCAAACCGTCGCAGAGG	+	lncrna-long
ENST00000412669_AC002456.2_484_dist1060	ENST00000412669_AC002456.2	AC002456.2	1060	chr7	90226334	90226354	CTTGCGCGGTGGGGGCCGAG	-	chr7	90227414	90227434	TCCAGAACCCGCCTCTGCGA	-	lncrna-long
ENST00000455965_AC011747.7_1404_dist9976	ENST00000412712_AC011747.7	AC011747.7	9976	chr2	8802258	8802278	ACATAAAGCTGATCCAGCCA	+	chr2	8812254	8812274	TCTTGGGGGATAGTTGGTAG	+	lncrna-long
ENST00000455965_AC011747.7_2298_dist6551	ENST00000412712_AC011747.7	AC011747.7	6551	chr2	8809353	8809373	GGGGACATAGTGACTATTGG	-	chr2	8815924	8815944	AATGACAGACTCCTCTGTGG	-	lncrna-long
ENST00000455965_AC011747.7_3247_dist382	ENST00000412712_AC011747.7	AC011747.7	382	chr2	8816017	8816037	AAAAGAGGTGTGCCGTGCAC	+	chr2	8816419	8816439	AGGGAACGTGGAGACACCGC	-	lncrna-long
ENST00000412712_AC011747.7_2706_dist5462	ENST00000412712_AC011747.7	AC011747.7	5462	chr2	8810993	8811013	CCTGAGCAGATCTTGCCTGC	-	chr2	8816475	8816495	GAATGGTTCGCGGTGACGCG	+	lncrna-long
ENST00000455965_AC011747.7_2671_dist660	ENST00000412712_AC011747.7	AC011747.7	660	chr2	8811673	8811693	GGTTGCTGCCGTTACGGGGG	-	chr2	8810993	8811013	CCTGAGCAGATCTTGCCTGC	-	lncrna-long
ENST00000412712_AC011747.7_424_dist8442	ENST00000412712_AC011747.7	AC011747.7	8442	chr2	8802513	8802533	ATGCCAGGGTATATGTGGAG	-	chr2	8810975	8810995	ATGCTCAGAGGTGTGCCCGC	+	lncrna-long
ENST00000455965_AC011747.7_242_dist8791	ENST00000412712_AC011747.7	AC011747.7	8791	chr2	8801600	8801620	TGTCCCCCGCCAGCCTGCTG	-	chr2	8810411	8810431	TGTAGCGAGCTTATCTAAAG	-	lncrna-long
ENST00000412712_AC011747.7_1410_dist7518	ENST00000412712_AC011747.7	AC011747.7	7518	chr2	8802261	8802281	TAAAGCTGATCCAGCCACGG	+	chr2	8809799	8809819	TGGGCATTTGAGCTGGCCAA	-	lncrna-long
ENST00000412855_RP11-396C23.2_5_dist3136	ENST00000412855_RP11-396C23.2	RP11-396C23.2	3136	chr1	226273466	226273486	GATCAAAAGATGAGCAGCAA	-	chr1	226270310	226270330	GAGGTGTTATACGAAATCAC	-	lncrna-long
ENST00000412855_RP11-396C23.2_227_dist456	ENST00000412855_RP11-396C23.2	RP11-396C23.2	456	chr1	226271219	226271239	GCGTCACGTGACAACGACCG	-	chr1	226271695	226271715	AGTATGACATCCCCACCCAT	-	lncrna-long
ENST00000412855_RP11-396C23.2_375_dist6441	ENST00000412855_RP11-396C23.2	RP11-396C23.2	6441	chr1	226271391	226271411	GGGGGAGTCCCGGGTCGTGG	-	chr1	226277852	226277872	TTAGAAGCTTAAATTCAACA	+	lncrna-long
ENST00000412855_RP11-396C23.2_291_dist7045	ENST00000412855_RP11-396C23.2	RP11-396C23.2	7045	chr1	226271294	226271314	CTGTGCAGGCGGCCGCGTGG	-	chr1	226278359	226278379	TGAGTGACACCATGTGATAG	+	lncrna-long
ENST00000412855_RP11-396C23.2_868_dist7287	ENST00000412855_RP11-396C23.2	RP11-396C23.2	7287	chr1	226277852	226277872	TTAGAAGCTTAAATTCAACA	+	chr1	226270545	226270565	AGTTCTGATTCCAAGTGAAG	+	lncrna-long
ENST00000412855_RP11-396C23.2_925_dist7301	ENST00000412855_RP11-396C23.2	RP11-396C23.2	7301	chr1	226271038	226271058	CCACTGTCGTGGCTCCGGGG	+	chr1	226278359	226278379	TGAGTGACACCATGTGATAG	+	lncrna-long
ENST00000412855_RP11-396C23.2_82_dist6973	ENST00000412855_RP11-396C23.2	RP11-396C23.2	6973	chr1	226270859	226270879	GCCCCGTTTCCCGAGACTGC	-	chr1	226277852	226277872	TTAGAAGCTTAAATTCAACA	+	lncrna-long
ENST00000412855_RP11-396C23.2_154_dist6408	ENST00000412855_RP11-396C23.2	RP11-396C23.2	6408	chr1	226271039	226271059	GCCCCGGAGCCACGACAGTG	-	chr1	226277467	226277487	CAATGACTTAACCTTTCCTG	+	lncrna-long
ENST00000413221_EPB41L4A-AS1_524_dist6952	ENST00000413221_EPB41L4A-AS1	EPB41L4A-AS1	6952	chr5	111498162	111498182	TTCCAGTGACTCAAAAATCG	+	chr5	111491190	111491210	AATGCCACTGATGATACAAG	+	lncrna-long
ENST00000413221_EPB41L4A-AS1_519_dist5473	ENST00000413221_EPB41L4A-AS1	EPB41L4A-AS1	5473	chr5	111496683	111496703	GTCTGGTGAGTCGACTGCGG	+	chr5	111491190	111491210	AATGCCACTGATGATACAAG	+	lncrna-long
ENST00000413221_EPB41L4A-AS1_521_dist6244	ENST00000413221_EPB41L4A-AS1	EPB41L4A-AS1	6244	chr5	111497454	111497474	CATAAAGGTGACCTGAAGGT	+	chr5	111491190	111491210	AATGCCACTGATGATACAAG	+	lncrna-long
ENST00000413221_EPB41L4A-AS1_516_dist5419	ENST00000413221_EPB41L4A-AS1	EPB41L4A-AS1	5419	chr5	111496629	111496649	GGCCGCGTGGTCTCTCACGC	+	chr5	111491190	111491210	AATGCCACTGATGATACAAG	+	lncrna-long
ENST00000413221_EPB41L4A-AS1_523_dist6841	ENST00000413221_EPB41L4A-AS1	EPB41L4A-AS1	6841	chr5	111498051	111498071	CTAAAAAGTTATAAGGGAGG	+	chr5	111491190	111491210	AATGCCACTGATGATACAAG	+	lncrna-long
ENST00000413221_EPB41L4A-AS1_513_dist5153	ENST00000413221_EPB41L4A-AS1	EPB41L4A-AS1	5153	chr5	111496363	111496383	GTGACTCGGGCTGAGAACCC	+	chr5	111491190	111491210	AATGCCACTGATGATACAAG	+	lncrna-long
ENST00000413221_EPB41L4A-AS1_515_dist5319	ENST00000413221_EPB41L4A-AS1	EPB41L4A-AS1	5319	chr5	111496529	111496549	TGTAGAAAAGCATTGTGGGA	+	chr5	111491190	111491210	AATGCCACTGATGATACAAG	+	lncrna-long
ENST00000413221_EPB41L4A-AS1_518_dist5470	ENST00000413221_EPB41L4A-AS1	EPB41L4A-AS1	5470	chr5	111496680	111496700	TGAGTCTGGTGAGTCGACTG	+	chr5	111491190	111491210	AATGCCACTGATGATACAAG	+	lncrna-long
ENST00000413645_AP000473.5_304_dist6588	ENST00000413645_AP000473.5	AP000473.5	6588	chr21	17997920	17997940	GCTATCCAGGATATAACAGC	+	chr21	18004528	18004548	GGGGATGGAACACTTTGGCC	+	lncrna-long
ENST00000413645_AP000473.5_313_dist9084	ENST00000413645_AP000473.5	AP000473.5	9084	chr21	18007024	18007044	CACTCAAGTACTTGAGCCGA	+	chr21	17997920	17997940	GCTATCCAGGATATAACAGC	+	lncrna-long
ENST00000413645_AP000473.5_315_dist9871	ENST00000413645_AP000473.5	AP000473.5	9871	chr21	18007811	18007831	ACTAAGGGTTTAATATCTTG	+	chr21	17997920	17997940	GCTATCCAGGATATAACAGC	+	lncrna-long
ENST00000413645_AP000473.5_308_dist7785	ENST00000413645_AP000473.5	AP000473.5	7785	chr21	18005725	18005745	CATTTGCTAGATATCTGGCA	+	chr21	17997920	17997940	GCTATCCAGGATATAACAGC	+	lncrna-long
ENST00000413645_AP000473.5_312_dist8952	ENST00000413645_AP000473.5	AP000473.5	8952	chr21	18006892	18006912	GGCTGGCATAACTACTTTGG	+	chr21	17997920	17997940	GCTATCCAGGATATAACAGC	+	lncrna-long
ENST00000413645_AP000473.5_311_dist8541	ENST00000413645_AP000473.5	AP000473.5	8541	chr21	18006481	18006501	GCTAAAATTTCTTCTAAATG	+	chr21	17997920	17997940	GCTATCCAGGATATAACAGC	+	lncrna-long
ENST00000413645_AP000473.5_306_dist7229	ENST00000413645_AP000473.5	AP000473.5	7229	chr21	18005169	18005189	AAGTTGGGTTAGGTACCCCT	+	chr21	17997920	17997940	GCTATCCAGGATATAACAGC	+	lncrna-long
ENST00000413645_AP000473.5_307_dist7299	ENST00000413645_AP000473.5	AP000473.5	7299	chr21	18005239	18005259	ATGAGGTGGAGTATTTCCCA	+	chr21	17997920	17997940	GCTATCCAGGATATAACAGC	+	lncrna-long
ENST00000413796_AC002511.2_432_dist5157	ENST00000413796_AC002511.2	AC002511.2	5157	chr19	35920579	35920599	TATTTGGGAAGAGAGAGTGT	-	chr19	35915402	35915422	AGTTCGGCTTCATCCAGGTG	-	lncrna-long
ENST00000413796_AC002511.2_243_dist8171	ENST00000413796_AC002511.2	AC002511.2	8171	chr19	35912424	35912444	CCACGAGCCACTGTGGGAGC	-	chr19	35920615	35920635	CGTCTAGTATCTCTGAAGAG	-	lncrna-long
ENST00000413796_AC002511.2_408_dist6641	ENST00000413796_AC002511.2	AC002511.2	6641	chr19	35920870	35920890	GGGAGTACGAACCTGGAGCA	-	chr19	35914209	35914229	CTCTTGGCCTAGAAACAGGG	-	lncrna-long
ENST00000413796_AC002511.2_245_dist8251	ENST00000413796_AC002511.2	AC002511.2	8251	chr19	35920695	35920715	AGACAGACTCTCCAGTGCTG	-	chr19	35912424	35912444	CCACGAGCCACTGTGGGAGC	-	lncrna-long
ENST00000413796_AC002511.2_306_dist8086	ENST00000413796_AC002511.2	AC002511.2	8086	chr19	35912473	35912493	CAGCCGGTAGCCGCTGCCCC	-	chr19	35920579	35920599	TATTTGGGAAGAGAGAGTGT	-	lncrna-long
ENST00000413796_AC002511.2_183_dist9701	ENST00000413796_AC002511.2	AC002511.2	9701	chr19	35910858	35910878	GATTGAAATAGTTGTTAAGC	-	chr19	35920579	35920599	TATTTGGGAAGAGAGAGTGT	-	lncrna-long
ENST00000413796_AC002511.2_160_dist9863	ENST00000413796_AC002511.2	AC002511.2	9863	chr19	35910812	35910832	GGGCCGTCGCCAGCATACTG	-	chr19	35920695	35920715	AGACAGACTCTCCAGTGCTG	-	lncrna-long
ENST00000413796_AC002511.2_345_dist6974	ENST00000413796_AC002511.2	AC002511.2	6974	chr19	35920921	35920941	TCCAGGTGTTCAGCCTGGGT	-	chr19	35913927	35913947	AGGCAAATTGGGATGCGAGC	-	lncrna-long
ENST00000413828_CYP1B1-AS1_6227_dist9213	ENST00000413828_CYP1B1-AS1	CYP1B1-AS1	9213	chr2	38358850	38358870	AAAGACAATCCATTGCCCCC	+	chr2	38349617	38349637	GGCCGCTGTGACTCGGGTCG	+	lncrna-long
ENST00000413828_CYP1B1-AS1_6295_dist7895	ENST00000413828_CYP1B1-AS1	CYP1B1-AS1	7895	chr2	38359120	38359140	TGGGTCCAGAAAATATGGGA	+	chr2	38351205	38351225	AGTCCAAGACTAGTCCACGC	+	lncrna-long
ENST00000413828_CYP1B1-AS1_6248_dist9592	ENST00000413828_CYP1B1-AS1	CYP1B1-AS1	9592	chr2	38349829	38349849	TATATTAGCTTAGCAAAAGG	+	chr2	38359441	38359461	CATGTGGCTAGTACAAGAGA	+	lncrna-long
ENST00000413828_CYP1B1-AS1_6309_dist5834	ENST00000413828_CYP1B1-AS1	CYP1B1-AS1	5834	chr2	38352534	38352554	AATGGATCTCATGTACACCT	+	chr2	38358388	38358408	TTAGGCAATGGTAAATAGGC	+	lncrna-long
ENST00000413828_CYP1B1-AS1_6296_dist8169	ENST00000413828_CYP1B1-AS1	CYP1B1-AS1	8169	chr2	38359394	38359414	GGGTCCCCAGTTCTTAGATG	+	chr2	38351205	38351225	AGTCCAAGACTAGTCCACGC	+	lncrna-long
ENST00000413828_CYP1B1-AS1_6281_dist8718	ENST00000413828_CYP1B1-AS1	CYP1B1-AS1	8718	chr2	38350679	38350699	TGGCAAAATTGCTAACCCAA	+	chr2	38359417	38359437	CTAGCAGTAGCCATGAGGAG	+	lncrna-long
ENST00000413828_CYP1B1-AS1_6230_dist9780	ENST00000413828_CYP1B1-AS1	CYP1B1-AS1	9780	chr2	38359417	38359437	CTAGCAGTAGCCATGAGGAG	+	chr2	38349617	38349637	GGCCGCTGTGACTCGGGTCG	+	lncrna-long
ENST00000413828_CYP1B1-AS1_6292_dist7163	ENST00000413828_CYP1B1-AS1	CYP1B1-AS1	7163	chr2	38358388	38358408	TTAGGCAATGGTAAATAGGC	+	chr2	38351205	38351225	AGTCCAAGACTAGTCCACGC	+	lncrna-long
ENST00000413848_AC005037.3_53_dist470	ENST00000413848_AC005037.3	AC005037.3	470	chr2	201828003	201828023	AGTAAGGGTTCTCGAGCCCC	+	chr2	201827513	201827533	TTCAGATTGCAATTTAACTG	+	lncrna-long
ENST00000413848_AC005037.3_5_dist1191	ENST00000413848_AC005037.3	AC005037.3	1191	chr2	201828090	201828110	TGCGCGACTTGGGACGCTAG	+	chr2	201826879	201826899	GAACTGTTGGAAAGCAAAGA	-	lncrna-long
ENST00000413848_AC005037.3_10_dist1117	ENST00000413848_AC005037.3	AC005037.3	1117	chr2	201828123	201828143	AGGTGCACCCAGCCCCGCGT	-	chr2	201826986	201827006	GGGTTGGCCTATAAGCACCA	-	lncrna-long
ENST00000413848_AC005037.3_17_dist975	ENST00000413848_AC005037.3	AC005037.3	975	chr2	201827006	201827026	TTGAAGTAACTCCTTGAAAG	-	chr2	201828001	201828021	GGCTCGAGAACCCTTACTGG	-	lncrna-long
ENST00000413848_AC005037.3_31_dist607	ENST00000413848_AC005037.3	AC005037.3	607	chr2	201827481	201827501	GGCCCTACACCGTTATATAA	-	chr2	201828108	201828128	AGGGGCCAAGCTCCGACGCG	+	lncrna-long
ENST00000413848_AC005037.3_7_dist1209	ENST00000413848_AC005037.3	AC005037.3	1209	chr2	201828108	201828128	AGGGGCCAAGCTCCGACGCG	+	chr2	201826879	201826899	GAACTGTTGGAAAGCAAAGA	-	lncrna-long
ENST00000413848_AC005037.3_25_dist500	ENST00000413848_AC005037.3	AC005037.3	500	chr2	201828001	201828021	GGCTCGAGAACCCTTACTGG	-	chr2	201827481	201827501	GGCCCTACACCGTTATATAA	-	lncrna-long
ENST00000413848_AC005037.3_9_dist995	ENST00000413848_AC005037.3	AC005037.3	995	chr2	201826986	201827006	GGGTTGGCCTATAAGCACCA	-	chr2	201828001	201828021	GGCTCGAGAACCCTTACTGG	-	lncrna-long
ENST00000437681_SNHG3_16_dist1790	ENST00000413987_SNHG3	SNHG3	1790	chr1	28834446	28834466	AAATTGGCTAAAAAGTAGCC	+	chr1	28832636	28832656	CATTAGACCCACAACTCCGG	-	lncrna-long
ENST00000437681_SNHG3_4_dist983	ENST00000413987_SNHG3	SNHG3	983	chr1	28832610	28832630	GCATCTGATCACACTTACCA	-	chr1	28833613	28833633	CTAAATTCAAATGAAACACG	-	lncrna-long
ENST00000437681_SNHG3_5_dist1062	ENST00000413987_SNHG3	SNHG3	1062	chr1	28833692	28833712	TCTAATTACTTTACAATAGG	-	chr1	28832610	28832630	GCATCTGATCACACTTACCA	-	lncrna-long
ENST00000437681_SNHG3_11_dist504	ENST00000413987_SNHG3	SNHG3	504	chr1	28833160	28833180	GGCAGTAAGATAAACAGTGG	-	chr1	28832636	28832656	CATTAGACCCACAACTCCGG	-	lncrna-long
ENST00000437681_SNHG3_12_dist957	ENST00000413987_SNHG3	SNHG3	957	chr1	28833613	28833633	CTAAATTCAAATGAAACACG	-	chr1	28832636	28832656	CATTAGACCCACAACTCCGG	-	lncrna-long
ENST00000437681_SNHG3_10_dist501	ENST00000413987_SNHG3	SNHG3	501	chr1	28832636	28832656	CATTAGACCCACAACTCCGG	-	chr1	28833157	28833177	AGTAAGATAAACAGTGGGGG	-	lncrna-long
ENST00000413987_SNHG3_123_dist715	ENST00000413987_SNHG3	SNHG3	715	chr1	28836616	28836636	GTAAAGTTACCTACTGGCAT	+	chr1	28837351	28837371	TATGTAGTTACAGCAGGACA	-	lncrna-long
ENST00000414042_RP11-157P1.4_76_dist1086	ENST00000414042_RP11-157P1.4	RP11-157P1.4	1086	chr20	60880874	60880894	GCCTTCCACTGGTTGAAGGA	+	chr20	60879768	60879788	CATGCACCGCAGCCCTGAGG	-	lncrna-long
ENST00000414042_RP11-157P1.4_22_dist795	ENST00000414042_RP11-157P1.4	RP11-157P1.4	795	chr20	60880540	60880560	ACACGTTCTACACCAGCAGG	-	chr20	60879725	60879745	CAGCAGGCGCCGGCCACACC	+	lncrna-long
ENST00000414042_RP11-157P1.4_29_dist1475	ENST00000414042_RP11-157P1.4	RP11-157P1.4	1475	chr20	60881220	60881240	GGGCATGTAAGGGCAGGAGC	-	chr20	60879725	60879745	CAGCAGGCGCCGGCCACACC	+	lncrna-long
ENST00000414042_RP11-157P1.4_88_dist1325	ENST00000414042_RP11-157P1.4	RP11-157P1.4	1325	chr20	60881017	60881037	GGGCACACCCGGGATTGCGG	+	chr20	60879672	60879692	AAGTTCCTAACCGAATCGCA	-	lncrna-long
ENST00000414042_RP11-157P1.4_83_dist224	ENST00000414042_RP11-157P1.4	RP11-157P1.4	224	chr20	60880630	60880650	GGGACTTAAAAGCCACCAAC	-	chr20	60880874	60880894	GCCTTCCACTGGTTGAAGGA	+	lncrna-long
ENST00000414042_RP11-157P1.4_144_dist848	ENST00000414042_RP11-157P1.4	RP11-157P1.4	848	chr20	60879672	60879692	AAGTTCCTAACCGAATCGCA	-	chr20	60880540	60880560	ACACGTTCTACACCAGCAGG	-	lncrna-long
ENST00000414042_RP11-157P1.4_72_dist385	ENST00000414042_RP11-157P1.4	RP11-157P1.4	385	chr20	60880815	60880835	TCGATTGTGAGCGCCTGCCG	+	chr20	60881220	60881240	GGGCATGTAAGGGCAGGAGC	-	lncrna-long
ENST00000414042_RP11-157P1.4_175_dist843	ENST00000414042_RP11-157P1.4	RP11-157P1.4	843	chr20	60880657	60880677	CCTGCTCTCATGGCAAAGCA	-	chr20	60879794	60879814	TGGGAGAGGACCTCGGCCCC	-	lncrna-long
ENST00000414046_HCP5_129_dist9701	ENST00000414046_HCP5	HCP5	9701	chr6	31440641	31440661	GCTGTGCCCTCAGTCACAAC	+	chr6	31430920	31430940	GACTTTAGAACCAGGAACCG	-	lncrna-long
ENST00000414046_HCP5_7_dist1229	ENST00000414046_HCP5	HCP5	1229	chr6	31429894	31429914	TTTCTAGGAGGGACCTAGGG	+	chr6	31431143	31431163	ACAGATTACAATTACAATCA	+	lncrna-long
ENST00000414046_HCP5_27_dist648	ENST00000414046_HCP5	HCP5	648	chr6	31430252	31430272	AGTGCCCAAGACTGCTGCAG	+	chr6	31430920	31430940	GACTTTAGAACCAGGAACCG	-	lncrna-long
ENST00000414046_HCP5_157_dist7234	ENST00000414046_HCP5	HCP5	7234	chr6	31438363	31438383	GAGCTGCTATCATCCCGCCA	-	chr6	31431109	31431129	GCAGATTTACTCCTCCGGGC	-	lncrna-long
ENST00000414046_HCP5_103_dist633	ENST00000414046_HCP5	HCP5	633	chr6	31430490	31430510	TTCTAGAAGAGAGCTCACCC	-	chr6	31431143	31431163	ACAGATTACAATTACAATCA	+	lncrna-long
ENST00000414046_HCP5_118_dist8715	ENST00000414046_HCP5	HCP5	8715	chr6	31439844	31439864	GGGGGAGGGGGACTCACTCC	+	chr6	31431109	31431129	GCAGATTTACTCCTCCGGGC	-	lncrna-long
ENST00000414046_HCP5_80_dist9742	ENST00000414046_HCP5	HCP5	9742	chr6	31440687	31440707	GGAAGCCGACATCTCTACAC	+	chr6	31430925	31430945	CCTGGTTCTAAAGTCCTCGC	+	lncrna-long
ENST00000414046_HCP5_81_dist415	ENST00000414046_HCP5	HCP5	415	chr6	31430925	31430945	CCTGGTTCTAAAGTCCTCGC	+	chr6	31430490	31430510	TTCTAGAAGAGAGCTCACCC	-	lncrna-long
ENST00000414282_SNHG7_2377_dist7224	ENST00000414282_SNHG7	SNHG7	7224	chr9	139620845	139620865	TCTTGTTATTTAACACGGGA	-	chr9	139628089	139628109	TCCGGAGGCCTTGTCTGCTG	-	lncrna-long
ENST00000414282_SNHG7_1854_dist7589	ENST00000414282_SNHG7	SNHG7	7589	chr9	139620480	139620500	TGGTTTGCTCCATGAGGGAG	-	chr9	139628089	139628109	TCCGGAGGCCTTGTCTGCTG	-	lncrna-long
ENST00000414282_SNHG7_3363_dist5773	ENST00000414282_SNHG7	SNHG7	5773	chr9	139622296	139622316	CGAATTCGGATCTTAGAGAA	-	chr9	139628089	139628109	TCCGGAGGCCTTGTCTGCTG	-	lncrna-long
ENST00000414282_SNHG7_2634_dist6763	ENST00000414282_SNHG7	SNHG7	6763	chr9	139621306	139621326	CCCTAGAGGCGTTGCAGCTG	-	chr9	139628089	139628109	TCCGGAGGCCTTGTCTGCTG	-	lncrna-long
ENST00000414282_SNHG7_1187_dist8837	ENST00000414282_SNHG7	SNHG7	8837	chr9	139619232	139619252	GTGGAGAAAAAAGAACCGCG	-	chr9	139628089	139628109	TCCGGAGGCCTTGTCTGCTG	-	lncrna-long
ENST00000414282_SNHG7_1986_dist7482	ENST00000414282_SNHG7	SNHG7	7482	chr9	139620587	139620607	CTCAGTGCTCGGGAACCAGT	-	chr9	139628089	139628109	TCCGGAGGCCTTGTCTGCTG	-	lncrna-long
ENST00000414282_SNHG7_493_dist9451	ENST00000414282_SNHG7	SNHG7	9451	chr9	139618618	139618638	CACCTTGGACTAACACCTGA	-	chr9	139628089	139628109	TCCGGAGGCCTTGTCTGCTG	-	lncrna-long
ENST00000414282_SNHG7_1324_dist7823	ENST00000414282_SNHG7	SNHG7	7823	chr9	139620246	139620266	TAGTCATCCCAGGGGGGCGG	-	chr9	139628089	139628109	TCCGGAGGCCTTGTCTGCTG	-	lncrna-long
ENST00000414393_ZNF337-AS1_183_dist533	ENST00000414393_ZNF337-AS1	ZNF337-AS1	533	chr20	25654059	25654079	GGTTCTGTGGTAATGAATGG	+	chr20	25654612	25654632	GAGTAAAGCATGTTGGCTGG	-	lncrna-long
ENST00000414393_ZNF337-AS1_143_dist1482	ENST00000414393_ZNF337-AS1	ZNF337-AS1	1482	chr20	25649509	25649529	GCACCACATGTTCTTGGTGG	+	chr20	25651011	25651031	GACACGGTGGCTCCACTAGG	-	lncrna-long
ENST00000414393_ZNF337-AS1_109_dist546	ENST00000414393_ZNF337-AS1	ZNF337-AS1	546	chr20	25650461	25650481	AAGGCCGTCAGCCCAAGATT	-	chr20	25651027	25651047	AATACAGGCTATTCGAGACA	-	lncrna-long
ENST00000414393_ZNF337-AS1_9_dist4254	ENST00000414393_ZNF337-AS1	ZNF337-AS1	4254	chr20	25614458	25614478	ACTCACTCTTCGGTAATAAG	-	chr20	25610184	25610204	GGTGTCTCTCCTTCTCCTGA	-	lncrna-long
ENST00000414393_ZNF337-AS1_140_dist1942	ENST00000414393_ZNF337-AS1	ZNF337-AS1	1942	chr20	25649049	25649069	TATGGTTGTACAATTAGTGA	+	chr20	25651011	25651031	GACACGGTGGCTCCACTAGG	-	lncrna-long
ENST00000414393_ZNF337-AS1_90_dist7781	ENST00000414393_ZNF337-AS1	ZNF337-AS1	7781	chr20	25643223	25643243	CCAAGGAAATACCTTCACCA	-	chr20	25651024	25651044	ACAGGCTATTCGAGACACGG	-	lncrna-long
ENST00000414393_ZNF337-AS1_123_dist3892	ENST00000414393_ZNF337-AS1	ZNF337-AS1	3892	chr20	25650761	25650781	GTTTCTGGATATTGCAACAC	-	chr20	25654673	25654693	GAACAGTCTGACAAAACAAG	-	lncrna-long
ENST00000414393_ZNF337-AS1_165_dist1998	ENST00000414393_ZNF337-AS1	ZNF337-AS1	1998	chr20	25651027	25651047	AATACAGGCTATTCGAGACA	-	chr20	25649009	25649029	ATGGCCCTGGTATATTCAAG	+	lncrna-long
ENST00000414475_RP11-33A14.1_1285_dist4672	ENST00000414475_RP11-33A14.1	RP11-33A14.1	4672	chr3	178100792	178100812	TGTGTAACAAGATTAGAAAA	-	chr3	178105484	178105504	GAGAAGTGAACATCCACGGA	+	lncrna-long
ENST00000414475_RP11-33A14.1_1705_dist9640	ENST00000414475_RP11-33A14.1	RP11-33A14.1	9640	chr3	178104477	178104497	GAGATGGCTAGACAGGCAGA	+	chr3	178094817	178094837	CTTTCACATAGAGAAGAACA	+	lncrna-long
ENST00000414475_RP11-33A14.1_1479_dist6364	ENST00000414475_RP11-33A14.1	RP11-33A14.1	6364	chr3	178100091	178100111	AATGTGTACATCTAGTGAGG	+	chr3	178106475	178106495	AAAGGGGAACCAGACAAAAG	-	lncrna-long
ENST00000414475_RP11-33A14.1_1226_dist5708	ENST00000414475_RP11-33A14.1	RP11-33A14.1	5708	chr3	178100188	178100208	GTAGGATCTAATATAAGTTT	-	chr3	178105916	178105936	TGTGCTTTGTACTTCACCGC	+	lncrna-long
ENST00000414475_RP11-33A14.1_1444_dist4426	ENST00000414475_RP11-33A14.1	RP11-33A14.1	4426	chr3	178100626	178100646	TCTCCAAAGAAAACACCAGA	+	chr3	178105072	178105092	AGTCTCCCAGCAGACTCTGG	-	lncrna-long
ENST00000414475_RP11-33A14.1_1407_dist9637	ENST00000414475_RP11-33A14.1	RP11-33A14.1	9637	chr3	178094817	178094837	CTTTCACATAGAGAAGAACA	+	chr3	178104474	178104494	GCCTGTCTAGCCATCTCTGA	-	lncrna-long
ENST00000414475_RP11-33A14.1_1384_dist2314	ENST00000414475_RP11-33A14.1	RP11-33A14.1	2314	chr3	178104607	178104627	GACATGCATTATCTAATGAG	+	chr3	178102273	178102293	CTGAAAGCAGATGGCCTCAG	-	lncrna-long
ENST00000414475_RP11-33A14.1_1266_dist5434	ENST00000414475_RP11-33A14.1	RP11-33A14.1	5434	chr3	178100462	178100482	GGTTGCCAGACAACTAATTG	-	chr3	178105916	178105936	TGTGCTTTGTACTTCACCGC	+	lncrna-long
ENST00000414656_CCDC183-AS1_429_dist418	ENST00000414656_CCDC183-AS1	CCDC183-AS1	418	chr9	139703643	139703663	TTACCATGGAAATATCACGG	-	chr9	139703205	139703225	CCCGCTGAAAGCGCCAAGGC	-	lncrna-long
ENST00000414656_CCDC183-AS1_51_dist1172	ENST00000414656_CCDC183-AS1	CCDC183-AS1	1172	chr9	139703023	139703043	GCTCCCGCCGCGCTGTGCAG	+	chr9	139704215	139704235	GTTTCTGTTCCTAAACGTGT	-	lncrna-long
ENST00000414656_CCDC183-AS1_436_dist2201	ENST00000414656_CCDC183-AS1	CCDC183-AS1	2201	chr9	139703205	139703225	CCCGCTGAAAGCGCCAAGGC	-	chr9	139705426	139705446	TCCGAGCAAATGCAGGGCCC	-	lncrna-long
ENST00000414656_CCDC183-AS1_115_dist1638	ENST00000414656_CCDC183-AS1	CCDC183-AS1	1638	chr9	139703036	139703056	TGTGCAGTGGAGCGGGTCGG	+	chr9	139704694	139704714	GACCTTGCCCAGGACCCTCG	-	lncrna-long
ENST00000414656_CCDC183-AS1_365_dist3533	ENST00000414656_CCDC183-AS1	CCDC183-AS1	3533	chr9	139706539	139706559	AGAAAGGGACAGACCAACTC	-	chr9	139702986	139703006	TGCGGCTGGGAAACGACCCG	-	lncrna-long
ENST00000414656_CCDC183-AS1_258_dist3583	ENST00000414656_CCDC183-AS1	CCDC183-AS1	3583	chr9	139706636	139706656	GTGCAGCTCTGATACTGGCC	+	chr9	139703033	139703053	ACCCGCTCCACTGCACAGCG	-	lncrna-long
ENST00000414656_CCDC183-AS1_10_dist2510	ENST00000414656_CCDC183-AS1	CCDC183-AS1	2510	chr9	139702811	139702831	CCGCGCGGGTCTCCGAACCC	+	chr9	139705341	139705361	ATGTGATCAAGACAGAGTCG	+	lncrna-long
ENST00000414656_CCDC183-AS1_208_dist745	ENST00000414656_CCDC183-AS1	CCDC183-AS1	745	chr9	139703798	139703818	TGTCGCCTTCCTTAGTCCCC	+	chr9	139703033	139703053	ACCCGCTCCACTGCACAGCG	-	lncrna-long
ENST00000414938_EGOT_6255_dist9280	ENST00000414938_EGOT	EGOT	9280	chr3	4789242	4789262	CTGCCTTCTGATTATCAGGA	-	chr3	4798542	4798562	CAGGGAAGGTGTAAGATAGG	-	lncrna-long
ENST00000414938_EGOT_6549_dist8051	ENST00000414938_EGOT	EGOT	8051	chr3	4790471	4790491	GCTCTGCAGCTGATAACCGA	-	chr3	4798542	4798562	CAGGGAAGGTGTAAGATAGG	-	lncrna-long
ENST00000414938_EGOT_6736_dist7307	ENST00000414938_EGOT	EGOT	7307	chr3	4791215	4791235	GAAGTGCAGTGGAAGGTAGG	-	chr3	4798542	4798562	CAGGGAAGGTGTAAGATAGG	-	lncrna-long
ENST00000414938_EGOT_6970_dist6580	ENST00000414938_EGOT	EGOT	6580	chr3	4791942	4791962	CAGGGTCAAGTCCTCCTCCG	-	chr3	4798542	4798562	CAGGGAAGGTGTAAGATAGG	-	lncrna-long
ENST00000414938_EGOT_7202_dist5886	ENST00000414938_EGOT	EGOT	5886	chr3	4792636	4792656	GGATAGGTCTCTCTCATGGA	-	chr3	4798542	4798562	CAGGGAAGGTGTAAGATAGG	-	lncrna-long
ENST00000414938_EGOT_6936_dist6775	ENST00000414938_EGOT	EGOT	6775	chr3	4791747	4791767	GTATATTCAAAGGTAACTGG	-	chr3	4798542	4798562	CAGGGAAGGTGTAAGATAGG	-	lncrna-long
ENST00000414938_EGOT_6157_dist9770	ENST00000414938_EGOT	EGOT	9770	chr3	4788752	4788772	TTCCCTCCCACACCTAAAGA	-	chr3	4798542	4798562	CAGGGAAGGTGTAAGATAGG	-	lncrna-long
ENST00000414938_EGOT_6402_dist8274	ENST00000414938_EGOT	EGOT	8274	chr3	4790248	4790268	ACCTACAGAAACGATAACTG	-	chr3	4798542	4798562	CAGGGAAGGTGTAAGATAGG	-	lncrna-long
ENST00000415166_RP11-195M16.1_815_dist5484	ENST00000415166_RP11-195M16.1	RP11-195M16.1	5484	chr1	110423777	110423797	CCTCTAAACTGGGAATATGG	-	chr1	110429281	110429301	CTGTAAGCCTGCGAAGGTTG	+	lncrna-long
ENST00000415166_RP11-195M16.1_3378_dist4573	ENST00000415166_RP11-195M16.1	RP11-195M16.1	4573	chr1	110424878	110424898	TAAGACAGTGCTTATCCCAG	+	chr1	110429471	110429491	TCCCACAGAGGGGCTATCAG	+	lncrna-long
ENST00000415166_RP11-195M16.1_2478_dist7320	ENST00000415166_RP11-195M16.1	RP11-195M16.1	7320	chr1	110421951	110421971	GGGGGAATCATAAAGGGGAG	+	chr1	110429291	110429311	GTCTGGTCCCCAACCTTCGC	-	lncrna-long
ENST00000415166_RP11-195M16.1_705_dist7515	ENST00000415166_RP11-195M16.1	RP11-195M16.1	7515	chr1	110421683	110421703	GTGTTCCTACCTCAGGACCC	-	chr1	110429218	110429238	GGAAGAACCCCGGTCTGAAA	+	lncrna-long
ENST00000415166_RP11-195M16.1_3061_dist7310	ENST00000415166_RP11-195M16.1	RP11-195M16.1	7310	chr1	110429281	110429301	CTGTAAGCCTGCGAAGGTTG	+	chr1	110421951	110421971	GGGGGAATCATAAAGGGGAG	+	lncrna-long
ENST00000415166_RP11-195M16.1_1722_dist4086	ENST00000415166_RP11-195M16.1	RP11-195M16.1	4086	chr1	110426089	110426109	GAAGCTCCCAGCCCACTGCG	-	chr1	110430195	110430215	GTGATTGGTGTTGGGCCGGG	+	lncrna-long
ENST00000415166_RP11-195M16.1_2346_dist450	ENST00000415166_RP11-195M16.1	RP11-195M16.1	450	chr1	110428811	110428831	TTTCTCCACCATAACGCAAG	-	chr1	110429281	110429301	CTGTAAGCCTGCGAAGGTTG	+	lncrna-long
ENST00000415166_RP11-195M16.1_1105_dist4934	ENST00000415166_RP11-195M16.1	RP11-195M16.1	4934	chr1	110424517	110424537	CTGTCTGTTCAAAAGGATGG	-	chr1	110429471	110429491	TCCCACAGAGGGGCTATCAG	+	lncrna-long
ENST00000415205_Z83851.3_30_dist7180	ENST00000415205_Z83851.3	Z83851.3	7180	chr22	42667829	42667849	GGATTGTCAGGAACCAGGTG	+	chr22	42660629	42660649	GACTGCCCTACTGGCAGAAA	+	lncrna-long
ENST00000332965_Z83851.3_21_dist6487	ENST00000415205_Z83851.3	Z83851.3	6487	chr22	42667136	42667156	CCGCCAAGAGCCCTCTGGGC	+	chr22	42660629	42660649	GACTGCCCTACTGGCAGAAA	+	lncrna-long
ENST00000332965_Z83851.3_20_dist6205	ENST00000415205_Z83851.3	Z83851.3	6205	chr22	42666854	42666874	CCTCGCGGCAGGGTCGCACG	+	chr22	42660629	42660649	GACTGCCCTACTGGCAGAAA	+	lncrna-long
ENST00000415205_Z83851.3_4_dist5291	ENST00000415205_Z83851.3	Z83851.3	5291	chr22	42660629	42660649	GACTGCCCTACTGGCAGAAA	+	chr22	42665940	42665960	GCCAGGGGCCCCGAAGCAGG	+	lncrna-long
ENST00000415205_Z83851.3_28_dist6900	ENST00000415205_Z83851.3	Z83851.3	6900	chr22	42667549	42667569	CACGGCCATCAAAAGTGACA	+	chr22	42660629	42660649	GACTGCCCTACTGGCAGAAA	+	lncrna-long
ENST00000415205_Z83851.3_32_dist7504	ENST00000415205_Z83851.3	Z83851.3	7504	chr22	42668153	42668173	GCAGAGCTGAACAAGCCACG	+	chr22	42660629	42660649	GACTGCCCTACTGGCAGAAA	+	lncrna-long
ENST00000332965_Z83851.3_37_dist9652	ENST00000415205_Z83851.3	Z83851.3	9652	chr22	42670301	42670321	GAGTGCACAAACAGCAGGGG	+	chr22	42660629	42660649	GACTGCCCTACTGGCAGAAA	+	lncrna-long
ENST00000332965_Z83851.3_29_dist7157	ENST00000415205_Z83851.3	Z83851.3	7157	chr22	42667806	42667826	AAAGTGCTTCCGGCAGCAGG	+	chr22	42660629	42660649	GACTGCCCTACTGGCAGAAA	+	lncrna-long
ENST00000415414_RP5-1180C10.2_1004_dist864	ENST00000415414_RP5-1180C10.2	RP5-1180C10.2	864	chr1	180241168	180241188	AGGGGACTTTCCTAAGGCCT	-	chr1	180242052	180242072	GGGAGCCACACGCTCCCTGT	-	lncrna-long
ENST00000415414_RP5-1180C10.2_582_dist3364	ENST00000415414_RP5-1180C10.2	RP5-1180C10.2	3364	chr1	180236002	180236022	GAACCTGGTTGTTACCATGG	+	chr1	180239386	180239406	GCTACTATTGTTTCTAAGAG	+	lncrna-long
ENST00000415414_RP5-1180C10.2_14_dist4235	ENST00000415414_RP5-1180C10.2	RP5-1180C10.2	4235	chr1	180240018	180240038	GTCGCTGGGCTCACAGCCAG	-	chr1	180235763	180235783	GCGTGGCCCAAACAAAGGCC	-	lncrna-long
ENST00000415414_RP5-1180C10.2_16_dist4291	ENST00000415414_RP5-1180C10.2	RP5-1180C10.2	4291	chr1	180240074	180240094	AGACTCCTGATGAGACAGAG	+	chr1	180235763	180235783	GCGTGGCCCAAACAAAGGCC	-	lncrna-long
ENST00000415414_RP5-1180C10.2_146_dist3190	ENST00000415414_RP5-1180C10.2	RP5-1180C10.2	3190	chr1	180236365	180236385	GGGGGCAGCTATATTGAAGT	-	chr1	180239575	180239595	GTATGCCTAAGTGCTGGGAG	+	lncrna-long
ENST00000415414_RP5-1180C10.2_1134_dist1142	ENST00000415414_RP5-1180C10.2	RP5-1180C10.2	1142	chr1	180242083	180242103	CCTGTCATCCCAAATGACCA	-	chr1	180243245	180243265	TCCTAGGTTGTGAAGAGCAG	+	lncrna-long
ENST00000415414_RP5-1180C10.2_734_dist3702	ENST00000415414_RP5-1180C10.2	RP5-1180C10.2	3702	chr1	180236672	180236692	ATGGTCGTGGGGTCAGGCCC	+	chr1	180240394	180240414	CGCGCTGTCCTGCCTACAGC	+	lncrna-long
ENST00000415414_RP5-1180C10.2_423_dist462	ENST00000415414_RP5-1180C10.2	RP5-1180C10.2	462	chr1	180238436	180238456	GTGACAAAACGCTATGAGGA	-	chr1	180238918	180238938	ACTCCTCAGAATGAAAAGGA	+	lncrna-long
ENST00000415423_RP11-334J6.6_142_dist1117	ENST00000415423_RP11-334J6.6	RP11-334J6.6	1117	chr9	134393343	134393363	CAGTATGTCAGGCTGTGACA	+	chr9	134392206	134392226	GAATTTCTCCTGGATCATGG	-	lncrna-long
ENST00000415423_RP11-334J6.6_63_dist301	ENST00000415423_RP11-334J6.6	RP11-334J6.6	301	chr9	134392477	134392497	GGGGGGGTGTGACCTCACTA	-	chr9	134392156	134392176	CAGGAGCAGGTCCTGAACAC	+	lncrna-long
ENST00000415423_RP11-334J6.6_259_dist252	ENST00000415423_RP11-334J6.6	RP11-334J6.6	252	chr9	134392056	134392076	TTTAGAATCTCAGTGAACAC	-	chr9	134392328	134392348	GATTCCGTAAGGGGAGCAGG	-	lncrna-long
ENST00000415423_RP11-334J6.6_72_dist1429	ENST00000415423_RP11-334J6.6	RP11-334J6.6	1429	chr9	134393605	134393625	GTGCACCCTCCTCCTCGCCA	-	chr9	134392156	134392176	CAGGAGCAGGTCCTGAACAC	+	lncrna-long
ENST00000415423_RP11-334J6.6_224_dist1566	ENST00000415423_RP11-334J6.6	RP11-334J6.6	1566	chr9	134390961	134390981	TGAGGAAGTGCTCCGTGTGA	-	chr9	134392547	134392567	TAACTCTGTCAAGCGAAACA	-	lncrna-long
ENST00000415423_RP11-334J6.6_252_dist962	ENST00000415423_RP11-334J6.6	RP11-334J6.6	962	chr9	134392013	134392033	CAGGTTCCCCAGTTCCACCA	-	chr9	134392995	134393015	AGACGGCGAGTGGGGCAGAG	-	lncrna-long
ENST00000415423_RP11-334J6.6_237_dist1329	ENST00000415423_RP11-334J6.6	RP11-334J6.6	1329	chr9	134390979	134390999	GTTAGGGAGTGCTCCGGGTG	-	chr9	134392328	134392348	GATTCCGTAAGGGGAGCAGG	-	lncrna-long
ENST00000415423_RP11-334J6.6_188_dist1249	ENST00000415423_RP11-334J6.6	RP11-334J6.6	1249	chr9	134390937	134390957	GTGTTCATTACTGACGGTTG	-	chr9	134392206	134392226	GAATTTCTCCTGGATCATGG	-	lncrna-long
ENST00000440444_LINC00277_765_dist8213	ENST00000415504_LINC00277	LINC00277	8213	chr15	69374806	69374826	TTCCTAAAATCACAGAACCA	+	chr15	69366573	69366593	GTGGGGACAGCACGCCGCCC	+	lncrna-long
ENST00000440444_LINC00277_658_dist7275	ENST00000415504_LINC00277	LINC00277	7275	chr15	69366482	69366502	ACCTAAGAAAAGGGCCGCGG	+	chr15	69373777	69373797	GAAACGGGATATTTCAGGGC	+	lncrna-long
ENST00000440444_LINC00277_1274_dist9045	ENST00000415504_LINC00277	LINC00277	9045	chr15	69367353	69367373	ACCTGTTTCCAGTTCCTCCG	+	chr15	69376418	69376438	GCTGGAGGTTTCGGAGTAAG	+	lncrna-long
ENST00000415504_LINC00277_25_dist6560	ENST00000415504_LINC00277	LINC00277	6560	chr15	69359993	69360013	CCAGGAGACTCCACAATCAG	+	chr15	69366573	69366593	GTGGGGACAGCACGCCGCCC	+	lncrna-long
ENST00000440444_LINC00277_720_dist9868	ENST00000415504_LINC00277	LINC00277	9868	chr15	69366530	69366550	GGGAGCGCTCTCGCTGCCCG	+	chr15	69376418	69376438	GCTGGAGGTTTCGGAGTAAG	+	lncrna-long
ENST00000415504_LINC00277_1_dist6114	ENST00000415504_LINC00277	LINC00277	6114	chr15	69359848	69359868	GCTTCTCATCAGCCACACAG	+	chr15	69365982	69366002	AATGTCGCATACCAAATGGC	+	lncrna-long
ENST00000440444_LINC00277_356_dist7634	ENST00000415504_LINC00277	LINC00277	7634	chr15	69373973	69373993	TGGATGAAACTCTTGGCTGG	+	chr15	69366319	69366339	AGCGAGGAACCGCCTCGCTG	+	lncrna-long
ENST00000440444_LINC00277_824_dist8846	ENST00000415504_LINC00277	LINC00277	8846	chr15	69366589	69366609	GCCCCGGGAGTCTCCAGGCG	+	chr15	69375455	69375475	AGTAGCTACTGAGGAGAAAG	+	lncrna-long
ENST00000415509_RP11-338O1.2_1299_dist1925	ENST00000415509_RP11-338O1.2	RP11-338O1.2	1925	chr10	125186173	125186193	GCGCCTTCCAAAGTCTCTGC	-	chr10	125188118	125188138	CCGTGAGATCAGAGCTGCAA	+	lncrna-long
ENST00000415509_RP11-338O1.2_1509_dist5668	ENST00000415509_RP11-338O1.2	RP11-338O1.2	5668	chr10	125182668	125182688	TGACTGGATGACCCTCGAGA	-	chr10	125188356	125188376	GTGGGTTCCAATGCCAAGGG	+	lncrna-long
ENST00000415509_RP11-338O1.2_1053_dist3196	ENST00000415509_RP11-338O1.2	RP11-338O1.2	3196	chr10	125186619	125186639	AAGACCAAGAATGTGGAGAG	+	chr10	125189835	125189855	ATTTAATAGAGCTCTTTCAG	-	lncrna-long
ENST00000415509_RP11-338O1.2_350_dist4551	ENST00000415509_RP11-338O1.2	RP11-338O1.2	4551	chr10	125185361	125185381	TTGCGGGCATATGGGAGGGA	+	chr10	125189932	125189952	GCCAGATCTGCAATACAGCA	-	lncrna-long
ENST00000415509_RP11-338O1.2_1990_dist4106	ENST00000415509_RP11-338O1.2	RP11-338O1.2	4106	chr10	125189470	125189490	TTTAACTAAATGACAGCCAA	+	chr10	125185344	125185364	CAACTGCACACTCAAACCTC	-	lncrna-long
ENST00000415509_RP11-338O1.2_3351_dist8289	ENST00000415509_RP11-338O1.2	RP11-338O1.2	8289	chr10	125181949	125181969	GACTGTTGAGCCATGACTGG	-	chr10	125190258	125190278	CAAGACCCGCCCCGCTACAG	-	lncrna-long
ENST00000415509_RP11-338O1.2_956_dist3576	ENST00000415509_RP11-338O1.2	RP11-338O1.2	3576	chr10	125186336	125186356	ACTTGAGCCTCATGGAGATG	+	chr10	125189932	125189952	GCCAGATCTGCAATACAGCA	-	lncrna-long
ENST00000415509_RP11-338O1.2_147_dist4872	ENST00000415509_RP11-338O1.2	RP11-338O1.2	4872	chr10	125185304	125185324	GGCCCCAGGAGTCGGAGCGC	+	chr10	125190196	125190216	TGGCAGTCTCTTGCGGGGGG	+	lncrna-long
ENST00000415611_AC005682.5_760_dist531	ENST00000415611_AC005682.5	AC005682.5	531	chr7	22894059	22894079	CGAAGGGCCCAAGCGCCACG	-	chr7	22893508	22893528	TAAGAAACACCAGGCAAGGG	+	lncrna-long
ENST00000415611_AC005682.5_884_dist9045	ENST00000415611_AC005682.5	AC005682.5	9045	chr7	22902639	22902659	CCAGTTTGTCCACCCTGAGG	-	chr7	22893574	22893594	GCTTCCTCTGACCTTCAACG	+	lncrna-long
ENST00000415611_AC005682.5_5923_dist3526	ENST00000415611_AC005682.5	AC005682.5	3526	chr7	22893370	22893390	AGAGGGGTTGAAGCACGGGG	-	chr7	22896916	22896936	GACCATGTGAACCATGATGA	-	lncrna-long
ENST00000415611_AC005682.5_2531_dist2642	ENST00000415611_AC005682.5	AC005682.5	2642	chr7	22891997	22892017	TGCTGCATGAAATTTAGGAG	-	chr7	22894659	22894679	CCAGAGCGTTATTACAGCAC	+	lncrna-long
ENST00000415611_AC005682.5_5390_dist4619	ENST00000415611_AC005682.5	AC005682.5	4619	chr7	22889444	22889464	GATGGCCCAAGGTCTAGACT	-	chr7	22894083	22894103	GACACGGGCCGTCCTAACCC	-	lncrna-long
ENST00000415611_AC005682.5_5659_dist1282	ENST00000415611_AC005682.5	AC005682.5	1282	chr7	22892725	22892745	GGGAATTAATACAAGGACTG	-	chr7	22894027	22894047	CCCCCGAGGGGCCCTAACGG	-	lncrna-long
ENST00000415611_AC005682.5_4577_dist7388	ENST00000415611_AC005682.5	AC005682.5	7388	chr7	22893268	22893288	TCATTGGACTGTGAGGAGGA	-	chr7	22900676	22900696	GAGCCGAATGTTGTAGCTGA	+	lncrna-long
ENST00000415611_AC005682.5_4726_dist8552	ENST00000415611_AC005682.5	AC005682.5	8552	chr7	22893325	22893345	CATGCTTAGAATGATGGCCA	-	chr7	22901897	22901917	CTTAATGAAGAACCATATAA	+	lncrna-long
ENST00000415824_AF064858.6_10819_dist9451	ENST00000415824_AF064858.6	AF064858.6	9451	chr21	40319931	40319951	CAGTGAGTCTCATTGAGGGA	-	chr21	40329402	40329422	GCGAGGAGAAAAGAATCGTG	+	lncrna-long
ENST00000415824_AF064858.6_10730_dist9555	ENST00000415824_AF064858.6	AF064858.6	9555	chr21	40319604	40319624	CACCCAATGCGTCCATGTAG	-	chr21	40329179	40329199	TGATATACAAAGCAATCTGC	-	lncrna-long
ENST00000415824_AF064858.6_11501_dist6581	ENST00000415824_AF064858.6	AF064858.6	6581	chr21	40331807	40331827	GGCCTTTAACGAGTAACTTG	+	chr21	40325206	40325226	GACTCTGTCCACATATTTAG	-	lncrna-long
ENST00000415824_AF064858.6_11950_dist2575	ENST00000415824_AF064858.6	AF064858.6	2575	chr21	40327620	40327640	TCATGTTGCTGCAAAACAGC	+	chr21	40330215	40330235	TGAGGGTATGCCCCACCTGG	-	lncrna-long
ENST00000415824_AF064858.6_12068_dist9249	ENST00000415824_AF064858.6	AF064858.6	9249	chr21	40321678	40321698	CCTTTGTAAGATCTAACTCA	+	chr21	40330947	40330967	ACCCAGGTTAATCATCTCCG	-	lncrna-long
ENST00000415824_AF064858.6_10667_dist9666	ENST00000415824_AF064858.6	AF064858.6	9666	chr21	40319493	40319513	ACACCAGCACCAACCTCCGT	-	chr21	40329179	40329199	TGATATACAAAGCAATCTGC	-	lncrna-long
ENST00000415824_AF064858.6_11458_dist6957	ENST00000415824_AF064858.6	AF064858.6	6957	chr21	40323950	40323970	TCCTGAGGAATTCTGGGGAG	-	chr21	40330927	40330947	GGTGCTACTTGAGTTAACCT	+	lncrna-long
ENST00000415824_AF064858.6_11492_dist4176	ENST00000415824_AF064858.6	AF064858.6	4176	chr21	40325206	40325226	GACTCTGTCCACATATTTAG	-	chr21	40329402	40329422	GCGAGGAGAAAAGAATCGTG	+	lncrna-long
ENST00000416191_RP11-441O15.3_85_dist5086	ENST00000416191_RP11-441O15.3	RP11-441O15.3	5086	chr10	101202276	101202296	TCAGCTCAATACAAGGGAGA	-	chr10	101197170	101197190	ACCTAGATACCTTATTGTGG	-	lncrna-long
ENST00000416191_RP11-441O15.3_229_dist5713	ENST00000416191_RP11-441O15.3	RP11-441O15.3	5713	chr10	101196404	101196424	GTGTTGCTCTCTGTCATACG	+	chr10	101202137	101202157	CCCTTGCTTAACTGATGTAG	+	lncrna-long
ENST00000416191_RP11-441O15.3_4_dist6354	ENST00000416191_RP11-441O15.3	RP11-441O15.3	6354	chr10	101202103	101202123	GGGTCCATTGCCTTAAACAG	-	chr10	101195729	101195749	GACACGACACAACCAAAAGA	-	lncrna-long
ENST00000416191_RP11-441O15.3_3_dist6006	ENST00000416191_RP11-441O15.3	RP11-441O15.3	6006	chr10	101195729	101195749	GACACGACACAACCAAAAGA	-	chr10	101201755	101201775	GAGATGCTGCGTGTCACTTG	-	lncrna-long
ENST00000416191_RP11-441O15.3_218_dist1504	ENST00000416191_RP11-441O15.3	RP11-441O15.3	1504	chr10	101197928	101197948	ACGGGAAACTGTCCTAGAAA	+	chr10	101196404	101196424	GTGTTGCTCTCTGTCATACG	+	lncrna-long
ENST00000416191_RP11-441O15.3_202_dist5535	ENST00000416191_RP11-441O15.3	RP11-441O15.3	5535	chr10	101201699	101201719	CATACTGGCACTGCCCAAAG	+	chr10	101196144	101196164	GGTAATGCAAAAAACACGGA	+	lncrna-long
ENST00000416191_RP11-441O15.3_123_dist5591	ENST00000416191_RP11-441O15.3	RP11-441O15.3	5591	chr10	101196144	101196164	GGTAATGCAAAAAACACGGA	+	chr10	101201755	101201775	GAGATGCTGCGTGTCACTTG	-	lncrna-long
ENST00000416191_RP11-441O15.3_113_dist4947	ENST00000416191_RP11-441O15.3	RP11-441O15.3	4947	chr10	101197170	101197190	ACCTAGATACCTTATTGTGG	-	chr10	101202137	101202157	CCCTTGCTTAACTGATGTAG	+	lncrna-long
ENST00000435800_SLC16A1-AS1_615_dist1527	ENST00000416193_SLC16A1-AS1	SLC16A1-AS1	1527	chr1	113540254	113540274	TTATTAGCTGGCATGCAGAG	-	chr1	113541801	113541821	GTAGACAGGCAAAAATCTGA	+	lncrna-long
ENST00000416193_SLC16A1-AS1_911_dist5366	ENST00000416193_SLC16A1-AS1	SLC16A1-AS1	5366	chr1	113508749	113508769	GGAAGCATTCTTTCTAGAGA	+	chr1	113514135	113514155	TGACGTTATAGGAAAGGATG	+	lncrna-long
ENST00000435800_SLC16A1-AS1_1101_dist7652	ENST00000416193_SLC16A1-AS1	SLC16A1-AS1	7652	chr1	113539623	113539643	GTCAACAGACATCTATCTGG	+	chr1	113547295	113547315	GTTGGGCATCTACTAGGTCT	+	lncrna-long
ENST00000435800_SLC16A1-AS1_284_dist3162	ENST00000416193_SLC16A1-AS1	SLC16A1-AS1	3162	chr1	113510434	113510454	GGCAGATTTGGGGTTCTCAG	-	chr1	113513616	113513636	CTAATGGGAACATGAGATGA	-	lncrna-long
ENST00000416193_SLC16A1-AS1_216_dist7045	ENST00000416193_SLC16A1-AS1	SLC16A1-AS1	7045	chr1	113510327	113510347	GGTCTGGATCCCCAGGCAGA	-	chr1	113517392	113517412	TTCCAGTCTATAAAAACAAA	-	lncrna-long
ENST00000435800_SLC16A1-AS1_3_dist5741	ENST00000416193_SLC16A1-AS1	SLC16A1-AS1	5741	chr1	113507108	113507128	AGAAACGGGGGAGGTCAGGG	-	chr1	113512869	113512889	CCAAAGCAGTATAAAACTAA	-	lncrna-long
ENST00000416193_SLC16A1-AS1_142_dist7685	ENST00000416193_SLC16A1-AS1	SLC16A1-AS1	7685	chr1	113509687	113509707	CCCAAATTCAGATAAGCAAG	-	chr1	113517392	113517412	TTCCAGTCTATAAAAACAAA	-	lncrna-long
ENST00000416193_SLC16A1-AS1_130_dist3012	ENST00000416193_SLC16A1-AS1	SLC16A1-AS1	3012	chr1	113512719	113512739	GGTGACAAAAATGGAACCAT	-	chr1	113509687	113509707	CCCAAATTCAGATAAGCAAG	-	lncrna-long
ENST00000416202_RP6-109B7.3_3_dist1250	ENST00000416202_RP6-109B7.3	RP6-109B7.3	1250	chr22	46448337	46448357	GAACAAGTCCAGATAGACCC	-	chr22	46449607	46449627	GTGTATGGGGGGGAGCTGCG	-	lncrna-long
ENST00000416202_RP6-109B7.3_1_dist1401	ENST00000416202_RP6-109B7.3	RP6-109B7.3	1401	chr22	46448186	46448206	CTGCCCTTGAGCGTATGCAG	-	chr22	46449607	46449627	GTGTATGGGGGGGAGCTGCG	-	lncrna-long
ENST00000416202_RP6-109B7.3_22_dist283	ENST00000416202_RP6-109B7.3	RP6-109B7.3	283	chr22	46449304	46449324	TCGGGCTGTGGGGAGTACCG	+	chr22	46449607	46449627	GTGTATGGGGGGGAGCTGCG	-	lncrna-long
ENST00000416202_RP6-109B7.3_10_dist263	ENST00000416202_RP6-109B7.3	RP6-109B7.3	263	chr22	46449324	46449344	TCAGAACGGAGGCGATGCCA	-	chr22	46449607	46449627	GTGTATGGGGGGGAGCTGCG	-	lncrna-long
ENST00000416202_RP6-109B7.3_21_dist319	ENST00000416202_RP6-109B7.3	RP6-109B7.3	319	chr22	46449268	46449288	AATTATTCATGAGGGCCGGG	+	chr22	46449607	46449627	GTGTATGGGGGGGAGCTGCG	-	lncrna-long
ENST00000416202_RP6-109B7.3_14_dist748	ENST00000416202_RP6-109B7.3	RP6-109B7.3	748	chr22	46448839	46448859	AAAGACAGGTCAGTTCCCGC	+	chr22	46449607	46449627	GTGTATGGGGGGGAGCTGCG	-	lncrna-long
ENST00000416202_RP6-109B7.3_9_dist334	ENST00000416202_RP6-109B7.3	RP6-109B7.3	334	chr22	46449253	46449273	TAATTGCATCGCCTCGGCCT	-	chr22	46449607	46449627	GTGTATGGGGGGGAGCTGCG	-	lncrna-long
ENST00000416202_RP6-109B7.3_11_dist252	ENST00000416202_RP6-109B7.3	RP6-109B7.3	252	chr22	46449607	46449627	GTGTATGGGGGGGAGCTGCG	-	chr22	46449335	46449355	TTTCACACACATCAGAACGG	-	lncrna-long
ENST00000416221_RP11-295G20.2_4_dist5950	ENST00000416221_RP11-295G20.2	RP11-295G20.2	5950	chr1	231653046	231653066	AGCTTGCAAGGAATGTGCAG	+	chr1	231659016	231659036	TCTGTCCGTGCACCAGGGAA	-	lncrna-long
ENST00000416221_RP11-295G20.2_11_dist6288	ENST00000416221_RP11-295G20.2	RP11-295G20.2	6288	chr1	231652708	231652728	GATCGAACACCTTTATCGAA	-	chr1	231659016	231659036	TCTGTCCGTGCACCAGGGAA	-	lncrna-long
ENST00000416221_RP11-295G20.2_16_dist5594	ENST00000416221_RP11-295G20.2	RP11-295G20.2	5594	chr1	231653402	231653422	GTAATGAAGTGCCTGAAGGA	-	chr1	231659016	231659036	TCTGTCCGTGCACCAGGGAA	-	lncrna-long
ENST00000416221_RP11-295G20.2_2_dist6732	ENST00000416221_RP11-295G20.2	RP11-295G20.2	6732	chr1	231652264	231652284	ACAGTGTTGTTCAACCAAGG	+	chr1	231659016	231659036	TCTGTCCGTGCACCAGGGAA	-	lncrna-long
ENST00000416221_RP11-295G20.2_20_dist3976	ENST00000416221_RP11-295G20.2	RP11-295G20.2	3976	chr1	231655020	231655040	AACTTCACCATTCCAAGCAT	-	chr1	231659016	231659036	TCTGTCCGTGCACCAGGGAA	-	lncrna-long
ENST00000416221_RP11-295G20.2_1_dist6735	ENST00000416221_RP11-295G20.2	RP11-295G20.2	6735	chr1	231652261	231652281	GGGACAGTGTTGTTCAACCA	+	chr1	231659016	231659036	TCTGTCCGTGCACCAGGGAA	-	lncrna-long
ENST00000416221_RP11-295G20.2_17_dist4845	ENST00000416221_RP11-295G20.2	RP11-295G20.2	4845	chr1	231654151	231654171	TAGGGTAGAAATGAACTAAG	-	chr1	231659016	231659036	TCTGTCCGTGCACCAGGGAA	-	lncrna-long
ENST00000416221_RP11-295G20.2_10_dist6411	ENST00000416221_RP11-295G20.2	RP11-295G20.2	6411	chr1	231652585	231652605	AATTTCTTTCTACTAAACAC	-	chr1	231659016	231659036	TCTGTCCGTGCACCAGGGAA	-	lncrna-long
ENST00000416263_TOB1-AS1_3767_dist8110	ENST00000416263_TOB1-AS1	TOB1-AS1	8110	chr17	48978583	48978603	GGATGGTTCAAGGAAGAGCT	-	chr17	48986713	48986733	ATGCTCTAAACCACAGAGGA	-	lncrna-long
ENST00000514358_TOB1-AS1_9300_dist8679	ENST00000416263_TOB1-AS1	TOB1-AS1	8679	chr17	48963867	48963887	GTGGTTTCTGAAGAGCAGGC	+	chr17	48972566	48972586	CCTCCGATTGCAACCTTCCG	+	lncrna-long
ENST00000514358_TOB1-AS1_5371_dist3104	ENST00000416263_TOB1-AS1	TOB1-AS1	3104	chr17	48979608	48979628	CAAATGCCTTCTAAAGAAGG	+	chr17	48982732	48982752	TTGAATTGCAGAACCAGAAG	-	lncrna-long
ENST00000416263_TOB1-AS1_8192_dist9065	ENST00000416263_TOB1-AS1	TOB1-AS1	9065	chr17	48995798	48995818	GGCCTGCAGCTTTCCTGCCG	+	chr17	48986713	48986733	ATGCTCTAAACCACAGAGGA	-	lncrna-long
ENST00000514358_TOB1-AS1_9440_dist6022	ENST00000416263_TOB1-AS1	TOB1-AS1	6022	chr17	48970642	48970662	GCTCTGCTGCTGTTCGGAGC	+	chr17	48976684	48976704	GTGACGGCAGAACTGGAGCC	+	lncrna-long
ENST00000416263_TOB1-AS1_9775_dist8495	ENST00000416263_TOB1-AS1	TOB1-AS1	8495	chr17	48985199	48985219	GGCCCTCATGGCTCATGGTG	+	chr17	48976684	48976704	GTGACGGCAGAACTGGAGCC	+	lncrna-long
ENST00000416263_TOB1-AS1_6229_dist9315	ENST00000416263_TOB1-AS1	TOB1-AS1	9315	chr17	48985041	48985061	GGTTGGGGTTTCAGCCAGAG	-	chr17	48994376	48994396	GCAATGCTTCCCAGGCAGAG	+	lncrna-long
ENST00000416263_TOB1-AS1_7588_dist8155	ENST00000416263_TOB1-AS1	TOB1-AS1	8155	chr17	48978464	48978484	GATTTGGAAGGAGTCAGCGT	+	chr17	48986639	48986659	GTCTGCTATGAGACCTGGAG	-	lncrna-long
ENST00000416301_ENTPD1-AS1_3519_dist1412	ENST00000416301_ENTPD1-AS1	ENTPD1-AS1	1412	chr10	97849052	97849072	CTATAGGACACCCTGCAGAG	+	chr10	97850484	97850504	GGGGACCCAGGCACACACGT	-	lncrna-long
ENST00000416301_ENTPD1-AS1_3176_dist2802	ENST00000416301_ENTPD1-AS1	ENTPD1-AS1	2802	chr10	97849577	97849597	GGGGCTCGTCGAGGAGTCAC	-	chr10	97852399	97852419	CTGGTGAAAGGTTCCAATAG	-	lncrna-long
ENST00000416301_ENTPD1-AS1_3674_dist7099	ENST00000416301_ENTPD1-AS1	ENTPD1-AS1	7099	chr10	97845280	97845300	GGTAGTACAAAACAATCCTT	+	chr10	97852399	97852419	CTGGTGAAAGGTTCCAATAG	-	lncrna-long
ENST00000416301_ENTPD1-AS1_3564_dist799	ENST00000416301_ENTPD1-AS1	ENTPD1-AS1	799	chr10	97849697	97849717	TTGGTACACAAAGAAGGGCT	+	chr10	97850516	97850536	CAGAAACCAATTGAAATCCG	-	lncrna-long
ENST00000416301_ENTPD1-AS1_3263_dist884	ENST00000416301_ENTPD1-AS1	ENTPD1-AS1	884	chr10	97849601	97849621	CCGGATGCTGGAACCGAGAG	-	chr10	97850505	97850525	TGAAATCCGAGGTTCAGCCA	-	lncrna-long
ENST00000416301_ENTPD1-AS1_2870_dist5600	ENST00000416301_ENTPD1-AS1	ENTPD1-AS1	5600	chr10	97845484	97845504	ACTGAGTTCTCCAAACCCAA	-	chr10	97851104	97851124	TACGTGATTTGTATCAAGGA	-	lncrna-long
ENST00000416301_ENTPD1-AS1_3726_dist4401	ENST00000416301_ENTPD1-AS1	ENTPD1-AS1	4401	chr10	97849510	97849530	ACAGACCAAGCACCAAAGGG	+	chr10	97853931	97853951	GTAGCTAAGTACAAGCCCCA	-	lncrna-long
ENST00000416301_ENTPD1-AS1_4081_dist1161	ENST00000416301_ENTPD1-AS1	ENTPD1-AS1	1161	chr10	97849506	97849526	GCTAACAGACCAAGCACCAA	+	chr10	97850687	97850707	ACTCTAGCTGGCCTTAACAG	+	lncrna-long
ENST00000416473_RP11-439K3.1_939_dist892	ENST00000416473_RP11-439K3.1	RP11-439K3.1	892	chr9	85834724	85834744	CTTGTGGGTTTCCCACTGGG	+	chr9	85833812	85833832	CTCACAGGAGGACCGTGCAA	+	lncrna-long
ENST00000416473_RP11-439K3.1_944_dist2662	ENST00000416473_RP11-439K3.1	RP11-439K3.1	2662	chr9	85836494	85836514	ACACCAATGACCTCCCCAAG	+	chr9	85833812	85833832	CTCACAGGAGGACCGTGCAA	+	lncrna-long
ENST00000416473_RP11-439K3.1_177_dist1352	ENST00000416473_RP11-439K3.1	RP11-439K3.1	1352	chr9	85833670	85833690	CAGCCGAATCCAGATGTGGG	-	chr9	85835042	85835062	TCTTTCATTGGGCAATCAGG	+	lncrna-long
ENST00000416473_RP11-439K3.1_32_dist1455	ENST00000416473_RP11-439K3.1	RP11-439K3.1	1455	chr9	85834738	85834758	GGACGAGGCTGCCCCCCAGT	-	chr9	85833263	85833283	TGCTGGGTTAGTGAGGATGA	-	lncrna-long
ENST00000416473_RP11-439K3.1_406_dist1940	ENST00000416473_RP11-439K3.1	RP11-439K3.1	1940	chr9	85832778	85832798	TTAGGTGTCTGGTCCAGAAA	+	chr9	85834738	85834758	GGACGAGGCTGCCCCCCAGT	-	lncrna-long
ENST00000416473_RP11-439K3.1_6_dist1884	ENST00000416473_RP11-439K3.1	RP11-439K3.1	1884	chr9	85832834	85832854	CATTTATTGGATAAATTAGG	-	chr9	85834738	85834758	GGACGAGGCTGCCCCCCAGT	-	lncrna-long
ENST00000416473_RP11-439K3.1_371_dist1581	ENST00000416473_RP11-439K3.1	RP11-439K3.1	1581	chr9	85834345	85834365	GCTTCACTTTCCCAGAACCC	-	chr9	85832744	85832764	CTCACGGTACAGGAATAAAG	+	lncrna-long
ENST00000416473_RP11-439K3.1_51_dist3211	ENST00000416473_RP11-439K3.1	RP11-439K3.1	3211	chr9	85833263	85833283	TGCTGGGTTAGTGAGGATGA	-	chr9	85836494	85836514	ACACCAATGACCTCCCCAAG	+	lncrna-long
ENST00000416948_RP1-207H1.3_288_dist568	ENST00000416948_RP1-207H1.3	RP1-207H1.3	568	chr6	38921288	38921308	GTTGTTGGAAAAAGTAAGGT	-	chr6	38920700	38920720	AAACTATAAGGCTACTCGAG	-	lncrna-long
ENST00000416948_RP1-207H1.3_180_dist3694	ENST00000416948_RP1-207H1.3	RP1-207H1.3	3694	chr6	38920520	38920540	GATCAGTGTTCAAATGGCCA	+	chr6	38924234	38924254	TCCCATCTGAACCAATGAGG	+	lncrna-long
ENST00000416948_RP1-207H1.3_174_dist3831	ENST00000416948_RP1-207H1.3	RP1-207H1.3	3831	chr6	38920414	38920434	CTCTGCATAAAACCAAGCTA	+	chr6	38924265	38924285	GACTTGACGTGGGGCAGAGC	-	lncrna-long
ENST00000416948_RP1-207H1.3_198_dist220	ENST00000416948_RP1-207H1.3	RP1-207H1.3	220	chr6	38920839	38920859	GCAGAACATGTGGCTTCTAG	+	chr6	38921079	38921099	AAGATACAACGCCTAGAAGA	+	lncrna-long
ENST00000416948_RP1-207H1.3_175_dist3840	ENST00000416948_RP1-207H1.3	RP1-207H1.3	3840	chr6	38924274	38924294	GCCCTTCAGGACTTGACGTG	-	chr6	38920414	38920434	CTCTGCATAAAACCAAGCTA	+	lncrna-long
ENST00000416948_RP1-207H1.3_281_dist4109	ENST00000416948_RP1-207H1.3	RP1-207H1.3	4109	chr6	38920145	38920165	AAACAGTCCTTCTTACAGGA	-	chr6	38924274	38924294	GCCCTTCAGGACTTGACGTG	-	lncrna-long
ENST00000416948_RP1-207H1.3_162_dist3952	ENST00000416948_RP1-207H1.3	RP1-207H1.3	3952	chr6	38920054	38920074	AGTCAGTAGGATTAAAGGAC	+	chr6	38924026	38924046	GAGGGACCAGAGCTGACAGT	-	lncrna-long
ENST00000416948_RP1-207H1.3_291_dist3545	ENST00000416948_RP1-207H1.3	RP1-207H1.3	3545	chr6	38924265	38924285	GACTTGACGTGGGGCAGAGC	-	chr6	38920700	38920720	AAACTATAAGGCTACTCGAG	-	lncrna-long
ENST00000417039_AC016995.3_14262_dist7982	ENST00000417039_AC016995.3	AC016995.3	7982	chr2	38739936	38739956	GCCCTAGCTTGCACATGGGG	-	chr2	38747938	38747958	TAGAATCATAATAGTTCCCG	-	lncrna-long
ENST00000417039_AC016995.3_14202_dist9769	ENST00000417039_AC016995.3	AC016995.3	9769	chr2	38738149	38738169	GTGGGATCTGGTTAACTTGG	-	chr2	38747938	38747958	TAGAATCATAATAGTTCCCG	-	lncrna-long
ENST00000417039_AC016995.3_14222_dist8325	ENST00000417039_AC016995.3	AC016995.3	8325	chr2	38739593	38739613	TTAAGAGGAGAGCTCACTGA	-	chr2	38747938	38747958	TAGAATCATAATAGTTCCCG	-	lncrna-long
ENST00000417039_AC016995.3_14402_dist7074	ENST00000417039_AC016995.3	AC016995.3	7074	chr2	38740844	38740864	CCCAAGCGAGTAAAAGACAG	-	chr2	38747938	38747958	TAGAATCATAATAGTTCCCG	-	lncrna-long
ENST00000417039_AC016995.3_14302_dist7898	ENST00000417039_AC016995.3	AC016995.3	7898	chr2	38740020	38740040	TTGGCAGGTCAAGAGAACCA	-	chr2	38747938	38747958	TAGAATCATAATAGTTCCCG	-	lncrna-long
ENST00000417039_AC016995.3_14282_dist7924	ENST00000417039_AC016995.3	AC016995.3	7924	chr2	38739994	38740014	CTTTCTGCATAAACCCAGGA	-	chr2	38747938	38747958	TAGAATCATAATAGTTCCCG	-	lncrna-long
ENST00000417039_AC016995.3_14342_dist7597	ENST00000417039_AC016995.3	AC016995.3	7597	chr2	38740321	38740341	AGAGCTGATCCTGACCACAG	-	chr2	38747938	38747958	TAGAATCATAATAGTTCCCG	-	lncrna-long
ENST00000417039_AC016995.3_14322_dist7712	ENST00000417039_AC016995.3	AC016995.3	7712	chr2	38740206	38740226	ACAGGGATGTACGCTTCACA	-	chr2	38747938	38747958	TAGAATCATAATAGTTCCCG	-	lncrna-long
ENST00000417299_RP1-278O22.1_1410_dist8356	ENST00000417299_RP1-278O22.1	RP1-278O22.1	8356	chr20	10728639	10728659	GAAATGACTGACATATGCAC	+	chr20	10737015	10737035	GTTGATCATGAAATCTAGCC	+	lncrna-long
ENST00000417299_RP1-278O22.1_1321_dist6020	ENST00000417299_RP1-278O22.1	RP1-278O22.1	6020	chr20	10728360	10728380	AAAGATGTAGATAAACGAAT	+	chr20	10734400	10734420	CCCTAGGCAAACCTAACTCA	+	lncrna-long
ENST00000417299_RP1-278O22.1_1386_dist7286	ENST00000417299_RP1-278O22.1	RP1-278O22.1	7286	chr20	10735869	10735889	CCAAGTTCCAAAGTTAGAGA	+	chr20	10728563	10728583	ATATGTGCAGAACGGTGGGG	+	lncrna-long
ENST00000417299_RP1-278O22.1_1351_dist8102	ENST00000417299_RP1-278O22.1	RP1-278O22.1	8102	chr20	10736680	10736700	GGAAGGAGGTGTAAGCCACA	+	chr20	10728558	10728578	CAGGCATATGTGCAGAACGG	+	lncrna-long
ENST00000417299_RP1-278O22.1_1390_dist8108	ENST00000417299_RP1-278O22.1	RP1-278O22.1	8108	chr20	10736691	10736711	TAAGCCACAAGGTTTGCCCG	+	chr20	10728563	10728583	ATATGTGCAGAACGGTGGGG	+	lncrna-long
ENST00000417299_RP1-278O22.1_1344_dist6509	ENST00000417299_RP1-278O22.1	RP1-278O22.1	6509	chr20	10728558	10728578	CAGGCATATGTGCAGAACGG	+	chr20	10735087	10735107	GCCCTTGCGTAGAGAGAGGG	+	lncrna-long
ENST00000417299_RP1-278O22.1_1427_dist8011	ENST00000417299_RP1-278O22.1	RP1-278O22.1	8011	chr20	10728649	10728669	ACATATGCACTGGTGAGAGA	+	chr20	10736680	10736700	GGAAGGAGGTGTAAGCCACA	+	lncrna-long
ENST00000417299_RP1-278O22.1_1335_dist5558	ENST00000417299_RP1-278O22.1	RP1-278O22.1	5558	chr20	10734136	10734156	ATGTTAATACTGAATCAGGG	+	chr20	10728558	10728578	CAGGCATATGTGCAGAACGG	+	lncrna-long
ENST00000417443_LINC00086_202_dist4822	ENST00000417443_LINC00086	LINC00086	4822	chrX	134560480	134560500	GAGGACCCGTCCAAACGCAC	+	chrX	134555638	134555658	CGGAGGCGCCCGGAAAGAGG	+	lncrna-long
ENST00000417443_LINC00086_157_dist7125	ENST00000417443_LINC00086	LINC00086	7125	chrX	134562780	134562800	AAGAGAGCTAAACTGTAGGC	+	chrX	134555635	134555655	CTCCGGAGGCGCCCGGAAAG	+	lncrna-long
ENST00000417443_LINC00086_12_dist5003	ENST00000417443_LINC00086	LINC00086	5003	chrX	134560282	134560302	TGGCAAGCAGGCAAAAGGCG	+	chrX	134555259	134555279	GCAACCACCATGGCAAACAA	+	lncrna-long
ENST00000417443_LINC00086_156_dist5467	ENST00000417443_LINC00086	LINC00086	5467	chrX	134561122	134561142	GCTACCAGTGCCCCTTGGAG	+	chrX	134555635	134555655	CTCCGGAGGCGCCCGGAAAG	+	lncrna-long
ENST00000417443_LINC00086_2364_dist3115	ENST00000417443_LINC00086	LINC00086	3115	chrX	134558048	134558068	TTCCTAGATTCCCTACCCCT	-	chrX	134554913	134554933	CACGTAACTGAGGAACGCAG	-	lncrna-long
ENST00000417443_LINC00086_2341_dist3778	ENST00000417443_LINC00086	LINC00086	3778	chrX	134554778	134554798	AACGCAACACATCCATGCAT	-	chrX	134558576	134558596	GGAACTGAGAACGTGGCGCC	-	lncrna-long
ENST00000417443_LINC00086_1778_dist7891	ENST00000417443_LINC00086	LINC00086	7891	chrX	134562824	134562844	GTGTTCTGTATGGATCTAGG	+	chrX	134554913	134554933	CACGTAACTGAGGAACGCAG	-	lncrna-long
ENST00000417443_LINC00086_179_dist3119	ENST00000417443_LINC00086	LINC00086	3119	chrX	134558774	134558794	GGGGGCATGTCATCAGGCCC	-	chrX	134555635	134555655	CTCCGGAGGCGCCCGGAAAG	+	lncrna-long
ENST00000417557_AC092535.3_935_dist8779	ENST00000417557_AC092535.3	AC092535.3	8779	chr4	1148714	1148734	CGGGCCGTCACCCATAAGGC	+	chr4	1139915	1139935	TATCACGGAAGTGGCACCAA	+	lncrna-long
ENST00000417557_AC092535.3_949_dist8232	ENST00000417557_AC092535.3	AC092535.3	8232	chr4	1148169	1148189	GGAAGGGAACCTGGCTAAAG	+	chr4	1139917	1139937	TCACGGAAGTGGCACCAACG	+	lncrna-long
ENST00000417557_AC092535.3_956_dist9895	ENST00000417557_AC092535.3	AC092535.3	9895	chr4	1149832	1149852	GGGCCCTTGCTCTTGGCGGC	+	chr4	1139917	1139937	TCACGGAAGTGGCACCAACG	+	lncrna-long
ENST00000417557_AC092535.3_934_dist8751	ENST00000417557_AC092535.3	AC092535.3	8751	chr4	1148686	1148706	CGTGAGTGTGGACAGATCGA	+	chr4	1139915	1139935	TATCACGGAAGTGGCACCAA	+	lncrna-long
ENST00000417557_AC092535.3_948_dist7737	ENST00000417557_AC092535.3	AC092535.3	7737	chr4	1147674	1147694	ATCCGACGAACAAGATAAAA	+	chr4	1139917	1139937	TCACGGAAGTGGCACCAACG	+	lncrna-long
ENST00000417557_AC092535.3_941_dist6010	ENST00000417557_AC092535.3	AC092535.3	6010	chr4	1139917	1139937	TCACGGAAGTGGCACCAACG	+	chr4	1145947	1145967	AGTTCCTTGAGATGTCCCAG	+	lncrna-long
ENST00000417557_AC092535.3_928_dist6953	ENST00000417557_AC092535.3	AC092535.3	6953	chr4	1146888	1146908	GTGGCAGTGTGGGAAACGTG	+	chr4	1139915	1139935	TATCACGGAAGTGGCACCAA	+	lncrna-long
ENST00000417557_AC092535.3_926_dist6480	ENST00000417557_AC092535.3	AC092535.3	6480	chr4	1146415	1146435	ACAGTGTCGGAGCAGCAGCG	+	chr4	1139915	1139935	TATCACGGAAGTGGCACCAA	+	lncrna-long
ENST00000418001_AC104135.2_2989_dist6985	ENST00000418001_AC104135.2	AC104135.2	6985	chr2	75157336	75157356	CATTTGTCCTAACCACCCTG	-	chr2	75150331	75150351	GCCCAGAGATAACCGGGGCC	-	lncrna-long
ENST00000418001_AC104135.2_3096_dist6138	ENST00000418001_AC104135.2	AC104135.2	6138	chr2	75157236	75157256	TTGCCCTAGCTTCCCTCCAG	-	chr2	75151078	75151098	AAGCACAATCAAAAAGCAAG	-	lncrna-long
ENST00000418001_AC104135.2_2446_dist8672	ENST00000418001_AC104135.2	AC104135.2	8672	chr2	75148644	75148664	GACACCACTAGTTGGAGCAG	-	chr2	75157336	75157356	CATTTGTCCTAACCACCCTG	-	lncrna-long
ENST00000418001_AC104135.2_3151_dist5581	ENST00000418001_AC104135.2	AC104135.2	5581	chr2	75151735	75151755	ACTCCTGCTAGTCATAGCTG	-	chr2	75157336	75157356	CATTTGTCCTAACCACCCTG	-	lncrna-long
ENST00000418001_AC104135.2_2245_dist8804	ENST00000418001_AC104135.2	AC104135.2	8804	chr2	75148412	75148432	GAAGTTGGCACTAAGGACAA	-	chr2	75157236	75157256	TTGCCCTAGCTTCCCTCCAG	-	lncrna-long
ENST00000418001_AC104135.2_2699_dist7794	ENST00000418001_AC104135.2	AC104135.2	7794	chr2	75149522	75149542	ATAGCTAAGGACAACCGTGG	-	chr2	75157336	75157356	CATTTGTCCTAACCACCCTG	-	lncrna-long
ENST00000418001_AC104135.2_3687_dist9975	ENST00000418001_AC104135.2	AC104135.2	9975	chr2	75147241	75147261	CTGCGGGGTCCAAGAGCACA	-	chr2	75157236	75157256	TTGCCCTAGCTTCCCTCCAG	-	lncrna-long
ENST00000418001_AC104135.2_1974_dist9336	ENST00000418001_AC104135.2	AC104135.2	9336	chr2	75147980	75148000	GTGTCTGGCTGGCTGAGCGC	-	chr2	75157336	75157356	CATTTGTCCTAACCACCCTG	-	lncrna-long
ENST00000418015_RP11-418J17.1_2806_dist2835	ENST00000418015_RP11-418J17.1	RP11-418J17.1	2835	chr1	119688673	119688693	CCTATCTAAAAGCCACTCGA	-	chr1	119691528	119691548	TGAGCTGAGTGTTCTAGAAA	-	lncrna-long
ENST00000418015_RP11-418J17.1_2834_dist9726	ENST00000418015_RP11-418J17.1	RP11-418J17.1	9726	chr1	119690608	119690628	CAGATCCTTAAAAACAGAAC	-	chr1	119700354	119700374	GTTCCACCAAAAAAGTGAGG	-	lncrna-long
ENST00000418015_RP11-418J17.1_1298_dist399	ENST00000418015_RP11-418J17.1	RP11-418J17.1	399	chr1	119803698	119803718	TTGTAGGGCAACGCTTCTGG	-	chr1	119804117	119804137	TGCGACATTGAAACACTCAA	+	lncrna-long
ENST00000418015_RP11-418J17.1_151_dist7357	ENST00000418015_RP11-418J17.1	RP11-418J17.1	7357	chr1	119770314	119770334	CAGAGGCAGCGATCATGGTG	+	chr1	119777691	119777711	GAGGGTGGGCCTAGTTTGGG	+	lncrna-long
ENST00000418015_RP11-418J17.1_2160_dist9867	ENST00000418015_RP11-418J17.1	RP11-418J17.1	9867	chr1	119768311	119768331	GGGTAGCCCTAGGTGACTGA	-	chr1	119778198	119778218	GATGAGATAGTGAATAGTAA	-	lncrna-long
ENST00000418015_RP11-418J17.1_1141_dist4437	ENST00000418015_RP11-418J17.1	RP11-418J17.1	4437	chr1	119800089	119800109	TGTATGCACAACATCGCAGA	+	chr1	119804546	119804566	TATTGGGCAGTATTACCCTA	-	lncrna-long
ENST00000418015_RP11-418J17.1_638_dist5639	ENST00000418015_RP11-418J17.1	RP11-418J17.1	5639	chr1	119771997	119772017	AGAATCCCAGATCTTCAGGC	-	chr1	119777656	119777676	CCACCAGAAATATTTAGAAA	+	lncrna-long
ENST00000418015_RP11-418J17.1_728_dist9838	ENST00000418015_RP11-418J17.1	RP11-418J17.1	9838	chr1	119768135	119768155	GACTAATCAGCCATATAAAT	-	chr1	119777993	119778013	ATGTATAATATATGCACACG	+	lncrna-long
ENST00000418242_RP11-148B18.3_1574_dist5146	ENST00000418242_RP11-148B18.3	RP11-148B18.3	5146	chr1	94798973	94798993	GGCTGAGCCTAGGTAAACTG	+	chr1	94793807	94793827	GTTGATTATGTAGAATGAAG	+	lncrna-long
ENST00000418242_RP11-148B18.3_1581_dist5992	ENST00000418242_RP11-148B18.3	RP11-148B18.3	5992	chr1	94799819	94799839	AGGAGAGTTAAAATCTAAGT	+	chr1	94793807	94793827	GTTGATTATGTAGAATGAAG	+	lncrna-long
ENST00000418242_RP11-148B18.3_1586_dist9426	ENST00000418242_RP11-148B18.3	RP11-148B18.3	9426	chr1	94803253	94803273	GAAAAACCTCGCATTGGAAG	+	chr1	94793807	94793827	GTTGATTATGTAGAATGAAG	+	lncrna-long
ENST00000418242_RP11-148B18.3_1576_dist5222	ENST00000418242_RP11-148B18.3	RP11-148B18.3	5222	chr1	94799049	94799069	AATTGAATTAGACACTGGGA	+	chr1	94793807	94793827	GTTGATTATGTAGAATGAAG	+	lncrna-long
ENST00000418242_RP11-148B18.3_1575_dist5217	ENST00000418242_RP11-148B18.3	RP11-148B18.3	5217	chr1	94799044	94799064	TTGGCAATTGAATTAGACAC	+	chr1	94793807	94793827	GTTGATTATGTAGAATGAAG	+	lncrna-long
ENST00000418242_RP11-148B18.3_1584_dist7145	ENST00000418242_RP11-148B18.3	RP11-148B18.3	7145	chr1	94800972	94800992	GGCCATCCCGCCCCACGGGA	+	chr1	94793807	94793827	GTTGATTATGTAGAATGAAG	+	lncrna-long
ENST00000418242_RP11-148B18.3_1583_dist6254	ENST00000418242_RP11-148B18.3	RP11-148B18.3	6254	chr1	94800081	94800101	GCAGAGGGAAACTACCACCT	+	chr1	94793807	94793827	GTTGATTATGTAGAATGAAG	+	lncrna-long
ENST00000418242_RP11-148B18.3_1585_dist9380	ENST00000418242_RP11-148B18.3	RP11-148B18.3	9380	chr1	94803207	94803227	TCTAAGCACTTGGTAAACGG	+	chr1	94793807	94793827	GTTGATTATGTAGAATGAAG	+	lncrna-long
ENST00000418282_BPESC1_13076_dist8226	ENST00000418282_BPESC1	BPESC1	8226	chr3	138826083	138826103	GCACTCGCTAGCCTTGCAAG	+	chr3	138817837	138817857	TTTAATGAAGGATTTAGTCG	+	lncrna-long
ENST00000418282_BPESC1_13070_dist6947	ENST00000418282_BPESC1	BPESC1	6947	chr3	138824804	138824824	CTTAGAGGTGAACTCTCCTG	+	chr3	138817837	138817857	TTTAATGAAGGATTTAGTCG	+	lncrna-long
ENST00000418282_BPESC1_13074_dist7590	ENST00000418282_BPESC1	BPESC1	7590	chr3	138825447	138825467	TGCCTAAACTCCTGGTGCAG	+	chr3	138817837	138817857	TTTAATGAAGGATTTAGTCG	+	lncrna-long
ENST00000418282_BPESC1_13068_dist6369	ENST00000418282_BPESC1	BPESC1	6369	chr3	138817837	138817857	TTTAATGAAGGATTTAGTCG	+	chr3	138824226	138824246	CACTTTCCTAAAACCAGCGT	+	lncrna-long
ENST00000418282_BPESC1_13062_dist5190	ENST00000418282_BPESC1	BPESC1	5190	chr3	138823047	138823067	TGCTGTGTGCTCGTGGCACG	+	chr3	138817837	138817857	TTTAATGAAGGATTTAGTCG	+	lncrna-long
ENST00000418282_BPESC1_13081_dist9349	ENST00000418282_BPESC1	BPESC1	9349	chr3	138827206	138827226	GGGCAAGCCTTGTCCCACAG	+	chr3	138817837	138817857	TTTAATGAAGGATTTAGTCG	+	lncrna-long
ENST00000418282_BPESC1_13086_dist9932	ENST00000418282_BPESC1	BPESC1	9932	chr3	138827789	138827809	ACCCTGTCCCAGTTCTCCAG	+	chr3	138817837	138817857	TTTAATGAAGGATTTAGTCG	+	lncrna-long
ENST00000418282_BPESC1_13063_dist5633	ENST00000418282_BPESC1	BPESC1	5633	chr3	138823490	138823510	CGATTTGCAGGACTGTGTGG	+	chr3	138817837	138817857	TTTAATGAAGGATTTAGTCG	+	lncrna-long
ENST00000418348_RP4-803J11.2_6_dist3825	ENST00000418348_RP4-803J11.2	RP4-803J11.2	3825	chr1	229452292	229452312	ACAGGTGAATTACTGGAAAA	-	chr1	229456137	229456157	GGAGTAGAATTTCGATGAGC	+	lncrna-long
ENST00000418348_RP4-803J11.2_1_dist6233	ENST00000418348_RP4-803J11.2	RP4-803J11.2	6233	chr1	229456137	229456157	GGAGTAGAATTTCGATGAGC	+	chr1	229449884	229449904	TTAGGCCTTTCCCTATACAT	+	lncrna-long
ENST00000418348_RP4-803J11.2_2_dist5546	ENST00000418348_RP4-803J11.2	RP4-803J11.2	5546	chr1	229449884	229449904	TTAGGCCTTTCCCTATACAT	+	chr1	229455450	229455470	TATGGCTTAATTGCAGAAGT	-	lncrna-long
ENST00000418348_RP4-803J11.2_12_dist3077	ENST00000418348_RP4-803J11.2	RP4-803J11.2	3077	chr1	229452353	229452373	TAGGATTCTCCATACGCCCA	-	chr1	229455450	229455470	TATGGCTTAATTGCAGAAGT	-	lncrna-long
ENST00000418348_RP4-803J11.2_3_dist4917	ENST00000418348_RP4-803J11.2	RP4-803J11.2	4917	chr1	229451200	229451220	CACTAATAATCAGTAAGGCC	+	chr1	229456137	229456157	GGAGTAGAATTTCGATGAGC	+	lncrna-long
ENST00000418348_RP4-803J11.2_5_dist6225	ENST00000418348_RP4-803J11.2	RP4-803J11.2	6225	chr1	229449892	229449912	TCCTGCCAATGTATAGGGAA	-	chr1	229456137	229456157	GGAGTAGAATTTCGATGAGC	+	lncrna-long
ENST00000418758_AC004540.5_37_dist6872	ENST00000418758_AC004540.5	AC004540.5	6872	chr7	26439844	26439864	ATTGATTCCACACACGGCCA	+	chr7	26432952	26432972	AAGAAGGCTACAAATAGTCG	+	lncrna-long
ENST00000418758_AC004540.5_38_dist6976	ENST00000418758_AC004540.5	AC004540.5	6976	chr7	26432952	26432972	AAGAAGGCTACAAATAGTCG	+	chr7	26439948	26439968	GGAGTTGTTTGGGTCTATCG	+	lncrna-long
ENST00000418758_AC004540.5_100_dist6780	ENST00000418758_AC004540.5	AC004540.5	6780	chr7	26439948	26439968	GGAGTTGTTTGGGTCTATCG	+	chr7	26433148	26433168	TCCAAACAATTATTTAAGGG	+	lncrna-long
ENST00000418758_AC004540.5_101_dist6793	ENST00000418758_AC004540.5	AC004540.5	6793	chr7	26439961	26439981	TCTATCGTGGCAATGATCCG	+	chr7	26433148	26433168	TCCAAACAATTATTTAAGGG	+	lncrna-long
ENST00000418758_AC004540.5_40_dist7082	ENST00000418758_AC004540.5	AC004540.5	7082	chr7	26440054	26440074	GCCCCAGTTAAGTCCCACCA	+	chr7	26432952	26432972	AAGAAGGCTACAAATAGTCG	+	lncrna-long
ENST00000418758_AC004540.5_94_dist5744	ENST00000418758_AC004540.5	AC004540.5	5744	chr7	26438912	26438932	CGGCAGTTGCAGCCCTGGTG	+	chr7	26433148	26433168	TCCAAACAATTATTTAAGGG	+	lncrna-long
ENST00000418758_AC004540.5_36_dist6866	ENST00000418758_AC004540.5	AC004540.5	6866	chr7	26439838	26439858	GTGTGCATTGATTCCACACA	+	chr7	26432952	26432972	AAGAAGGCTACAAATAGTCG	+	lncrna-long
ENST00000418941_AC073957.15_8435_dist6411	ENST00000418941_AC073957.15	AC073957.15	6411	chr7	1069651	1069671	CCGCACCCCGCTTTCAGAGA	+	chr7	1063220	1063240	GGAGAACATGACGAAGACTG	+	lncrna-long
ENST00000418941_AC073957.15_8464_dist9387	ENST00000418941_AC073957.15	AC073957.15	9387	chr7	1063220	1063240	GGAGAACATGACGAAGACTG	+	chr7	1072627	1072647	CGCGGTGCGGACCCAGGCCA	+	lncrna-long
ENST00000418941_AC073957.15_8473_dist6891	ENST00000418941_AC073957.15	AC073957.15	6891	chr7	1070313	1070333	GCAGGTGGGACTCTCTCCCC	+	chr7	1063402	1063422	TCTCGGCACATGTAGAAGGC	+	lncrna-long
ENST00000418941_AC073957.15_8496_dist9205	ENST00000418941_AC073957.15	AC073957.15	9205	chr7	1063402	1063422	TCTCGGCACATGTAGAAGGC	+	chr7	1072627	1072647	CGCGGTGCGGACCCAGGCCA	+	lncrna-long
ENST00000418941_AC073957.15_8483_dist8098	ENST00000418941_AC073957.15	AC073957.15	8098	chr7	1071520	1071540	CGGCCAGCAAACACCACCCG	+	chr7	1063402	1063422	TCTCGGCACATGTAGAAGGC	+	lncrna-long
ENST00000418941_AC073957.15_8434_dist6238	ENST00000418941_AC073957.15	AC073957.15	6238	chr7	1069478	1069498	CCAGGCCTGTTCCCATGCAG	+	chr7	1063220	1063240	GGAGAACATGACGAAGACTG	+	lncrna-long
ENST00000418941_AC073957.15_8453_dist8303	ENST00000418941_AC073957.15	AC073957.15	8303	chr7	1071543	1071563	AACGGGCCGAGAGTGCGGGG	+	chr7	1063220	1063240	GGAGAACATGACGAAGACTG	+	lncrna-long
ENST00000418941_AC073957.15_8490_dist8528	ENST00000418941_AC073957.15	AC073957.15	8528	chr7	1071950	1071970	AGAAGGTGCCGTGGAGGCCT	+	chr7	1063402	1063422	TCTCGGCACATGTAGAAGGC	+	lncrna-long
ENST00000418945_RP11-98I9.4_1_dist2700	ENST00000418945_RP11-98I9.4	RP11-98I9.4	2700	chr6	99872972	99872992	ACGCTGCTTGGCGCGACCGC	-	chr6	99870252	99870272	ATGTAAGACTGAAATGTCAG	-	lncrna-long
ENST00000418945_RP11-98I9.4_11_dist4040	ENST00000418945_RP11-98I9.4	RP11-98I9.4	4040	chr6	99869004	99869024	AATTTGATTAATGACGGGCA	+	chr6	99873064	99873084	GATGGAGAACAATTATACGT	-	lncrna-long
ENST00000418945_RP11-98I9.4_7_dist5487	ENST00000418945_RP11-98I9.4	RP11-98I9.4	5487	chr6	99867465	99867485	CCTATAAGAAAATGAGATAG	+	chr6	99872972	99872992	ACGCTGCTTGGCGCGACCGC	-	lncrna-long
ENST00000418945_RP11-98I9.4_2_dist2792	ENST00000418945_RP11-98I9.4	RP11-98I9.4	2792	chr6	99870252	99870272	ATGTAAGACTGAAATGTCAG	-	chr6	99873064	99873084	GATGGAGAACAATTATACGT	-	lncrna-long
ENST00000418945_RP11-98I9.4_10_dist5579	ENST00000418945_RP11-98I9.4	RP11-98I9.4	5579	chr6	99873064	99873084	GATGGAGAACAATTATACGT	-	chr6	99867465	99867485	CCTATAAGAAAATGAGATAG	+	lncrna-long
ENST00000418945_RP11-98I9.4_409_dist5434	ENST00000418945_RP11-98I9.4	RP11-98I9.4	5434	chr6	99872919	99872939	CTCTGATTTACCAAGTCTGG	+	chr6	99867465	99867485	CCTATAAGAAAATGAGATAG	+	lncrna-long
ENST00000419103_AC007285.6_106_dist1979	ENST00000419103_AC007285.6	AC007285.6	1979	chr7	30026838	30026858	CATGGGTTAGTGTGAAGAGG	-	chr7	30028837	30028857	CAGGTACGGCACCTCGGGGA	+	lncrna-long
ENST00000419103_AC007285.6_46_dist3492	ENST00000419103_AC007285.6	AC007285.6	3492	chr7	30028827	30028847	GCCGTACCTGCTGCGCGGGC	-	chr7	30025315	30025335	CTACGTGGTGATCTAGGACA	-	lncrna-long
ENST00000419103_AC007285.6_18_dist2975	ENST00000419103_AC007285.6	AC007285.6	2975	chr7	30025306	30025326	GATCTAGGACATGGGGACAG	-	chr7	30028301	30028321	CCGGACGCAAGCGTAAGTCA	+	lncrna-long
ENST00000419103_AC007285.6_67_dist3498	ENST00000419103_AC007285.6	AC007285.6	3498	chr7	30028833	30028853	GCAGCAGGTACGGCACCTCG	+	chr7	30025315	30025335	CTACGTGGTGATCTAGGACA	-	lncrna-long
ENST00000419103_AC007285.6_764_dist5612	ENST00000419103_AC007285.6	AC007285.6	5612	chr7	30029126	30029146	CCCGCGGGTAGCGTTACCCC	-	chr7	30023494	30023514	GACTATAACAGGATGGGGAA	+	lncrna-long
ENST00000419103_AC007285.6_66_dist3464	ENST00000419103_AC007285.6	AC007285.6	3464	chr7	30028799	30028819	TCTCCGGGCAGCCATGTTCG	+	chr7	30025315	30025335	CTACGTGGTGATCTAGGACA	-	lncrna-long
ENST00000419103_AC007285.6_277_dist1270	ENST00000419103_AC007285.6	AC007285.6	1270	chr7	30027720	30027740	AGCGACACGAGGAAGCACCC	-	chr7	30029010	30029030	GACTGCGGGGGTGCAGTGGA	-	lncrna-long
ENST00000419103_AC007285.6_148_dist2246	ENST00000419103_AC007285.6	AC007285.6	2246	chr7	30026841	30026861	GTGCATGGGTTAGTGTGAAG	-	chr7	30029107	30029127	CAGCACCGGGAATCGGCCTG	+	lncrna-long
ENST00000419190_RP11-465N4.4_109_dist917	ENST00000419190_RP11-465N4.4	RP11-465N4.4	917	chr1	201969295	201969315	CTTGGGTTCAGTCAGCCCAG	-	chr1	201970232	201970252	GGTACTTCCAAGATCTCAGA	-	lncrna-long
ENST00000419190_RP11-465N4.4_46_dist410	ENST00000419190_RP11-465N4.4	RP11-465N4.4	410	chr1	201972631	201972651	TTATGTCAGGGGCTAGAGGG	+	chr1	201973061	201973081	TCAACATAATATTCACCAAG	+	lncrna-long
ENST00000419190_RP11-465N4.4_29_dist704	ENST00000419190_RP11-465N4.4	RP11-465N4.4	704	chr1	201970950	201970970	ATTGACACTCGGAAAGATGG	+	chr1	201971674	201971694	CAGGTCACAGCAAGAAGTGG	-	lncrna-long
ENST00000419190_RP11-465N4.4_114_dist1097	ENST00000419190_RP11-465N4.4	RP11-465N4.4	1097	chr1	201970414	201970434	CCACAGTCAAAGACTAGCGA	-	chr1	201969297	201969317	GGCTTGGGTTCAGTCAGCCC	-	lncrna-long
ENST00000419190_RP11-465N4.4_12_dist836	ENST00000419190_RP11-465N4.4	RP11-465N4.4	836	chr1	201969197	201969217	ATGAAGTTCGCATTAACTTG	-	chr1	201970053	201970073	GGGTAGGTTGAGTATTTAGG	+	lncrna-long
ENST00000419190_RP11-465N4.4_5_dist371	ENST00000419190_RP11-465N4.4	RP11-465N4.4	371	chr1	201969297	201969317	GGCTTGGGTTCAGTCAGCCC	-	chr1	201969688	201969708	GCAGATGAATTTCTTAGAGA	+	lncrna-long
ENST00000419190_RP11-465N4.4_7_dist432	ENST00000419190_RP11-465N4.4	RP11-465N4.4	432	chr1	201970140	201970160	TCCCAGGATACACTTTGTGT	-	chr1	201969688	201969708	GCAGATGAATTTCTTAGAGA	+	lncrna-long
ENST00000419190_RP11-465N4.4_23_dist809	ENST00000419190_RP11-465N4.4	RP11-465N4.4	809	chr1	201970897	201970917	AAGCAGAGGAACTGGCCCAC	+	chr1	201971726	201971746	AGTCCGCGTCCTCTGACAGT	+	lncrna-long
ENST00000419211_AC015987.1_6_dist2549	ENST00000419211_AC015987.1	AC015987.1	2549	chr7	135608685	135608705	ACTGAGGAAATGCTGAGCGT	-	chr7	135611254	135611274	AGTAACGCTCCTGGTTGACG	-	lncrna-long
ENST00000419211_AC015987.1_11_dist4258	ENST00000419211_AC015987.1	AC015987.1	4258	chr7	135606976	135606996	TTGCTAACCCCTCTGTAACG	+	chr7	135611254	135611274	AGTAACGCTCCTGGTTGACG	-	lncrna-long
ENST00000419211_AC015987.1_3_dist4248	ENST00000419211_AC015987.1	AC015987.1	4248	chr7	135611254	135611274	AGTAACGCTCCTGGTTGACG	-	chr7	135606986	135607006	GCCAGCACCTCGTTACAGAG	-	lncrna-long
ENST00000419211_AC015987.1_12_dist3271	ENST00000419211_AC015987.1	AC015987.1	3271	chr7	135607963	135607983	AGATTTGGTAGCTTGCCACG	+	chr7	135611254	135611274	AGTAACGCTCCTGGTTGACG	-	lncrna-long
ENST00000419211_AC015987.1_1_dist4844	ENST00000419211_AC015987.1	AC015987.1	4844	chr7	135606390	135606410	TAGGAGCATCACCTACAGAC	-	chr7	135611254	135611274	AGTAACGCTCCTGGTTGACG	-	lncrna-long
ENST00000419211_AC015987.1_4_dist4246	ENST00000419211_AC015987.1	AC015987.1	4246	chr7	135606988	135607008	TGGCCAGCACCTCGTTACAG	-	chr7	135611254	135611274	AGTAACGCTCCTGGTTGACG	-	lncrna-long
ENST00000419211_AC015987.1_5_dist3253	ENST00000419211_AC015987.1	AC015987.1	3253	chr7	135607981	135608001	ATGTTTATACACATCCCCCG	-	chr7	135611254	135611274	AGTAACGCTCCTGGTTGACG	-	lncrna-long
ENST00000419211_AC015987.1_16_dist2440	ENST00000419211_AC015987.1	AC015987.1	2440	chr7	135608794	135608814	ATATTTGGGTACATGGACAC	+	chr7	135611254	135611274	AGTAACGCTCCTGGTTGACG	-	lncrna-long
ENST00000419244_AC012370.2_2315_dist6594	ENST00000419244_AC012370.2	AC012370.2	6594	chr2	65606361	65606381	TAATGCTCAGGTGGGTGAGG	-	chr2	65612975	65612995	CTCTTGAAAAACACTAACGC	-	lncrna-long
ENST00000419244_AC012370.2_2505_dist6214	ENST00000419244_AC012370.2	AC012370.2	6214	chr2	65606741	65606761	ACTTCAGGGTTGTCATAGGA	-	chr2	65612975	65612995	CTCTTGAAAAACACTAACGC	-	lncrna-long
ENST00000419244_AC012370.2_1379_dist8370	ENST00000419244_AC012370.2	AC012370.2	8370	chr2	65604585	65604605	GGGTCGGCAAGAGGAGGATA	-	chr2	65612975	65612995	CTCTTGAAAAACACTAACGC	-	lncrna-long
ENST00000419244_AC012370.2_2220_dist7237	ENST00000419244_AC012370.2	AC012370.2	7237	chr2	65605718	65605738	GGTCACTAGTGAGGTCTCAG	-	chr2	65612975	65612995	CTCTTGAAAAACACTAACGC	-	lncrna-long
ENST00000419244_AC012370.2_1100_dist9720	ENST00000419244_AC012370.2	AC012370.2	9720	chr2	65603235	65603255	CTGTCTTCTTTCTTCGGAGG	-	chr2	65612975	65612995	CTCTTGAAAAACACTAACGC	-	lncrna-long
ENST00000419244_AC012370.2_2410_dist6398	ENST00000419244_AC012370.2	AC012370.2	6398	chr2	65606557	65606577	CCCAGTCTCTTTGTGAGGAG	-	chr2	65612975	65612995	CTCTTGAAAAACACTAACGC	-	lncrna-long
ENST00000419244_AC012370.2_2028_dist7947	ENST00000419244_AC012370.2	AC012370.2	7947	chr2	65605008	65605028	GAGAGTATGAGTCAGCTCCG	-	chr2	65612975	65612995	CTCTTGAAAAACACTAACGC	-	lncrna-long
ENST00000419244_AC012370.2_2790_dist5461	ENST00000419244_AC012370.2	AC012370.2	5461	chr2	65612975	65612995	CTCTTGAAAAACACTAACGC	-	chr2	65607494	65607514	GGCAAAAGCTTTAATGACAG	-	lncrna-long
ENST00000420000_AC026188.1_2544_dist3720	ENST00000420000_AC026188.1	AC026188.1	3720	chr3	3672375	3672395	TAATGGGAATGATAAAGCGA	+	chr3	3668635	3668655	ATCAGGGTAGATGACAGCTG	-	lncrna-long
ENST00000420000_AC026188.1_4949_dist2272	ENST00000420000_AC026188.1	AC026188.1	2272	chr3	3667090	3667110	GCAGTAATCCCTGACTGCAG	+	chr3	3669382	3669402	GATGATCATTAGTCAAAAAC	+	lncrna-long
ENST00000420000_AC026188.1_4937_dist5008	ENST00000420000_AC026188.1	AC026188.1	5008	chr3	3664354	3664374	AGGCAATGAGCAACATCAGG	+	chr3	3669382	3669402	GATGATCATTAGTCAAAAAC	+	lncrna-long
ENST00000420000_AC026188.1_2826_dist9256	ENST00000420000_AC026188.1	AC026188.1	9256	chr3	3663492	3663512	ATTCCTGGAACTGTACAGTG	+	chr3	3672768	3672788	GAAGGCCCGAGTAGGTGCAA	-	lncrna-long
ENST00000420000_AC026188.1_4964_dist3011	ENST00000420000_AC026188.1	AC026188.1	3011	chr3	3668844	3668864	TTGACCATCTAGGATACAGC	+	chr3	3671875	3671895	AGAGGAATGAATATAGGGGG	+	lncrna-long
ENST00000420000_AC026188.1_2517_dist4113	ENST00000420000_AC026188.1	AC026188.1	4113	chr3	3672768	3672788	GAAGGCCCGAGTAGGTGCAA	-	chr3	3668635	3668655	ATCAGGGTAGATGACAGCTG	-	lncrna-long
ENST00000420000_AC026188.1_2590_dist3311	ENST00000420000_AC026188.1	AC026188.1	3311	chr3	3668761	3668781	GGGCACTTAAATCATTCCGT	-	chr3	3672092	3672112	TCGGGAAGAAATAGCAGTCG	-	lncrna-long
ENST00000420000_AC026188.1_4946_dist5594	ENST00000420000_AC026188.1	AC026188.1	5594	chr3	3666937	3666957	CTCTTTACAGGTGCAAGGGT	+	chr3	3672551	3672571	CTTGACACAGCTTTCTGCCA	+	lncrna-long
ENST00000420058_NFE4_110_dist7318	ENST00000420058_NFE4	NFE4	7318	chr7	102634095	102634115	CTTAGAGCTAGTGGGAGGGT	-	chr7	102626757	102626777	AAGTTGCTGAGACTTCGGGA	+	lncrna-long
ENST00000420058_NFE4_108_dist6718	ENST00000420058_NFE4	NFE4	6718	chr7	102633495	102633515	GTGGATATTGGCTCAAGTTG	-	chr7	102626757	102626777	AAGTTGCTGAGACTTCGGGA	+	lncrna-long
ENST00000420058_NFE4_438_dist6741	ENST00000420058_NFE4	NFE4	6741	chr7	102632548	102632568	GGGGGTTGGATGAAGTCTGG	-	chr7	102625787	102625807	CAGGAGCATAGCCACCAGGG	-	lncrna-long
ENST00000420058_NFE4_204_dist4274	ENST00000420058_NFE4	NFE4	4274	chr7	102632908	102632928	CATGTGGCTGCCTCTTACTG	+	chr7	102628614	102628634	AAGTGGGAGTACTGTCACTG	+	lncrna-long
ENST00000420058_NFE4_149_dist5729	ENST00000420058_NFE4	NFE4	5729	chr7	102626817	102626837	ATGTAGACCTTCCTAAAATG	+	chr7	102632566	102632586	CCTTGACCCACCCAAGGCAG	+	lncrna-long
ENST00000420058_NFE4_35_dist2925	ENST00000420058_NFE4	NFE4	2925	chr7	102625669	102625689	CCTGGCCAGCATGCATCTGG	+	chr7	102628614	102628634	AAGTGGGAGTACTGTCACTG	+	lncrna-long
ENST00000420058_NFE4_366_dist5831	ENST00000420058_NFE4	NFE4	5831	chr7	102626469	102626489	ACTAAATGTATTGATGGGGG	-	chr7	102632320	102632340	TGTAAGATCAATAAAGAAGC	+	lncrna-long
ENST00000420058_NFE4_355_dist7947	ENST00000420058_NFE4	NFE4	7947	chr7	102621420	102621440	CTTGCCCTCCCAGTACATAC	-	chr7	102629387	102629407	GATCCAGGCAAGCTATAACC	+	lncrna-long
ENST00000420195_SH3BP5-AS1_1013_dist750	ENST00000420195_SH3BP5-AS1	SH3BP5-AS1	750	chr3	15295872	15295892	CATGCTTTAATAATGAAATG	+	chr3	15295102	15295122	GTAGGAGACAAGCAAGTGGT	+	lncrna-long
ENST00000420195_SH3BP5-AS1_1006_dist1508	ENST00000420195_SH3BP5-AS1	SH3BP5-AS1	1508	chr3	15296330	15296350	TCTTATTTGAAGTCACAGAA	+	chr3	15294802	15294822	AGAGTCACGTGAACTAAAGA	+	lncrna-long
ENST00000420195_SH3BP5-AS1_1012_dist1024	ENST00000420195_SH3BP5-AS1	SH3BP5-AS1	1024	chr3	15295942	15295962	ATTCAGAGTTGAGAATCAGA	-	chr3	15294898	15294918	ATACAAGAAAACGAGGGTTG	+	lncrna-long
ENST00000420195_SH3BP5-AS1_1007_dist1016	ENST00000420195_SH3BP5-AS1	SH3BP5-AS1	1016	chr3	15294802	15294822	AGAGTCACGTGAACTAAAGA	+	chr3	15295838	15295858	TTCTTGGTTGGCCAATCATG	-	lncrna-long
ENST00000420195_SH3BP5-AS1_1014_dist1208	ENST00000420195_SH3BP5-AS1	SH3BP5-AS1	1208	chr3	15295102	15295122	GTAGGAGACAAGCAAGTGGT	+	chr3	15296330	15296350	TCTTATTTGAAGTCACAGAA	+	lncrna-long
ENST00000420195_SH3BP5-AS1_1019_dist1768	ENST00000420195_SH3BP5-AS1	SH3BP5-AS1	1768	chr3	15294542	15294562	GACTAGACGGCCGTGACTGT	-	chr3	15296330	15296350	TCTTATTTGAAGTCACAGAA	+	lncrna-long
ENST00000420195_SH3BP5-AS1_999_dist1271	ENST00000420195_SH3BP5-AS1	SH3BP5-AS1	1271	chr3	15295838	15295858	TTCTTGGTTGGCCAATCATG	-	chr3	15294547	15294567	CACGGCCGTCTAGTCGAGGG	+	lncrna-long
ENST00000420243_POU6F2-AS2_706_dist6528	ENST00000420243_POU6F2-AS2	POU6F2-AS2	6528	chr7	39053453	39053473	GTGTTTCTACAGCACACCCA	-	chr7	39046905	39046925	TCGAGATATCTGCAATTAGG	+	lncrna-long
ENST00000420243_POU6F2-AS2_707_dist7170	ENST00000420243_POU6F2-AS2	POU6F2-AS2	7170	chr7	39054095	39054115	TGTTGTCTTTGTATTACCCA	-	chr7	39046905	39046925	TCGAGATATCTGCAATTAGG	+	lncrna-long
ENST00000420243_POU6F2-AS2_711_dist7680	ENST00000420243_POU6F2-AS2	POU6F2-AS2	7680	chr7	39054605	39054625	TCTGAATGGAGACCACGAGG	-	chr7	39046905	39046925	TCGAGATATCTGCAATTAGG	+	lncrna-long
ENST00000420243_POU6F2-AS2_704_dist6413	ENST00000420243_POU6F2-AS2	POU6F2-AS2	6413	chr7	39053338	39053358	GCATTTGTCTATAAACACCA	+	chr7	39046905	39046925	TCGAGATATCTGCAATTAGG	+	lncrna-long
ENST00000420243_POU6F2-AS2_710_dist7617	ENST00000420243_POU6F2-AS2	POU6F2-AS2	7617	chr7	39054542	39054562	CTCTTGTCTCCAACTAATAG	-	chr7	39046905	39046925	TCGAGATATCTGCAATTAGG	+	lncrna-long
ENST00000420243_POU6F2-AS2_709_dist7429	ENST00000420243_POU6F2-AS2	POU6F2-AS2	7429	chr7	39054354	39054374	GCAGGACCTTTGACATTAGG	-	chr7	39046905	39046925	TCGAGATATCTGCAATTAGG	+	lncrna-long
ENST00000420243_POU6F2-AS2_708_dist7344	ENST00000420243_POU6F2-AS2	POU6F2-AS2	7344	chr7	39054269	39054289	GTCTAAGCTATAGCAACATG	-	chr7	39046905	39046925	TCGAGATATCTGCAATTAGG	+	lncrna-long
ENST00000420243_POU6F2-AS2_712_dist7683	ENST00000420243_POU6F2-AS2	POU6F2-AS2	7683	chr7	39054608	39054628	TCATCTGAATGGAGACCACG	-	chr7	39046905	39046925	TCGAGATATCTGCAATTAGG	+	lncrna-long
ENST00000420255_AP000472.2_541_dist5255	ENST00000420255_AP000472.2	AP000472.2	5255	chr21	23466957	23466977	GATGAACAGGCACAGCAAAA	+	chr21	23472232	23472252	CTGAAAGAATCAGTATGAAG	-	lncrna-long
ENST00000420255_AP000472.2_540_dist5268	ENST00000420255_AP000472.2	AP000472.2	5268	chr21	23466944	23466964	CATTCACCAACATGATGAAC	+	chr21	23472232	23472252	CTGAAAGAATCAGTATGAAG	-	lncrna-long
ENST00000420255_AP000472.2_539_dist5295	ENST00000420255_AP000472.2	AP000472.2	5295	chr21	23466917	23466937	AATCGAGAAGAGTTAAGAAA	+	chr21	23472232	23472252	CTGAAAGAATCAGTATGAAG	-	lncrna-long
ENST00000420255_AP000472.2_512_dist7173	ENST00000420255_AP000472.2	AP000472.2	7173	chr21	23465039	23465059	GTAAAAGGAACATTAATGTG	-	chr21	23472232	23472252	CTGAAAGAATCAGTATGAAG	-	lncrna-long
ENST00000420255_AP000472.2_506_dist7312	ENST00000420255_AP000472.2	AP000472.2	7312	chr21	23464900	23464920	ACTTCTGAGCAACTAAATAG	-	chr21	23472232	23472252	CTGAAAGAATCAGTATGAAG	-	lncrna-long
ENST00000420255_AP000472.2_518_dist5219	ENST00000420255_AP000472.2	AP000472.2	5219	chr21	23466993	23467013	TGTGGAGGGATTACATCTTG	-	chr21	23472232	23472252	CTGAAAGAATCAGTATGAAG	-	lncrna-long
ENST00000420255_AP000472.2_542_dist2691	ENST00000420255_AP000472.2	AP000472.2	2691	chr21	23472232	23472252	CTGAAAGAATCAGTATGAAG	-	chr21	23469521	23469541	TCAATTGCTAAAGTAGGTCA	+	lncrna-long
ENST00000420330_AC009404.2_117_dist3082	ENST00000420330_AC009404.2	AC009404.2	3082	chr2	118590045	118590065	GCACAAGACATACTGAGATA	-	chr2	118593147	118593167	TGCGTCGAAAAAAGAACAAG	+	lncrna-long
ENST00000420330_AC009404.2_3362_dist4888	ENST00000420330_AC009404.2	AC009404.2	4888	chr2	118590630	118590650	GTTTGACAGGTGGAATTAGG	+	chr2	118595538	118595558	GTTGAACAGAAATCAGGAGG	+	lncrna-long
ENST00000420330_AC009404.2_35_dist3130	ENST00000420330_AC009404.2	AC009404.2	3130	chr2	118589997	118590017	GGTATCTTGAACCTAAATCC	-	chr2	118593147	118593167	TGCGTCGAAAAAAGAACAAG	+	lncrna-long
ENST00000420330_AC009404.2_97_dist4444	ENST00000420330_AC009404.2	AC009404.2	4444	chr2	118594509	118594529	GGAATCACTCCTGCACCCCC	-	chr2	118590045	118590065	GCACAAGACATACTGAGATA	-	lncrna-long
ENST00000420330_AC009404.2_3240_dist3691	ENST00000420330_AC009404.2	AC009404.2	3691	chr2	118594134	118594154	GGGAGGGCGATGGCCTAACC	+	chr2	118590423	118590443	GGGGGAACTACCGTATTCGC	+	lncrna-long
ENST00000420330_AC009404.2_79_dist8898	ENST00000420330_AC009404.2	AC009404.2	8898	chr2	118598915	118598935	GGAACGGGGTTTCACAGCAA	+	chr2	118589997	118590017	GGTATCTTGAACCTAAATCC	-	lncrna-long
ENST00000420330_AC009404.2_342_dist3409	ENST00000420330_AC009404.2	AC009404.2	3409	chr2	118594374	118594394	CCGTCTGTTACCAGGGATGG	-	chr2	118590945	118590965	TGAGCACTGCCTTCTGAAGG	-	lncrna-long
ENST00000420330_AC009404.2_316_dist5358	ENST00000420330_AC009404.2	AC009404.2	5358	chr2	118590157	118590177	AAGTAAGTTCTCATACAGCA	-	chr2	118595535	118595555	GGAGTTGAACAGAAATCAGG	+	lncrna-long
ENST00000420537_RP1-85F18.5_361_dist2059	ENST00000420537_RP1-85F18.5	RP1-85F18.5	2059	chr22	41591739	41591759	TCTCGGCAACACAACCACCC	-	chr22	41593818	41593838	GCCGTTCCAATTCCATCCGA	-	lncrna-long
ENST00000420537_RP1-85F18.5_1285_dist2121	ENST00000420537_RP1-85F18.5	RP1-85F18.5	2121	chr22	41591859	41591879	GGCTTGATGGTCATCCCAGG	+	chr22	41594000	41594020	GAGTCTTATAAAACAACCAG	+	lncrna-long
ENST00000420537_RP1-85F18.5_469_dist947	ENST00000420537_RP1-85F18.5	RP1-85F18.5	947	chr22	41593093	41593113	CGCGGTGCGGGAGAAGTCGG	-	chr22	41594060	41594080	GTCACTGATTTGCAGGACGA	-	lncrna-long
ENST00000420537_RP1-85F18.5_102_dist5582	ENST00000420537_RP1-85F18.5	RP1-85F18.5	5582	chr22	41588102	41588122	GTTTCCCAAATCGCTGGCGG	-	chr22	41593704	41593724	AGAGTCCCGTTGTGCAGAAG	+	lncrna-long
ENST00000420537_RP1-85F18.5_781_dist315	ENST00000420537_RP1-85F18.5	RP1-85F18.5	315	chr22	41593349	41593369	CGAGCGGTCAGTGACGGCTG	-	chr22	41593684	41593704	GCCCCACAGGGACACCGGGA	-	lncrna-long
ENST00000420537_RP1-85F18.5_1086_dist553	ENST00000420537_RP1-85F18.5	RP1-85F18.5	553	chr22	41593245	41593265	CCTAAGGCGCGCCCTCAGGG	+	chr22	41593818	41593838	GCCGTTCCAATTCCATCCGA	-	lncrna-long
ENST00000420537_RP1-85F18.5_573_dist437	ENST00000420537_RP1-85F18.5	RP1-85F18.5	437	chr22	41593198	41593218	GCTTTGTCTCAGTCGCACTG	-	chr22	41593655	41593675	CCCGAGCGCTCAGTGGGACG	-	lncrna-long
ENST00000420537_RP1-85F18.5_1307_dist694	ENST00000420537_RP1-85F18.5	RP1-85F18.5	694	chr22	41592990	41593010	GGGCTGCCAGCTCGGGAAGG	+	chr22	41593704	41593724	AGAGTCCCGTTGTGCAGAAG	+	lncrna-long
ENST00000420693_RP11-290D2.3_300_dist6680	ENST00000420693_RP11-290D2.3	RP11-290D2.3	6680	chr13	45922287	45922307	CTTATTTGGGAGTAGTGAAG	+	chr13	45928987	45929007	CAGCAAGTAAAATACATACG	-	lncrna-long
ENST00000420693_RP11-290D2.3_645_dist8774	ENST00000420693_RP11-290D2.3	RP11-290D2.3	8774	chr13	45922504	45922524	AGCTCCCTCAAACATTAAGG	+	chr13	45931298	45931318	CTCAGGAACAAGGCAGCTGT	-	lncrna-long
ENST00000420693_RP11-290D2.3_141_dist9886	ENST00000420693_RP11-290D2.3	RP11-290D2.3	9886	chr13	45933909	45933929	GAAATGCCAAGACAGCAAAC	-	chr13	45924003	45924023	AAGTGAGAGGCCTTTAAGGA	-	lncrna-long
ENST00000420693_RP11-290D2.3_337_dist8104	ENST00000420693_RP11-290D2.3	RP11-290D2.3	8104	chr13	45929673	45929693	CTGAAACCTCCCATTAAGGC	-	chr13	45921549	45921569	GAGAAGAGCTCTTCCCTGGG	+	lncrna-long
ENST00000420693_RP11-290D2.3_4039_dist7556	ENST00000420693_RP11-290D2.3	RP11-290D2.3	7556	chr13	45929541	45929561	GTAGTACAAGCAAAGTCCAT	+	chr13	45921965	45921985	TACCTGAAACAAGCTAAGGG	+	lncrna-long
ENST00000420693_RP11-290D2.3_3999_dist3926	ENST00000420693_RP11-290D2.3	RP11-290D2.3	3926	chr13	45921549	45921569	GAGAAGAGCTCTTCCCTGGG	+	chr13	45925495	45925515	CTCTAAACCTTACTAAGTAG	+	lncrna-long
ENST00000420693_RP11-290D2.3_4038_dist4345	ENST00000420693_RP11-290D2.3	RP11-290D2.3	4345	chr13	45926330	45926350	ACGCTTCCTTGTGCCAGGGA	+	chr13	45921965	45921985	TACCTGAAACAAGCTAAGGG	+	lncrna-long
ENST00000420693_RP11-290D2.3_154_dist8952	ENST00000420693_RP11-290D2.3	RP11-290D2.3	8952	chr13	45932975	45932995	GCCCTAACTCAAGTCACCAG	+	chr13	45924003	45924023	AAGTGAGAGGCCTTTAAGGA	-	lncrna-long
ENST00000421202_RP4-717I23.3_924_dist7273	ENST00000421202_RP4-717I23.3	RP4-717I23.3	7273	chr1	93797696	93797716	TAAGGATCTATGTTACTCTG	-	chr1	93790403	93790423	TTCAGCCCTCTGTAATGCAG	+	lncrna-long
ENST00000413606_RP4-717I23.3_1458_dist4206	ENST00000421202_RP4-717I23.3	RP4-717I23.3	4206	chr1	93784053	93784073	AAATAAGGTCCCAGACAAAG	+	chr1	93788279	93788299	GAATGGACATGGACATGCAT	+	lncrna-long
ENST00000421202_RP4-717I23.3_1255_dist8525	ENST00000421202_RP4-717I23.3	RP4-717I23.3	8525	chr1	93794358	93794378	TTAACTGGTCCCCTCAGCTA	+	chr1	93802903	93802923	GCCCTGGGCCTTCTATACCT	-	lncrna-long
ENST00000413606_RP4-717I23.3_670_dist3049	ENST00000421202_RP4-717I23.3	RP4-717I23.3	3049	chr1	93794372	93794392	ACACAGCTCTGCCATAGCTG	-	chr1	93797441	93797461	GTTCTGCTAAAGGAGCAAGC	+	lncrna-long
ENST00000413606_RP4-717I23.3_1525_dist1339	ENST00000421202_RP4-717I23.3	RP4-717I23.3	1339	chr1	93789044	93789064	ACTCAATTTAATCCTCCAAG	+	chr1	93790403	93790423	TTCAGCCCTCTGTAATGCAG	+	lncrna-long
ENST00000421202_RP4-717I23.3_1105_dist3802	ENST00000421202_RP4-717I23.3	RP4-717I23.3	3802	chr1	93800501	93800521	GGGAAATGGTTAGATACGTG	-	chr1	93804323	93804343	TGGGAACTGTTGAATAACCA	-	lncrna-long
ENST00000413606_RP4-717I23.3_294_dist2792	ENST00000421202_RP4-717I23.3	RP4-717I23.3	2792	chr1	93788735	93788755	AGTGTGGCCTCAGAAAATAA	-	chr1	93791547	93791567	CTGGGGTCTAGTAAAAGTTG	+	lncrna-long
ENST00000413606_RP4-717I23.3_1489_dist7529	ENST00000421202_RP4-717I23.3	RP4-717I23.3	7529	chr1	93788491	93788511	ATTTGTTCAACTACATGTGT	+	chr1	93796040	93796060	CTTATCTTAATAGCACAGGG	+	lncrna-long
ENST00000421324_LINC00856_3264_dist5757	ENST00000421324_LINC00856	LINC00856	5757	chr10	80291226	80291246	GGCGTTGAGTCAGCAGTTGG	-	chr10	80285449	80285469	GTTGAATGGAAGGCTTCCAA	-	lncrna-long
ENST00000421324_LINC00856_3270_dist8195	ENST00000421324_LINC00856	LINC00856	8195	chr10	80293664	80293684	GTGGGACTGTGACACACTGG	-	chr10	80285449	80285469	GTTGAATGGAAGGCTTCCAA	-	lncrna-long
ENST00000421324_LINC00856_3227_dist5471	ENST00000421324_LINC00856	LINC00856	5471	chr10	80284842	80284862	GGAGAGACACCATTACTGCC	-	chr10	80290333	80290353	GATTACTCTGAACCTTCCCA	-	lncrna-long
ENST00000421324_LINC00856_3173_dist4545	ENST00000421324_LINC00856	LINC00856	4545	chr10	80284231	80284251	AGATCTGCGAGCATATGGCC	-	chr10	80288796	80288816	GCAAACGTGGAGCCAACTCC	-	lncrna-long
ENST00000421324_LINC00856_286_dist4538	ENST00000421324_LINC00856	LINC00856	4538	chr10	80288903	80288923	GTGAGAGTTTCCAAAGCATG	+	chr10	80284345	80284365	GGGGAGGACATGCCCACGGC	+	lncrna-long
ENST00000421324_LINC00856_630_dist5555	ENST00000421324_LINC00856	LINC00856	5555	chr10	80284743	80284763	AGAATCTGGCTGGTCCACAG	-	chr10	80290318	80290338	AGTGCACATACTCCATGGGA	+	lncrna-long
ENST00000421324_LINC00856_443_dist8804	ENST00000421324_LINC00856	LINC00856	8804	chr10	80293940	80293960	TCAGCTTCATGGGAGAGGGG	-	chr10	80285116	80285136	ATGGTTACAAAGTCTGACAG	+	lncrna-long
ENST00000421324_LINC00856_349_dist7199	ENST00000421324_LINC00856	LINC00856	7199	chr10	80291927	80291947	CAATGAGATACCCACAGCAA	+	chr10	80284708	80284728	CCTCAGATGCCGGAAACGAC	+	lncrna-long
ENST00000421598_BSN-AS2_33_dist9507	ENST00000421598_BSN-AS2	BSN-AS2	9507	chr3	49577162	49577182	GGCATCTGGAGCCACTACCA	-	chr3	49586689	49586709	CTATGAAACAGACATGGGTG	+	lncrna-long
ENST00000421598_BSN-AS2_176_dist8599	ENST00000421598_BSN-AS2	BSN-AS2	8599	chr3	49578065	49578085	TTTCAGGGTACCCCCACTCA	-	chr3	49586684	49586704	ATGTCTGTTTCATAGATTGG	-	lncrna-long
ENST00000421598_BSN-AS2_183_dist8464	ENST00000421598_BSN-AS2	BSN-AS2	8464	chr3	49578205	49578225	CCTAAGGATGCGACACCATG	-	chr3	49586689	49586709	CTATGAAACAGACATGGGTG	+	lncrna-long
ENST00000421598_BSN-AS2_126_dist9067	ENST00000421598_BSN-AS2	BSN-AS2	9067	chr3	49577768	49577788	TAAGGCGAGGGAGTACGCAC	-	chr3	49586855	49586875	AGGTATGCACTGGCCAAAGG	+	lncrna-long
ENST00000421598_BSN-AS2_250_dist3771	ENST00000421598_BSN-AS2	BSN-AS2	3771	chr3	49583054	49583074	AGGGGGTAATGAGTTACCAA	-	chr3	49586845	49586865	AGTAGGAGTCAGGTATGCAC	+	lncrna-long
ENST00000421598_BSN-AS2_251_dist3778	ENST00000421598_BSN-AS2	BSN-AS2	3778	chr3	49586852	49586872	GTCAGGTATGCACTGGCCAA	+	chr3	49583054	49583074	AGGGGGTAATGAGTTACCAA	-	lncrna-long
ENST00000421598_BSN-AS2_359_dist9268	ENST00000421598_BSN-AS2	BSN-AS2	9268	chr3	49577396	49577416	CGGGAGCGGACGAAAATCTC	+	chr3	49586684	49586704	ATGTCTGTTTCATAGATTGG	-	lncrna-long
ENST00000421598_BSN-AS2_465_dist8918	ENST00000421598_BSN-AS2	BSN-AS2	8918	chr3	49577907	49577927	CCTGAGGGCACCGCCTAAAG	+	chr3	49586845	49586865	AGTAGGAGTCAGGTATGCAC	+	lncrna-long
ENST00000421762_RP11-57H12.3_660_dist6505	ENST00000421762_RP11-57H12.3	RP11-57H12.3	6505	chr1	95673009	95673029	GTCAAGGACAGAGTGTACTG	+	chr1	95666484	95666504	AGCTCCAGGCACTTAAACGT	+	lncrna-long
ENST00000421762_RP11-57H12.3_247_dist5200	ENST00000421762_RP11-57H12.3	RP11-57H12.3	5200	chr1	95666843	95666863	GTTGCCCCATTCAATGGGGG	-	chr1	95672063	95672083	GAATCAGAAGAGGCGTGAAA	-	lncrna-long
ENST00000421762_RP11-57H12.3_491_dist6708	ENST00000421762_RP11-57H12.3	RP11-57H12.3	6708	chr1	95687271	95687291	GCCAGTACGCCTTCTGCAAG	-	chr1	95693999	95694019	CCAAAGAAGTAAAAAACCAT	-	lncrna-long
ENST00000421762_RP11-57H12.3_208_dist5616	ENST00000421762_RP11-57H12.3	RP11-57H12.3	5616	chr1	95666427	95666447	GAACTTTCAGGGGTACCATG	-	chr1	95672063	95672083	GAATCAGAAGAGGCGTGAAA	-	lncrna-long
ENST00000421762_RP11-57H12.3_325_dist4337	ENST00000421762_RP11-57H12.3	RP11-57H12.3	4337	chr1	95667558	95667578	TGACTGTATGCTCTTGAATG	+	chr1	95671915	95671935	GTGTTCATATGTACAAGTAT	-	lncrna-long
ENST00000421762_RP11-57H12.3_577_dist8925	ENST00000421762_RP11-57H12.3	RP11-57H12.3	8925	chr1	95621881	95621901	GATCTTCATGGGTGATACTG	+	chr1	95630826	95630846	GGTATCATTATCTCTACTGG	+	lncrna-long
ENST00000421762_RP11-57H12.3_437_dist4734	ENST00000421762_RP11-57H12.3	RP11-57H12.3	4734	chr1	95683106	95683126	CAAGATACTGAGCTAATCTG	-	chr1	95687860	95687880	TTGCAAGTTACTTATTAAGG	+	lncrna-long
ENST00000421762_RP11-57H12.3_628_dist8887	ENST00000421762_RP11-57H12.3	RP11-57H12.3	8887	chr1	95665304	95665324	CATAGTAATTGGAAGAGTGG	+	chr1	95674211	95674231	ACTGTGTTTGATCTGAATGG	+	lncrna-long
ENST00000421767_LINC00174_49_dist7792	ENST00000421767_LINC00174	LINC00174	7792	chr7	65836704	65836724	AGGAGGAGAAGTATTGCATG	+	chr7	65844516	65844536	GCTTGGCCTCTATAGGCCAA	+	lncrna-long
ENST00000421767_LINC00174_201_dist2121	ENST00000421767_LINC00174	LINC00174	2121	chr7	65841393	65841413	CAGGGCCTACGCCGGGCAGG	+	chr7	65843534	65843554	GCCTATCGGATCCTGCCATG	+	lncrna-long
ENST00000421767_LINC00174_1141_dist1328	ENST00000421767_LINC00174	LINC00174	1328	chr7	65842755	65842775	GGCATCCCCTGATCCTAAAG	+	chr7	65844103	65844123	GGTGCGCAGAAGCCACTCAG	+	lncrna-long
ENST00000421767_LINC00174_335_dist334	ENST00000421767_LINC00174	LINC00174	334	chr7	65841467	65841487	CGAGGAAGGCAGCTTGGGGC	+	chr7	65841821	65841841	CGCAGACGCGAGCAAAGAGC	+	lncrna-long
ENST00000421767_LINC00174_430_dist325	ENST00000421767_LINC00174	LINC00174	325	chr7	65841471	65841491	GAAGGCAGCTTGGGGCCGGG	+	chr7	65841816	65841836	TTGCTCGCGTCTGCGCCCGT	-	lncrna-long
ENST00000421767_LINC00174_127_dist736	ENST00000421767_LINC00174	LINC00174	736	chr7	65841316	65841336	AAGAGACAATCCTGAGACAG	+	chr7	65842072	65842092	CTCAAGAGGCCCCCGGCAGG	+	lncrna-long
ENST00000421767_LINC00174_1183_dist592	ENST00000421767_LINC00174	LINC00174	592	chr7	65842216	65842236	ACCCACCTTCGGCTTTCCGG	-	chr7	65842828	65842848	TCGCTTGGAGAGTCTGAGAA	+	lncrna-long
ENST00000421767_LINC00174_1503_dist255	ENST00000421767_LINC00174	LINC00174	255	chr7	65843736	65843756	ATATAGAGGCCACCAGGTGC	+	chr7	65844011	65844031	AGCAGAGGCTGGGTTTATAG	+	lncrna-long
ENST00000422040_AC008781.7_14_dist5696	ENST00000422040_AC008781.7	AC008781.7	5696	chr5	140998276	140998296	AAGCCGGGCAGGCGCCCCAG	+	chr5	140992560	140992580	GATGACACTACTCACAAGAC	+	lncrna-long
ENST00000422040_AC008781.7_7_dist5603	ENST00000422040_AC008781.7	AC008781.7	5603	chr5	140998183	140998203	GGGGCTTCCCGAGGTCCCGA	+	chr5	140992560	140992580	GATGACACTACTCACAAGAC	+	lncrna-long
ENST00000422040_AC008781.7_2_dist5496	ENST00000422040_AC008781.7	AC008781.7	5496	chr5	140998076	140998096	ACGGGGCTGAGAGCCGGCCG	+	chr5	140992560	140992580	GATGACACTACTCACAAGAC	+	lncrna-long
ENST00000422040_AC008781.7_4_dist5554	ENST00000422040_AC008781.7	AC008781.7	5554	chr5	140992560	140992580	GATGACACTACTCACAAGAC	+	chr5	140998134	140998154	GAACGAGGGAAGCCCCGAGG	+	lncrna-long
ENST00000422040_AC008781.7_13_dist5685	ENST00000422040_AC008781.7	AC008781.7	5685	chr5	140998265	140998285	GCGGCTCCCCAAAGCCGGGC	+	chr5	140992560	140992580	GATGACACTACTCACAAGAC	+	lncrna-long
ENST00000422040_AC008781.7_10_dist5655	ENST00000422040_AC008781.7	AC008781.7	5655	chr5	140998235	140998255	CCGAGCGAAACGAGGAAGGA	+	chr5	140992560	140992580	GATGACACTACTCACAAGAC	+	lncrna-long
ENST00000422040_AC008781.7_1_dist5440	ENST00000422040_AC008781.7	AC008781.7	5440	chr5	140998020	140998040	GAGGCGTGTTCGGGTACTGG	+	chr5	140992560	140992580	GATGACACTACTCACAAGAC	+	lncrna-long
ENST00000422040_AC008781.7_5_dist5574	ENST00000422040_AC008781.7	AC008781.7	5574	chr5	140998154	140998174	TGGCCGGGGCAAGAGCCGGG	+	chr5	140992560	140992580	GATGACACTACTCACAAGAC	+	lncrna-long
ENST00000422048_RP11-268G12.1_2936_dist7344	ENST00000422048_RP11-268G12.1	RP11-268G12.1	7344	chrX	27422258	27422278	GCTTATGTCAAGTCCAGCTT	-	chrX	27414894	27414914	GAGTTTATTTAATATTCATG	-	lncrna-long
ENST00000422048_RP11-268G12.1_2911_dist6222	ENST00000422048_RP11-268G12.1	RP11-268G12.1	6222	chrX	27416016	27416036	GTAGACAAAATATTTGCGGG	+	chrX	27422258	27422278	GCTTATGTCAAGTCCAGCTT	-	lncrna-long
ENST00000422048_RP11-268G12.1_2912_dist9362	ENST00000422048_RP11-268G12.1	RP11-268G12.1	9362	chrX	27410871	27410891	TGTGCTGGGTATGTAAACAC	-	chrX	27420253	27420273	CACTGGAGACCGCAAAGCCA	+	lncrna-long
ENST00000422048_RP11-268G12.1_2899_dist8943	ENST00000422048_RP11-268G12.1	RP11-268G12.1	8943	chrX	27413295	27413315	GTATCAAAATATTCACAGCA	+	chrX	27422258	27422278	GCTTATGTCAAGTCCAGCTT	-	lncrna-long
ENST00000422048_RP11-268G12.1_2906_dist4217	ENST00000422048_RP11-268G12.1	RP11-268G12.1	4217	chrX	27420253	27420273	CACTGGAGACCGCAAAGCCA	+	chrX	27416016	27416036	GTAGACAAAATATTTGCGGG	+	lncrna-long
ENST00000422048_RP11-268G12.1_2914_dist7485	ENST00000422048_RP11-268G12.1	RP11-268G12.1	7485	chrX	27422399	27422419	GAAACTAACAATTTGGGCAA	+	chrX	27414894	27414914	GAGTTTATTTAATATTCATG	-	lncrna-long
ENST00000422048_RP11-268G12.1_2901_dist6788	ENST00000422048_RP11-268G12.1	RP11-268G12.1	6788	chrX	27415591	27415611	TCATAGAAAGGCAATTGCTG	+	chrX	27422399	27422419	GAAACTAACAATTTGGGCAA	+	lncrna-long
ENST00000422519_RP4-564F22.5_791_dist6567	ENST00000422519_RP4-564F22.5	RP4-564F22.5	6567	chr20	37050765	37050785	GCTTTCAGTGGCTGTTGCAG	-	chr20	37044178	37044198	AATGGTCTACGTCAACCCAG	-	lncrna-long
ENST00000422519_RP4-564F22.5_495_dist8625	ENST00000422519_RP4-564F22.5	RP4-564F22.5	8625	chr20	37041877	37041897	GAAACTGGGGGAGCAACGGG	-	chr20	37050522	37050542	GGTCTTAGAAGGACACACGG	-	lncrna-long
ENST00000422519_RP4-564F22.5_851_dist5490	ENST00000422519_RP4-564F22.5	RP4-564F22.5	5490	chr20	37050522	37050542	GGTCTTAGAAGGACACACGG	-	chr20	37045012	37045032	CCTAAACTGTAGTATAGCCA	-	lncrna-long
ENST00000422519_RP4-564F22.5_555_dist7529	ENST00000422519_RP4-564F22.5	RP4-564F22.5	7529	chr20	37043191	37043211	GTGCTTAGATCAAATCCCAG	-	chr20	37050740	37050760	GAGCCTCTGGAAATCTGCGT	-	lncrna-long
ENST00000422519_RP4-564F22.5_610_dist7401	ENST00000422519_RP4-564F22.5	RP4-564F22.5	7401	chr20	37043344	37043364	CGTGCTGTCATGGCCGGAGA	-	chr20	37050765	37050785	GCTTTCAGTGGCTGTTGCAG	-	lncrna-long
ENST00000422519_RP4-564F22.5_439_dist9058	ENST00000422519_RP4-564F22.5	RP4-564F22.5	9058	chr20	37041616	37041636	CCAGACTAGATGCATAGTGA	-	chr20	37050694	37050714	CGTCCTCCTCCCTTGAGCGC	-	lncrna-long
ENST00000422519_RP4-564F22.5_854_dist5708	ENST00000422519_RP4-564F22.5	RP4-564F22.5	5708	chr20	37050740	37050760	GAGCCTCTGGAAATCTGCGT	-	chr20	37045012	37045032	CCTAAACTGTAGTATAGCCA	-	lncrna-long
ENST00000422519_RP4-564F22.5_789_dist6522	ENST00000422519_RP4-564F22.5	RP4-564F22.5	6522	chr20	37050720	37050740	GGGTAAAGTGAGCTCCCCGG	-	chr20	37044178	37044198	AATGGTCTACGTCAACCCAG	-	lncrna-long
ENST00000422848_RP11-452K12.7_53_dist1898	ENST00000422848_RP11-452K12.7	RP11-452K12.7	1898	chr10	99178484	99178504	ATTGTCAGACTTCTAAGGCC	-	chr10	99180402	99180422	ATGGATCCCTATCTCTGCCC	+	lncrna-long
ENST00000422848_RP11-452K12.7_426_dist5037	ENST00000422848_RP11-452K12.7	RP11-452K12.7	5037	chr10	99174861	99174881	CTTCCGTAAAGGAGAAGATG	+	chr10	99179918	99179938	ATTAATGAGCGCCTTGGCTG	+	lncrna-long
ENST00000422848_RP11-452K12.7_436_dist1507	ENST00000422848_RP11-452K12.7	RP11-452K12.7	1507	chr10	99178391	99178411	CACACAGGGTCTAGTGGCAG	+	chr10	99179918	99179938	ATTAATGAGCGCCTTGGCTG	+	lncrna-long
ENST00000422848_RP11-452K12.7_2_dist9710	ENST00000422848_RP11-452K12.7	RP11-452K12.7	9710	chr10	99169200	99169220	AGTCTTCCTCAGCCTAGGAG	-	chr10	99178930	99178950	GATGGCGACTGCATTTCGGG	+	lncrna-long
ENST00000422848_RP11-452K12.7_242_dist7755	ENST00000422848_RP11-452K12.7	RP11-452K12.7	7755	chr10	99171356	99171376	GCTCTTAGGGTGTCTAAGAG	+	chr10	99179131	99179151	GTGTCCTCACAGGAATCCTG	+	lncrna-long
ENST00000422848_RP11-452K12.7_439_dist421	ENST00000422848_RP11-452K12.7	RP11-452K12.7	421	chr10	99178489	99178509	TAGAAGTCTGACAATGCGGG	+	chr10	99178930	99178950	GATGGCGACTGCATTTCGGG	+	lncrna-long
ENST00000422848_RP11-452K12.7_18_dist5637	ENST00000422848_RP11-452K12.7	RP11-452K12.7	5637	chr10	99174145	99174165	GTTGGAAACACCTCAGCCAC	-	chr10	99179802	99179822	AAACACTGCTCTACAAGGGG	+	lncrna-long
ENST00000422848_RP11-452K12.7_265_dist6812	ENST00000422848_RP11-452K12.7	RP11-452K12.7	6812	chr10	99172970	99172990	GGACAGATTGGAGAAGGTAT	+	chr10	99179802	99179822	AAACACTGCTCTACAAGGGG	+	lncrna-long
ENST00000422946_ABCC5-AS1_45_dist4931	ENST00000422946_ABCC5-AS1	ABCC5-AS1	4931	chr3	183719671	183719691	GACGACCCAGCCACACAGAA	+	chr3	183724622	183724642	GAAATACTAAGTAAGAGCCC	+	lncrna-long
ENST00000422946_ABCC5-AS1_205_dist9799	ENST00000422946_ABCC5-AS1	ABCC5-AS1	9799	chr3	183730419	183730439	TAAGTCTGGAAAAAGTCAGA	-	chr3	183720600	183720620	GCCTAATAAGCCTCGGGCTG	+	lncrna-long
ENST00000422946_ABCC5-AS1_570_dist5078	ENST00000422946_ABCC5-AS1	ABCC5-AS1	5078	chr3	183720600	183720620	CAGCCCGAGGCTTATTAGGC	-	chr3	183725698	183725718	TTTGATGCTCAATACCAACA	+	lncrna-long
ENST00000422946_ABCC5-AS1_875_dist6485	ENST00000422946_ABCC5-AS1	ABCC5-AS1	6485	chr3	183720472	183720492	CCCTTGGTTGCCCTGTCAGC	-	chr3	183726977	183726997	CACTATTAGCCTTTAACACG	-	lncrna-long
ENST00000422946_ABCC5-AS1_105_dist8095	ENST00000422946_ABCC5-AS1	ABCC5-AS1	8095	chr3	183728359	183728379	GTGGTCCTGTGAAATTTCTG	-	chr3	183720244	183720264	TCAAGGTTCAAACAAAGATC	+	lncrna-long
ENST00000422946_ABCC5-AS1_89_dist4358	ENST00000422946_ABCC5-AS1	ABCC5-AS1	4358	chr3	183720244	183720264	TCAAGGTTCAAACAAAGATC	+	chr3	183724622	183724642	GAAATACTAAGTAAGAGCCC	+	lncrna-long
ENST00000422946_ABCC5-AS1_1050_dist5211	ENST00000422946_ABCC5-AS1	ABCC5-AS1	5211	chr3	183720906	183720926	GTTTGTCATAAAGGCTGCGT	-	chr3	183726137	183726157	GAGGCATGATTATTCAGGCA	-	lncrna-long
ENST00000422946_ABCC5-AS1_371_dist3879	ENST00000422946_ABCC5-AS1	ABCC5-AS1	3879	chr3	183726351	183726371	CATTACAGTCCCGAAGAAAG	+	chr3	183722452	183722472	GAAGCAAACACAAAGGTCAG	+	lncrna-long
ENST00000422961_AC108488.4_254_dist2854	ENST00000422961_AC108488.4	AC108488.4	2854	chr2	3586801	3586821	AGTACCTCAACAGTAAACAA	-	chr2	3583927	3583947	GTCCGGGAAGGTCTTTGTCA	-	lncrna-long
ENST00000422961_AC108488.4_211_dist7069	ENST00000422961_AC108488.4	AC108488.4	7069	chr2	3587593	3587613	CTACCTTCAGGCTTCAGCAA	+	chr2	3580504	3580524	TCCATCAGTCCTGTCTGCGC	-	lncrna-long
ENST00000422961_AC108488.4_51_dist5955	ENST00000422961_AC108488.4	AC108488.4	5955	chr2	3580030	3580050	GGATGCGAGGCTGAGTAACG	-	chr2	3586005	3586025	GGCGGTAATGAGACTTGCTG	-	lncrna-long
ENST00000422961_AC108488.4_475_dist5576	ENST00000422961_AC108488.4	AC108488.4	5576	chr2	3586234	3586254	ACTGGGACCTGAAGCGGCCG	-	chr2	3580638	3580658	TTTCTCCAAAGAGAGCCGCG	+	lncrna-long
ENST00000422961_AC108488.4_161_dist6748	ENST00000422961_AC108488.4	AC108488.4	6748	chr2	3580413	3580433	ATGATTTCTACAGCACATCA	-	chr2	3587181	3587201	ACTCAGGGGTAACATGGGGA	-	lncrna-long
ENST00000422961_AC108488.4_212_dist7110	ENST00000422961_AC108488.4	AC108488.4	7110	chr2	3587634	3587654	CAGTACCGGCAGACACCAGG	+	chr2	3580504	3580524	TCCATCAGTCCTGTCTGCGC	-	lncrna-long
ENST00000422961_AC108488.4_688_dist6201	ENST00000422961_AC108488.4	AC108488.4	6201	chr2	3586859	3586879	GAGAACAGCTCTGTCAGCTG	+	chr2	3580638	3580658	TTTCTCCAAAGAGAGCCGCG	+	lncrna-long
ENST00000422961_AC108488.4_580_dist7478	ENST00000422961_AC108488.4	AC108488.4	7478	chr2	3580462	3580482	GGCTGGGAGGCACCGCACTA	+	chr2	3587960	3587980	AGTGCATGAAGCCGGAGGGA	-	lncrna-long
ENST00000423060_RP3-476K8.3_68_dist1825	ENST00000423060_RP3-476K8.3	RP3-476K8.3	1825	chr1	26791300	26791320	GAATAGGGACACATTGGGCA	-	chr1	26793145	26793165	GAAGCTTGCGCCTCATGAAG	+	lncrna-long
ENST00000423060_RP3-476K8.3_268_dist2459	ENST00000423060_RP3-476K8.3	RP3-476K8.3	2459	chr1	26790353	26790373	GAACCAAGACACTTAGGTTG	+	chr1	26792832	26792852	GATTCAGACCATGTGGAAGC	+	lncrna-long
ENST00000423060_RP3-476K8.3_354_dist661	ENST00000423060_RP3-476K8.3	RP3-476K8.3	661	chr1	26793246	26793266	TTAGCCCAGTCCACAAGTGG	+	chr1	26793927	26793947	GGGATTATTCAGGAGCCGGG	+	lncrna-long
ENST00000423060_RP3-476K8.3_190_dist1392	ENST00000423060_RP3-476K8.3	RP3-476K8.3	1392	chr1	26791484	26791504	CCAGTCTTAAAGGCTGGCAA	+	chr1	26792896	26792916	GTATAAGCTCTACTTTCTAG	-	lncrna-long
ENST00000423060_RP3-476K8.3_283_dist2851	ENST00000423060_RP3-476K8.3	RP3-476K8.3	2851	chr1	26791056	26791076	ACCTTGGCAGATGCACTAAG	+	chr1	26793927	26793947	GGGATTATTCAGGAGCCGGG	+	lncrna-long
ENST00000423060_RP3-476K8.3_171_dist1032	ENST00000423060_RP3-476K8.3	RP3-476K8.3	1032	chr1	26793945	26793965	GAATTCTGGACTGTCCCCCC	-	chr1	26792893	26792913	TAAGCTCTACTTTCTAGGGG	-	lncrna-long
ENST00000423060_RP3-476K8.3_316_dist1286	ENST00000423060_RP3-476K8.3	RP3-476K8.3	1286	chr1	26791526	26791546	AGTAGGACTTGTCAGCAAAG	+	chr1	26792832	26792852	GATTCAGACCATGTGGAAGC	+	lncrna-long
ENST00000423060_RP3-476K8.3_272_dist2870	ENST00000423060_RP3-476K8.3	RP3-476K8.3	2870	chr1	26793243	26793263	TACTTAGCCCAGTCCACAAG	+	chr1	26790353	26790373	GAACCAAGACACTTAGGTTG	+	lncrna-long
ENST00000423122_RP11-65J3.1_15064_dist6460	ENST00000423122_RP11-65J3.1	RP11-65J3.1	6460	chr9	132105425	132105445	GGTTGGTTCACTTAATGAAG	+	chr9	132098945	132098965	CAGACGATGGCCCCCTCCCA	+	lncrna-long
ENST00000423122_RP11-65J3.1_15057_dist6046	ENST00000423122_RP11-65J3.1	RP11-65J3.1	6046	chr9	132105011	132105031	ACTCCTACAACATCCCCGGG	+	chr9	132098945	132098965	CAGACGATGGCCCCCTCCCA	+	lncrna-long
ENST00000423122_RP11-65J3.1_10735_dist9950	ENST00000423122_RP11-65J3.1	RP11-65J3.1	9950	chr9	132109073	132109093	GCCTCATGCAACCGCAAAGG	+	chr9	132099103	132099123	TTTAATATGTATGCAAATGC	+	lncrna-long
ENST00000423122_RP11-65J3.1_15111_dist7536	ENST00000423122_RP11-65J3.1	RP11-65J3.1	7536	chr9	132098985	132099005	ATCGCCACCTCCTCCCGAGC	+	chr9	132106541	132106561	GGGACCCTCATTTCCTCCTG	+	lncrna-long
ENST00000423122_RP11-65J3.1_15075_dist7426	ENST00000423122_RP11-65J3.1	RP11-65J3.1	7426	chr9	132106391	132106411	AGAGGTTGCAACATCGGCGG	+	chr9	132098945	132098965	CAGACGATGGCCCCCTCCCA	+	lncrna-long
ENST00000423122_RP11-65J3.1_15070_dist7045	ENST00000423122_RP11-65J3.1	RP11-65J3.1	7045	chr9	132106010	132106030	ATGGGGTTGAGAATCGTAGG	+	chr9	132098945	132098965	CAGACGATGGCCCCCTCCCA	+	lncrna-long
ENST00000423122_RP11-65J3.1_10210_dist9360	ENST00000423122_RP11-65J3.1	RP11-65J3.1	9360	chr9	132108325	132108345	GCAGCATAGGCCTTAGTCAG	+	chr9	132098945	132098965	CAGACGATGGCCCCCTCCCA	+	lncrna-long
ENST00000423122_RP11-65J3.1_15123_dist5195	ENST00000423122_RP11-65J3.1	RP11-65J3.1	5195	chr9	132099036	132099056	TCCTGGCAGGCTCTACGCCG	+	chr9	132104251	132104271	CCTGAGCCCAGAGAATGCGC	+	lncrna-long
ENST00000423222_LINC00467_619_dist8058	ENST00000423222_LINC00467	LINC00467	8058	chr1	211559012	211559032	AATCAGAAGAAGTATTGACA	+	chr1	211550934	211550954	ATCTGTAGGTCAATCAGAAG	+	lncrna-long
ENST00000423222_LINC00467_609_dist5311	ENST00000423222_LINC00467	LINC00467	5311	chr1	211556265	211556285	CAGTAAGTGACCGTTCCAGC	+	chr1	211550934	211550954	ATCTGTAGGTCAATCAGAAG	+	lncrna-long
ENST00000423222_LINC00467_612_dist5536	ENST00000423222_LINC00467	LINC00467	5536	chr1	211556490	211556510	ATTTAAGTGCTAATACTCGA	+	chr1	211550934	211550954	ATCTGTAGGTCAATCAGAAG	+	lncrna-long
ENST00000423222_LINC00467_613_dist5721	ENST00000423222_LINC00467	LINC00467	5721	chr1	211556675	211556695	GTTTCAGAATCCTACTGCCG	+	chr1	211550934	211550954	ATCTGTAGGTCAATCAGAAG	+	lncrna-long
ENST00000423222_LINC00467_616_dist6411	ENST00000423222_LINC00467	LINC00467	6411	chr1	211557365	211557385	ATGAAAAGGCCTTCATAAAA	+	chr1	211550934	211550954	ATCTGTAGGTCAATCAGAAG	+	lncrna-long
ENST00000423222_LINC00467_617_dist6609	ENST00000423222_LINC00467	LINC00467	6609	chr1	211557563	211557583	TCTGTACTCACTATTGAGGG	+	chr1	211550934	211550954	ATCTGTAGGTCAATCAGAAG	+	lncrna-long
ENST00000423222_LINC00467_614_dist5739	ENST00000423222_LINC00467	LINC00467	5739	chr1	211556693	211556713	CGCGGAACAAAAATGTACCA	+	chr1	211550934	211550954	ATCTGTAGGTCAATCAGAAG	+	lncrna-long
ENST00000423222_LINC00467_611_dist5408	ENST00000423222_LINC00467	LINC00467	5408	chr1	211556362	211556382	ATCTCCCTTCGGTCACTCCG	+	chr1	211550934	211550954	ATCTGTAGGTCAATCAGAAG	+	lncrna-long
ENST00000423310_AP001065.2_1203_dist361	ENST00000423310_AP001065.2	AP001065.2	361	chr21	45845346	45845366	GGACGCTGCCTGAGCTCCCG	+	chr21	45844965	45844985	GGCTGAGTTCCTGAGGGCGC	-	lncrna-long
ENST00000423310_AP001065.2_1744_dist366	ENST00000423310_AP001065.2	AP001065.2	366	chr21	45845421	45845441	GCCATTTGGGCTCGGGGAGG	+	chr21	45845035	45845055	GTTCCTGGACGTCCACGGGG	+	lncrna-long
ENST00000423310_AP001065.2_1747_dist316	ENST00000423310_AP001065.2	AP001065.2	316	chr21	45845085	45845105	ACATACCGCACTGCAGAGTG	+	chr21	45845421	45845441	GCCATTTGGGCTCGGGGAGG	+	lncrna-long
ENST00000423310_AP001065.2_1740_dist415	ENST00000423310_AP001065.2	AP001065.2	415	chr21	45844986	45845006	ACCCACCGACGCTGGCGCCG	+	chr21	45845421	45845441	GCCATTTGGGCTCGGGGAGG	+	lncrna-long
ENST00000423310_AP001065.2_1237_dist495	ENST00000423310_AP001065.2	AP001065.2	495	chr21	45845521	45845541	CAGGAAGACGTGACGCAAGG	-	chr21	45845006	45845026	TCAGGGATTGGGCGGGGCCT	-	lncrna-long
ENST00000423310_AP001065.2_1257_dist338	ENST00000423310_AP001065.2	AP001065.2	338	chr21	45845035	45845055	GTTCCTGGACGTCCACGGGG	+	chr21	45845393	45845413	TCGAACACCAGCTCTGAAGT	-	lncrna-long
ENST00000423310_AP001065.2_1224_dist499	ENST00000423310_AP001065.2	AP001065.2	499	chr21	45845513	45845533	CGTGACGCAAGGCGGAGCCC	-	chr21	45844994	45845014	CGGGGCCTCGGCGCCAGCGT	-	lncrna-long
ENST00000423310_AP001065.2_1210_dist383	ENST00000423310_AP001065.2	AP001065.2	383	chr21	45845393	45845413	TCGAACACCAGCTCTGAAGT	-	chr21	45844990	45845010	GCCTCGGCGCCAGCGTCGGT	-	lncrna-long
ENST00000423311_CTA-714B7.5_4144_dist5655	ENST00000423311_CTA-714B7.5	CTA-714B7.5	5655	chr22	35621744	35621764	TCATGCTTACTGGACTCTGG	-	chr22	35627419	35627439	ACTTTGGTAACTCAGCCTGG	-	lncrna-long
ENST00000423311_CTA-714B7.5_2550_dist9345	ENST00000423311_CTA-714B7.5	CTA-714B7.5	9345	chr22	35618258	35618278	GTCTCATTTCGATTGGCTGG	+	chr22	35627623	35627643	TTTGCCCTTGAATTCAGGTG	-	lncrna-long
ENST00000423311_CTA-714B7.5_2728_dist4006	ENST00000423311_CTA-714B7.5	CTA-714B7.5	4006	chr22	35625436	35625456	TAGGGGCTGCCTGAAAGAAA	+	chr22	35629462	35629482	ATTCCCAGCTATCCATCCCA	-	lncrna-long
ENST00000423311_CTA-714B7.5_4122_dist9291	ENST00000423311_CTA-714B7.5	CTA-714B7.5	9291	chr22	35618312	35618332	CTATGCTGCAAGAGCTATGG	-	chr22	35627623	35627643	TTTGCCCTTGAATTCAGGTG	-	lncrna-long
ENST00000423311_CTA-714B7.5_2607_dist8518	ENST00000423311_CTA-714B7.5	CTA-714B7.5	8518	chr22	35621424	35621444	GTTACCAACACTCTAGAATG	+	chr22	35629962	35629982	AGAGCTGTTGCCATTTGAAC	+	lncrna-long
ENST00000423311_CTA-714B7.5_2789_dist818	ENST00000423311_CTA-714B7.5	CTA-714B7.5	818	chr22	35626836	35626856	AAGCAGCGGCAGTGGTGCTG	+	chr22	35627674	35627694	TCTAGCGGACCCACAGAGGA	+	lncrna-long
ENST00000423311_CTA-714B7.5_2686_dist4250	ENST00000423311_CTA-714B7.5	CTA-714B7.5	4250	chr22	35623353	35623373	CTCCCCAGTAAAAAAGACAA	+	chr22	35627623	35627643	TTTGCCCTTGAATTCAGGTG	-	lncrna-long
ENST00000423311_CTA-714B7.5_2538_dist9886	ENST00000423311_CTA-714B7.5	CTA-714B7.5	9886	chr22	35617902	35617922	TGCTTTCGAATTCTAGACTG	+	chr22	35627808	35627828	CACACCTCTAGGGTTAGGAA	-	lncrna-long
ENST00000423414_LINC-PINT_2649_dist8520	ENST00000423414_LINC-PINT	LINC-PINT	8520	chr7	130668394	130668414	TCTTGAAGACGTAGTTCCAG	-	chr7	130676934	130676954	GCCAACCCGGGCTGCCGTAG	+	lncrna-long
ENST00000423414_LINC-PINT_2157_dist3787	ENST00000423414_LINC-PINT	LINC-PINT	3787	chr7	130651677	130651697	TTAGCTCCCAAACATGGTGC	+	chr7	130655484	130655504	CTAATTCCTATATTCTAGGG	-	lncrna-long
ENST00000423414_LINC-PINT_6324_dist5405	ENST00000423414_LINC-PINT	LINC-PINT	5405	chr7	130648268	130648288	ATGGTGGTATCCTAACACAA	+	chr7	130653693	130653713	TGGCTAGACGGAGCTCCTAG	+	lncrna-long
ENST00000423414_LINC-PINT_1978_dist7901	ENST00000423414_LINC-PINT	LINC-PINT	7901	chr7	130645958	130645978	CAGGAGTCACTCAAGACTGG	+	chr7	130653879	130653899	ATATAACCTGAAGACAAGGA	-	lncrna-long
ENST00000423414_LINC-PINT_6584_dist2341	ENST00000423414_LINC-PINT	LINC-PINT	2341	chr7	130667282	130667302	AGAAGCTTATTACAAAAGGA	+	chr7	130669643	130669663	GGCATAGGCACCTCACAGGC	+	lncrna-long
ENST00000423414_LINC-PINT_6610_dist3383	ENST00000423414_LINC-PINT	LINC-PINT	3383	chr7	130667780	130667800	TAATATCCCAAAATCCCCGA	+	chr7	130671183	130671203	ATGAGATCCTGGGTTTGCTG	+	lncrna-long
ENST00000423414_LINC-PINT_487_dist461	ENST00000423414_LINC-PINT	LINC-PINT	461	chr7	130625972	130625992	CCTATCTCTAAACAGCAAGC	+	chr7	130626453	130626473	TTGTTAGCTCAGGAACCAGG	+	lncrna-long
ENST00000423414_LINC-PINT_5758_dist9659	ENST00000423414_LINC-PINT	LINC-PINT	9659	chr7	130764472	130764492	GCGCCCAGAGCAGTTTGTGC	+	chr7	130774151	130774171	TTTCACAAGGGAGAGCACAA	-	lncrna-long
ENST00000423716_RP11-110G21.1_863_dist5805	ENST00000423716_RP11-110G21.1	RP11-110G21.1	5805	chr8	52859016	52859036	TAAACACTTCCATGTCCCAG	+	chr8	52864841	52864861	TGATTATTAACATATGGCAG	+	lncrna-long
ENST00000423716_RP11-110G21.1_507_dist7481	ENST00000423716_RP11-110G21.1	RP11-110G21.1	7481	chr8	52851612	52851632	GGATTCAAGTTTGTAGACGT	+	chr8	52859113	52859133	CTGGGTTGGAAATTAGAAAG	-	lncrna-long
ENST00000423716_RP11-110G21.1_441_dist4091	ENST00000423716_RP11-110G21.1	RP11-110G21.1	4091	chr8	52855530	52855550	GATTCGCAGTGAGTGGAGAG	-	chr8	52859641	52859661	TAGAAGCAGCTTCCAAGGGC	+	lncrna-long
ENST00000423716_RP11-110G21.1_294_dist1114	ENST00000423716_RP11-110G21.1	RP11-110G21.1	1114	chr8	52824444	52824464	CAAAAGCTAAATAAAATCGT	+	chr8	52825578	52825598	AATTAACCTACATAGTAAGA	-	lncrna-long
ENST00000423716_RP11-110G21.1_299_dist9567	ENST00000423716_RP11-110G21.1	RP11-110G21.1	9567	chr8	52835165	52835185	CCAGTGATCCAGCTTCAGCC	+	chr8	52825578	52825598	AATTAACCTACATAGTAAGA	-	lncrna-long
ENST00000423716_RP11-110G21.1_761_dist7639	ENST00000423716_RP11-110G21.1	RP11-110G21.1	7639	chr8	52859271	52859291	ATGGTGTCCAGGGCATGACG	+	chr8	52851612	52851632	GGATTCAAGTTTGTAGACGT	+	lncrna-long
ENST00000423716_RP11-110G21.1_786_dist9247	ENST00000423716_RP11-110G21.1	RP11-110G21.1	9247	chr8	52854815	52854835	TTGCAGGGTAGGATACTCGG	+	chr8	52864082	52864102	TTACAAACAAAAACCTGCCA	+	lncrna-long
ENST00000423716_RP11-110G21.1_491_dist4499	ENST00000423716_RP11-110G21.1	RP11-110G21.1	4499	chr8	52863632	52863652	AAACGGCCATCAGAATCAAG	-	chr8	52859113	52859133	CTGGGTTGGAAATTAGAAAG	-	lncrna-long
ENST00000423737_RP11-191L9.4_372_dist8078	ENST00000423737_RP11-191L9.4	RP11-191L9.4	8078	chr22	48022156	48022176	GACGTGATCAGAGTGACTTG	+	chr22	48030254	48030274	ACACAAGAGCCATTATTCTG	+	lncrna-long
ENST00000423737_RP11-191L9.4_211_dist6429	ENST00000423737_RP11-191L9.4	RP11-191L9.4	6429	chr22	48022090	48022110	CAAATAAGGACTCACAGACG	+	chr22	48028539	48028559	TCAGAACTGGGGTTCACAGG	+	lncrna-long
ENST00000423737_RP11-191L9.4_464_dist5449	ENST00000423737_RP11-191L9.4	RP11-191L9.4	5449	chr22	48022340	48022360	GGGTCCCCACACATGTCTGC	+	chr22	48027809	48027829	CATCCGCGGGAGTGAAACGG	+	lncrna-long
ENST00000423737_RP11-191L9.4_116_dist7113	ENST00000423737_RP11-191L9.4	RP11-191L9.4	7113	chr22	48022058	48022078	CGTGATCGGAGCGACTGCGG	+	chr22	48029191	48029211	CCATGAGCATGAATGCAGAG	+	lncrna-long
ENST00000423737_RP11-191L9.4_273_dist9993	ENST00000423737_RP11-191L9.4	RP11-191L9.4	9993	chr22	48022108	48022128	CGTGGTCGGAGCGACTGCGG	+	chr22	48032121	48032141	GGTGCATACAGAGTGCTCCG	+	lncrna-long
ENST00000423737_RP11-191L9.4_429_dist9885	ENST00000423737_RP11-191L9.4	RP11-191L9.4	9885	chr22	48022216	48022236	ACTCCCCATGGAGTCTCCGC	+	chr22	48032121	48032141	GGTGCATACAGAGTGCTCCG	+	lncrna-long
ENST00000423737_RP11-191L9.4_156_dist5808	ENST00000423737_RP11-191L9.4	RP11-191L9.4	5808	chr22	48022060	48022080	TGATCGGAGCGACTGCGGTG	+	chr22	48027888	48027908	TCCCGGTCTCCGGTGCCGGA	+	lncrna-long
ENST00000423737_RP11-191L9.4_119_dist8307	ENST00000423737_RP11-191L9.4	RP11-191L9.4	8307	chr22	48030385	48030405	GTGAGTTGCATGTTTACAAA	+	chr22	48022058	48022078	CGTGATCGGAGCGACTGCGG	+	lncrna-long
ENST00000418088_TP73-AS1_2028_dist9917	ENST00000423764_TP73-AS1	TP73-AS1	9917	chr1	3653617	3653637	ATGTGGCACCCTCTTGCCGA	-	chr1	3663554	3663574	CGGCGGATGCTCGGAGGGGG	+	lncrna-long
ENST00000418088_TP73-AS1_14502_dist4820	ENST00000423764_TP73-AS1	TP73-AS1	4820	chr1	3658694	3658714	GAAGAGAACCCAGGTGACAG	+	chr1	3663534	3663554	CTGGAGTGGTCTCCGAGGGG	+	lncrna-long
ENST00000418088_TP73-AS1_9051_dist1249	ENST00000423764_TP73-AS1	TP73-AS1	1249	chr1	3662379	3662399	TCGTGACTTTGGAGCCGGGG	-	chr1	3663648	3663668	GCGCCTCCATCTGCCCCCGC	-	lncrna-long
ENST00000418088_TP73-AS1_11120_dist999	ENST00000423764_TP73-AS1	TP73-AS1	999	chr1	3662799	3662819	CCAGTCCACAATCATCTCAG	+	chr1	3663818	3663838	GCAGTCGGGGCTGACGGCGG	-	lncrna-long
ENST00000418088_TP73-AS1_15646_dist459	ENST00000423764_TP73-AS1	TP73-AS1	459	chr1	3663055	3663075	GACTCCTGAAACACCAGCGT	+	chr1	3663534	3663554	CTGGAGTGGTCTCCGAGGGG	+	lncrna-long
ENST00000418088_TP73-AS1_7170_dist3838	ENST00000423764_TP73-AS1	TP73-AS1	3838	chr1	3659696	3659716	TTTGTGTCAGCCACGCCCTG	-	chr1	3663554	3663574	CGGCGGATGCTCGGAGGGGG	+	lncrna-long
ENST00000418088_TP73-AS1_15414_dist1247	ENST00000423764_TP73-AS1	TP73-AS1	1247	chr1	3662433	3662453	GGGAGGCTTCAGAAAAACTC	+	chr1	3663700	3663720	TCAGCGGCCCCGGGGACCCA	+	lncrna-long
ENST00000418088_TP73-AS1_11005_dist6123	ENST00000423764_TP73-AS1	TP73-AS1	6123	chr1	3657533	3657553	CCCATGTCCCACCCGGGGAG	+	chr1	3663676	3663696	CCTCGGTCACCTCCCGGGGA	-	lncrna-long
ENST00000423943_LINC01133_8_dist3713	ENST00000423943_LINC01133	LINC01133	3713	chr1	159929664	159929684	GATGGGTATCAGGAGATCAA	-	chr1	159933397	159933417	TGTACTTAAGAGGTAAGTTG	-	lncrna-long
ENST00000423943_LINC01133_674_dist4498	ENST00000423943_LINC01133	LINC01133	4498	chr1	159935107	159935127	GATCAGAACACTCTAACCAA	-	chr1	159930589	159930609	ACTGGGAAGTATGCAGGTTG	+	lncrna-long
ENST00000423943_LINC01133_461_dist3568	ENST00000423943_LINC01133	LINC01133	3568	chr1	159934139	159934159	GCCCCTCTCATATTCTCCAA	-	chr1	159930551	159930571	GCTTTCCCTATGACAGTGGA	+	lncrna-long
ENST00000423943_LINC01133_3071_dist8538	ENST00000423943_LINC01133	LINC01133	8538	chr1	159939109	159939129	CGTGATGAGGTATTACCCAA	+	chr1	159930551	159930571	GCTTTCCCTATGACAGTGGA	+	lncrna-long
ENST00000423943_LINC01133_53_dist4476	ENST00000423943_LINC01133	LINC01133	4476	chr1	159934706	159934726	AGACCCGTCTGGGTGGCCCA	-	chr1	159930210	159930230	AGCAGAAAAACAGACTGCCC	-	lncrna-long
ENST00000423943_LINC01133_3066_dist7965	ENST00000423943_LINC01133	LINC01133	7965	chr1	159938536	159938556	AAATGGTTAAGAAGTAGGGA	+	chr1	159930551	159930571	GCTTTCCCTATGACAGTGGA	+	lncrna-long
ENST00000423943_LINC01133_3092_dist7737	ENST00000423943_LINC01133	LINC01133	7737	chr1	159938346	159938366	GGTCAAATCCTTCTTTGTAG	+	chr1	159930589	159930609	ACTGGGAAGTATGCAGGTTG	+	lncrna-long
ENST00000423943_LINC01133_79_dist9013	ENST00000423943_LINC01133	LINC01133	9013	chr1	159939243	159939263	ACTATTCTTGTAGAAGCTGG	+	chr1	159930210	159930230	AGCAGAAAAACAGACTGCCC	-	lncrna-long
ENST00000430166_FGD5-AS1_682_dist5202	ENST00000424349_FGD5-AS1	FGD5-AS1	5202	chr3	14989806	14989826	AAGCGGAGGGGTGAAAATCC	-	chr3	14995028	14995048	TATCAACATATGAACAACAA	-	lncrna-long
ENST00000430166_FGD5-AS1_712_dist5132	ENST00000424349_FGD5-AS1	FGD5-AS1	5132	chr3	14994999	14995019	AAGCAGCTCCCTGTAAAACC	-	chr3	14989847	14989867	AAACGGCGGTTGGGCTGCGA	-	lncrna-long
ENST00000430166_FGD5-AS1_645_dist5314	ENST00000424349_FGD5-AS1	FGD5-AS1	5314	chr3	14989694	14989714	AAAATGGCGGCGCTGGCGGA	-	chr3	14995028	14995048	TATCAACATATGAACAACAA	-	lncrna-long
ENST00000430166_FGD5-AS1_713_dist5161	ENST00000424349_FGD5-AS1	FGD5-AS1	5161	chr3	14995028	14995048	TATCAACATATGAACAACAA	-	chr3	14989847	14989867	AAACGGCGGTTGGGCTGCGA	-	lncrna-long
ENST00000430166_FGD5-AS1_638_dist5329	ENST00000424349_FGD5-AS1	FGD5-AS1	5329	chr3	14989679	14989699	GCGGAGGGCCAACTATAAGG	-	chr3	14995028	14995048	TATCAACATATGAACAACAA	-	lncrna-long
ENST00000430166_FGD5-AS1_709_dist5142	ENST00000424349_FGD5-AS1	FGD5-AS1	5142	chr3	14989837	14989857	TGGGCTGCGACGGCCGCCAA	-	chr3	14994999	14995019	AAGCAGCTCCCTGTAAAACC	-	lncrna-long
ENST00000430166_FGD5-AS1_654_dist5278	ENST00000424349_FGD5-AS1	FGD5-AS1	5278	chr3	14989701	14989721	CGAGAACAAAATGGCGGCGC	-	chr3	14994999	14995019	AAGCAGCTCCCTGTAAAACC	-	lncrna-long
ENST00000424435_RP11-350G8.5_1090_dist5515	ENST00000424435_RP11-350G8.5	RP11-350G8.5	5515	chr1	154378514	154378534	CCTGGGACGCGGTTGTGTAA	-	chr1	154384049	154384069	GCGGCCTCTCTCAGAGACAG	-	lncrna-long
ENST00000424435_RP11-350G8.5_1086_dist5723	ENST00000424435_RP11-350G8.5	RP11-350G8.5	5723	chr1	154384049	154384069	GCGGCCTCTCTCAGAGACAG	-	chr1	154378306	154378326	CCTCAAGGCAGCCACAGAAA	-	lncrna-long
ENST00000424435_RP11-350G8.5_1094_dist5427	ENST00000424435_RP11-350G8.5	RP11-350G8.5	5427	chr1	154378602	154378622	GAAGAGGGGCGCTGGTACAA	-	chr1	154384049	154384069	GCGGCCTCTCTCAGAGACAG	-	lncrna-long
ENST00000424435_RP11-350G8.5_1095_dist5403	ENST00000424435_RP11-350G8.5	RP11-350G8.5	5403	chr1	154378626	154378646	AGGTGGACCCCCAATGCAGA	-	chr1	154384049	154384069	GCGGCCTCTCTCAGAGACAG	-	lncrna-long
ENST00000424435_RP11-350G8.5_1098_dist5234	ENST00000424435_RP11-350G8.5	RP11-350G8.5	5234	chr1	154378795	154378815	CGACTCAATTCCCAGGACTG	-	chr1	154384049	154384069	GCGGCCTCTCTCAGAGACAG	-	lncrna-long
ENST00000424435_RP11-350G8.5_1087_dist5700	ENST00000424435_RP11-350G8.5	RP11-350G8.5	5700	chr1	154378329	154378349	CACACAGCTAGGTACCCGCG	-	chr1	154384049	154384069	GCGGCCTCTCTCAGAGACAG	-	lncrna-long
ENST00000424435_RP11-350G8.5_1092_dist5457	ENST00000424435_RP11-350G8.5	RP11-350G8.5	5457	chr1	154378572	154378592	AGGCGGGTACATCACCCCGC	-	chr1	154384049	154384069	GCGGCCTCTCTCAGAGACAG	-	lncrna-long
ENST00000424435_RP11-350G8.5_1096_dist5362	ENST00000424435_RP11-350G8.5	RP11-350G8.5	5362	chr1	154378667	154378687	ATCCACACATGCACCCGCGG	-	chr1	154384049	154384069	GCGGCCTCTCTCAGAGACAG	-	lncrna-long
ENST00000424518_HOTAIR_7654_dist436	ENST00000424518_HOTAIR	HOTAIR	436	chr12	54368476	54368496	TCTGGTGTCTCGGTGCCTGC	+	chr12	54368932	54368952	GAGGGGGCAAGTGCGAGGAG	-	lncrna-long
ENST00000424518_HOTAIR_7643_dist482	ENST00000424518_HOTAIR	HOTAIR	482	chr12	54368430	54368450	GCTGCCCCGCGGGCTTCCCG	+	chr12	54368932	54368952	GAGGGGGCAAGTGCGAGGAG	-	lncrna-long
ENST00000424518_HOTAIR_7619_dist604	ENST00000424518_HOTAIR	HOTAIR	604	chr12	54368308	54368328	TCAGCGGCGACAGGGGAATG	+	chr12	54368932	54368952	GAGGGGGCAAGTGCGAGGAG	-	lncrna-long
ENST00000424518_HOTAIR_7677_dist247	ENST00000424518_HOTAIR	HOTAIR	247	chr12	54368665	54368685	GGGGACGCACGTGTACCTGG	+	chr12	54368932	54368952	GAGGGGGCAAGTGCGAGGAG	-	lncrna-long
ENST00000424518_HOTAIR_7667_dist320	ENST00000424518_HOTAIR	HOTAIR	320	chr12	54368592	54368612	GGGCTTTCCGAACCACTAGG	+	chr12	54368932	54368952	GAGGGGGCAAGTGCGAGGAG	-	lncrna-long
ENST00000424518_HOTAIR_7671_dist316	ENST00000424518_HOTAIR	HOTAIR	316	chr12	54368596	54368616	TTTCCGAACCACTAGGAGGG	+	chr12	54368932	54368952	GAGGGGGCAAGTGCGAGGAG	-	lncrna-long
ENST00000424518_HOTAIR_10361_dist1033	ENST00000424518_HOTAIR	HOTAIR	1033	chr12	54368932	54368952	GAGGGGGCAAGTGCGAGGAG	-	chr12	54367879	54367899	AGTCGAGTCGTTGGGAGAGA	-	lncrna-long
ENST00000424518_HOTAIR_10377_dist343	ENST00000424518_HOTAIR	HOTAIR	343	chr12	54368569	54368589	CCCTCCCCCAGAAATCTGGG	-	chr12	54368932	54368952	GAGGGGGCAAGTGCGAGGAG	-	lncrna-long
ENST00000424612_AC017074.2_828_dist8914	ENST00000424612_AC017074.2	AC017074.2	8914	chr2	114458199	114458219	GATGGAACTAGACTTACTCA	-	chr2	114467133	114467153	GCATTTACTTAGCTGTGAAG	-	lncrna-long
ENST00000424612_AC017074.2_852_dist7351	ENST00000424612_AC017074.2	AC017074.2	7351	chr2	114459762	114459782	GGCATCAAAGGAATGGGGAA	-	chr2	114467133	114467153	GCATTTACTTAGCTGTGAAG	-	lncrna-long
ENST00000424612_AC017074.2_846_dist8180	ENST00000424612_AC017074.2	AC017074.2	8180	chr2	114458933	114458953	CTTTAGATGGCTTGGAGCCA	-	chr2	114467133	114467153	GCATTTACTTAGCTGTGAAG	-	lncrna-long
ENST00000424612_AC017074.2_798_dist9469	ENST00000424612_AC017074.2	AC017074.2	9469	chr2	114457644	114457664	GCATCACTTGAGGCATGGAG	-	chr2	114467133	114467153	GCATTTACTTAGCTGTGAAG	-	lncrna-long
ENST00000424612_AC017074.2_876_dist6236	ENST00000424612_AC017074.2	AC017074.2	6236	chr2	114467133	114467153	GCATTTACTTAGCTGTGAAG	-	chr2	114460877	114460897	CATATGGACTGTAACAATAG	-	lncrna-long
ENST00000424612_AC017074.2_870_dist6922	ENST00000424612_AC017074.2	AC017074.2	6922	chr2	114460191	114460211	CAAAGCTTCAAGGAATACAG	-	chr2	114467133	114467153	GCATTTACTTAGCTGTGAAG	-	lncrna-long
ENST00000424612_AC017074.2_810_dist9021	ENST00000424612_AC017074.2	AC017074.2	9021	chr2	114458092	114458112	CCTGATCTTCCCTGAGGAGG	-	chr2	114467133	114467153	GCATTTACTTAGCTGTGAAG	-	lncrna-long
ENST00000424612_AC017074.2_822_dist8918	ENST00000424612_AC017074.2	AC017074.2	8918	chr2	114458195	114458215	GAACTAGACTTACTCAAGGT	-	chr2	114467133	114467153	GCATTTACTTAGCTGTGAAG	-	lncrna-long
ENST00000424630_RP5-981O7.2_2_dist1697	ENST00000424630_RP5-981O7.2	RP5-981O7.2	1697	chr7	151815880	151815900	GACACTGGCTGTGAGCCCCG	-	chr7	151817597	151817617	CTGGACTGTGTAGGTGACAG	-	lncrna-long
ENST00000424630_RP5-981O7.2_11_dist223	ENST00000424630_RP5-981O7.2	RP5-981O7.2	223	chr7	151817502	151817522	GGGGCAGTCAGGAAGTGCAC	-	chr7	151817745	151817765	CATTCCACTTCAGATAGCTA	-	lncrna-long
ENST00000424630_RP5-981O7.2_6_dist875	ENST00000424630_RP5-981O7.2	RP5-981O7.2	875	chr7	151816607	151816627	GTGGGCGTGACCTCTTCTGG	-	chr7	151817502	151817522	GGGGCAGTCAGGAAGTGCAC	-	lncrna-long
ENST00000424630_RP5-981O7.2_34_dist1443	ENST00000424630_RP5-981O7.2	RP5-981O7.2	1443	chr7	151817738	151817758	CCTGCCTTAGCTATCTGAAG	+	chr7	151816275	151816295	GAATTTGTTAGAAATGGCCA	+	lncrna-long
ENST00000424630_RP5-981O7.2_41_dist519	ENST00000424630_RP5-981O7.2	RP5-981O7.2	519	chr7	151817010	151817030	TTGTGGAAGTATTAAAATCG	+	chr7	151817549	151817569	GTGTGCCCTTCTGTCTCCAG	+	lncrna-long
ENST00000424630_RP5-981O7.2_30_dist715	ENST00000424630_RP5-981O7.2	RP5-981O7.2	715	chr7	151817745	151817765	CATTCCACTTCAGATAGCTA	-	chr7	151817010	151817030	TTGTGGAAGTATTAAAATCG	+	lncrna-long
ENST00000424630_RP5-981O7.2_33_dist1254	ENST00000424630_RP5-981O7.2	RP5-981O7.2	1254	chr7	151817549	151817569	GTGTGCCCTTCTGTCTCCAG	+	chr7	151816275	151816295	GAATTTGTTAGAAATGGCCA	+	lncrna-long
ENST00000424630_RP5-981O7.2_37_dist550	ENST00000424630_RP5-981O7.2	RP5-981O7.2	550	chr7	151816979	151816999	GTGCATCTTCTGGGTAGAAG	+	chr7	151817549	151817569	GTGTGCCCTTCTGTCTCCAG	+	lncrna-long
ENST00000424684_LINC00869_1_dist7438	ENST00000424684_LINC00869	LINC00869	7438	chr1	149287294	149287314	GAGCAGGCCGGCTGACAGCG	+	chr1	149294752	149294772	TCTTTCCGATAATTCTCCAA	-	lncrna-long
ENST00000424890_AP001626.2_329_dist5495	ENST00000424890_AP001626.2	AP001626.2	5495	chr21	44062807	44062827	GTGGAATCCTGGCCAGGCAC	+	chr21	44068322	44068342	CGGAAGCACACAGGCATCAG	+	lncrna-long
ENST00000424890_AP001626.2_423_dist3029	ENST00000424890_AP001626.2	AP001626.2	3029	chr21	44065298	44065318	GCCTAGCTGCGCAAAGGGGA	+	chr21	44068347	44068367	TGCTGGTCCATGGTGAGAAG	+	lncrna-long
[truncated: 10,453 more rows]

## Sheet: Sheet1
ID	Target_gene						sgRNA1_sequence	sgRNA1_ orientation	sgRNA2_ chromosome	sgRNA2_start	sgRNA2_end	sgRNA2_sequence	sgRNA2_ orientation	Type
AAVS1_40_203_dist1801	AAVS1						GAGTGCCCTTGCTGTGCCGC	-	chr19	55626228	55626248	CCTCTGGGGGATGCAGGGGA	+	AAVS1
AAVS1_64_226_dist1762	AAVS1						AGCAGGGTCCCGCTTCCCTA	-	chr19	55628220	55628240	AGGGGAAGTCGAGGGAGGGA	+	AAVS1
AAVS1_49_71_dist186	AAVS1						ACTCTTTAAGGAAAGAAGGA	+	chr19	55626287	55626307	TCAGTCTGAAGAGCAGAGCC	+	AAVS1
AAVS1_232_251_dist112	AAVS1						TGGTAAGGGGGACTGGGACG	+	chr19	55628298	55628318	ACTCCAATGCGGAAGAGAGT	+	AAVS1
AAVS1_38_155_dist1314	AAVS1						CTGCATCCCCCAGAGGCCCC	-	chr19	55627558	55627578	AGGGAGACATCCGTCGGAGA	+	AAVS1
AAVS1_68_172_dist1210	AAVS1						GAATATGTCCCAGATAGCAC	+	chr19	55627698	55627718	CACGGGGAGGATCCGCTCAG	+	AAVS1
AAVS1_199_217_dist200	AAVS1						GGGAAACAGTGGGCCAGAGG	+	chr19	55628174	55628194	AAGGAGACAAAGTCCAGGAC	+	AAVS1
AAVS1_62_83_dist399	AAVS1						CAAACCCAGAAGCCCAGAGC	+	chr19	55626830	55626850	GAACCTGAGCTGCTCTGACG	-	AAVS1
AAVS1_49_216_dist1862	AAVS1						CAGGGAAGGAGACAAAGTCC	+	chr19	55626287	55626307	TCAGTCTGAAGAGCAGAGCC	+	AAVS1
AAVS1_70_124_dist747	AAVS1						GGGGACTCTTTAAGGAAAGA	+	chr19	55627256	55627276	CTGTCCTGAAGTGGACATAG	+	AAVS1
AAVS1_53_189_dist1547	AAVS1						CACAAGCTGCAGACAGAAAG	+	chr19	55626310	55626330	AACCCCTGTAGGGAAGGGGC	+	AAVS1
AAVS1_30_217_dist1991	AAVS1						GGCAGCCTGGTAGACAGGGC	+	chr19	55628174	55628194	AAGGAGACAAAGTCCAGGAC	+	AAVS1
AAVS1_47_125_dist985	AAVS1						GTGGACATAGGGGCCCGGGT	+	chr19	55626261	55626281	GGAACGGGGATGCAGGGGAA	+	AAVS1
AAVS1_129_189_dist538	AAVS1						CCTGTCATGGCATCTTCCAG	-	chr19	55627877	55627897	CACAAGCTGCAGACAGAAAG	+	AAVS1
AAVS1_0_90_dist1193	AAVS1						GCAGGGGGTGGGAGGGAAGG	-	chr19	55625692	55625712	CCTAGCCACTAAGGCAATTG	+	AAVS1
AAVS1_105_184_dist733	AAVS1						CGGAACCTGAAGGAGGCGGC	+	chr19	55627066	55627086	ATATCAGGAGACTAGGAAGG	+	AAVS1
AAVS1_212_268_dist370	AAVS1						AGCTGGCTCAGGTTCAGGAG	+	chr19	55628530	55628550	CCAGGTGGCGCAGCAGAGGG	+	AAVS1
AAVS1_128_251_dist1092	AAVS1						CCTGGAAGATGCCATGACAG	+	chr19	55628430	55628450	TGGTAAGGGGGACTGGGACG	+	AAVS1
AAVS1_131_158_dist235	AAVS1						TAAGAAACGAGAGATGGCAC	+	chr19	55627332	55627352	GCTCTTCCAGCCCCCTGTCA	-	AAVS1
AAVS1_21_259_dist2401	AAVS1						GGGCTGGGGTTCAGAGAGGA	-	chr19	55628477	55628497	GCCCCGTCGTTCCTGGCCCT	-	AAVS1
AAVS1_51_186_dist1506	AAVS1						GCCAGGAACCCCTGTAGGGA	+	chr19	55627830	55627850	GGAGGCGGCAGGGAAGGATC	+	AAVS1
AAVS1_43_199_dist1694	AAVS1						GCAGGGGAAGGGGGATGCAG	+	chr19	55627954	55627974	GGGAAACAGTGGGCCAGAGG	+	AAVS1
AAVS1_11_158_dist1782	AAVS1						TGGGAACAGCCACAGCAGGG	+	chr19	55627587	55627607	TAAGAAACGAGAGATGGCAC	+	AAVS1
AAVS1_83_151_dist673	AAVS1						GAACCTGAGCTGCTCTGACG	-	chr19	55627523	55627543	TGATGCAGGCCTACAAGAAG	+	AAVS1
AAVS1_31_211_dist1944	AAVS1						CAGCCTGGTAGACAGGGCTG	+	chr19	55628129	55628149	TGAGCTATGGGAGCTGGCTC	+	AAVS1
AAVS1_63_174_dist1279	AAVS1						CACGTGGTGCAGCGCCGAGA	+	chr19	55626426	55626446	AGAGCAGGGCCTTAGGGAAG	+	AAVS1
AAVS1_177_238_dist543	AAVS1						CAGCAGAGAGCAAGGGGAAG	+	chr19	55628346	55628366	TGTGCTGACCACTCTGCCCC	-	AAVS1
AAVS1_106_218_dist1089	AAVS1						AGACAAAGTCCAGGACCGGC	+	chr19	55627069	55627089	TCAGGAGACTAGGAAGGAGG	+	AAVS1
AAVS1_126_192_dist602	AAVS1						GACATAGGGGCCCGGGTTGG	+	chr19	55627891	55627911	AGAAAGCGGCACAGGCCCAG	+	AAVS1
AAVS1_3_165_dist1917	AAVS1						TGGGGTGCAGGAATGGGGGC	+	chr19	55627647	55627667	AGACGGCATGGGGTTGGGTG	+	AAVS1
AAVS1_129_263_dist1160	AAVS1						ATCGAGACTGGCAACGGGGA	+	chr19	55627319	55627339	CCTGTCATGGCATCTTCCAG	-	AAVS1
AAVS1_26_145_dist1317	AAVS1						AGCAGTCACCCCACAGTTGG	+	chr19	55627462	55627482	ATGGAGAGGTGGCTAAAGCC	+	AAVS1
AAVS1_25_106_dist954	AAVS1						ACTCTTCGGGGTATCCCAGG	-	chr19	55627069	55627089	TCAGGAGACTAGGAAGGAGG	+	AAVS1
AAVS1_7_219_dist2412	AAVS1						GTGGTTGATAAACCCACGTG	+	chr19	55628181	55628201	CAAAGTCCAGGACCGGCTGG	+	AAVS1
AAVS1_5_48_dist500	AAVS1						AACGGGGATGCAGGGGAACG	+	chr19	55625743	55625763	GGTTTATCAACCACTTGGTG	-	AAVS1
AAVS1_44_146_dist1204	AAVS1						GGAAGGGGGATGCAGGGGAA	+	chr19	55627469	55627489	GGTGGCTAAAGCCAGGGAGA	+	AAVS1
AAVS1_33_247_dist2210	AAVS1						GTGGGGTGGTCGAAGGGGAA	+	chr19	55626180	55626200	GGCTGGGGTGGCCTCTCGTG	+	AAVS1
AAVS1_22_69_dist390	AAVS1						ATATGTCCCAGATAGCACTG	+	chr19	55626060	55626080	GGGTGGGCTGGGGTTCAGAG	-	AAVS1
AAVS1_10_36_dist402	AAVS1						CTTGGGAACAGCCACAGCAG	+	chr19	55626205	55626225	CAGGCCAAGTAGGTGGCCTG	+	AAVS1
AAVS1_22_170_dist1602	AAVS1						CCGGAGAGGACCCAGACACG	+	chr19	55626060	55626080	GGGTGGGCTGGGGTTCAGAG	-	AAVS1
AAVS1_5_124_dist1493	AAVS1						GGTTTATCAACCACTTGGTG	-	chr19	55627256	55627276	CTGTCCTGAAGTGGACATAG	+	AAVS1
AAVS1_110_257_dist1341	AAVS1						GTCACCAATCCTGTCCCTAG	+	chr19	55628473	55628493	GCCCAGGGCCAGGAACGACG	+	AAVS1
AAVS1_39_248_dist2171	AAVS1						GGGGCCTCTGGGGGATGCAG	+	chr19	55628415	55628435	GTGGTCGAAGGGGAATGGTA	+	AAVS1
AAVS1_200_226_dist219	AAVS1						GAAGCCAGTAGAGCTCAAAG	+	chr19	55628220	55628240	AGGGGAAGTCGAGGGAGGGA	+	AAVS1
AAVS1_85_194_dist1047	AAVS1						TGGGAGAGGGTAGCGCAGGG	+	chr19	55627917	55627937	GAATGCAGGTCAGAGAAAGC	+	AAVS1
AAVS1_36_230_dist2058	AAVS1						CAGGCCAAGTAGGTGGCCTG	+	chr19	55628283	55628303	GGAGTCGCTTTAACTGGCCC	-	AAVS1
AAVS1_63_232_dist1852	AAVS1						AGAGCAGGGCCTTAGGGAAG	+	chr19	55628298	55628318	ACTCCAATGCGGAAGAGAGT	+	AAVS1
AAVS1_57_104_dist709	AAVS1						CCAATATCAGGAGACTAGGA	+	chr19	55626334	55626354	GAGCCAGGGGCATGAGATGG	+	AAVS1
AAVS1_46_236_dist2044	AAVS1						GCAGGGGAACGGGGATGCAG	+	chr19	55628320	55628340	GTCGAAGGGGAATGGTAAGG	+	AAVS1
AAVS1_82_130_dist499	AAVS1						GATCAGTGAAACGCACCAGA	+	chr19	55627323	55627343	AAGATGCCATGACAGGGGGC	+	AAVS1
AAVS1_15_50_dist436	AAVS1						ACGAGAAACACAGCCCCAGG	+	chr19	55626299	55626319	GCAGAGCCAGGAACCCCTGT	+	AAVS1
AAVS1_33_95_dist727	AAVS1						GGATCCTGGGAGGGAGAGCT	-	chr19	55626180	55626200	GGCTGGGGTGGCCTCTCGTG	+	AAVS1
AAVS1_151_259_dist934	AAVS1						GCCCCGTCGTTCCTGGCCCT	-	chr19	55627523	55627543	TGATGCAGGCCTACAAGAAG	+	AAVS1
AAVS1_189_209_dist219	AAVS1						AGATAGACCAGACTGAGCTA	+	chr19	55627877	55627897	CACAAGCTGCAGACAGAAAG	+	AAVS1
AAVS1_5_196_dist2171	AAVS1						AGCAGGACCTGCCTGGGAAG	+	chr19	55625743	55625763	GGTTTATCAACCACTTGGTG	-	AAVS1
AAVS1_134_214_dist774	AAVS1						GGTTCAGGAGAGGGCAGGGC	+	chr19	55627356	55627376	ACAGACTAGAGAGGTAAGGG	+	AAVS1
AAVS1_57_139_dist1061	AAVS1						GAGCCAGGGGCATGAGATGG	+	chr19	55627415	55627435	CCCGAATCCACAGGAGAACG	+	AAVS1
AAVS1_58_143_dist1088	AAVS1						GGGGCATGAGATGGTGGACG	+	chr19	55627448	55627468	AAGAAAGCAAGAGGATGGAG	+	AAVS1
AAVS1_19_242_dist2340	AAVS1						GTTACGTGGCCAAGAAGCAG	-	chr19	55628380	55628400	GAGCCGCTTCAACTGGCCCT	-	AAVS1
AAVS1_58_236_dist1960	AAVS1						GTCGAAGGGGAATGGTAAGG	+	chr19	55626340	55626360	GGGGCATGAGATGGTGGACG	+	AAVS1
AAVS1_32_146_dist1281	AAVS1						CCTGGTAGACAGGGCTGGGG	+	chr19	55627469	55627489	GGTGGCTAAAGCCAGGGAGA	+	AAVS1
AAVS1_88_105_dist170	AAVS1						GTGACCTGCCCGGTTCTCAG	-	chr19	55627066	55627086	ATATCAGGAGACTAGGAAGG	+	AAVS1
AAVS1_75_165_dist1098	AAVS1						AGACGGCATGGGGTTGGGTG	+	chr19	55626529	55626549	GAGTAGAGGCGGCCACGACC	+	AAVS1
AAVS1_191_232_dist389	AAVS1						ACAGAAAGCGGCACAGGCCC	+	chr19	55628298	55628318	ACTCCAATGCGGAAGAGAGT	+	AAVS1
AAVS1_203_249_dist348	AAVS1						GGTCGAAGGGGAATGGTAAG	+	chr19	55628049	55628069	GAGTGCCCTTGCTGTGCCGC	-	AAVS1
AAVS1_134_183_dist439	AAVS1						AAGACGGAACCTGAAGGAGG	+	chr19	55627356	55627376	ACAGACTAGAGAGGTAAGGG	+	AAVS1
AAVS1_105_178_dist703	AAVS1						ATATCAGGAGACTAGGAAGG	+	chr19	55627789	55627809	AGAGCAAGGGGAAGAGGGAG	+	AAVS1
AAVS1_8_129_dist1535	AAVS1						GTTCTTAGGGTACCCCACGT	-	chr19	55627319	55627339	CCTGTCATGGCATCTTCCAG	-	AAVS1
AAVS1_45_234_dist2045	AAVS1						AAGGGGGATGCAGGGGAACG	+	chr19	55628312	55628332	GAGAGTAGGTCGAAGGGGAA	+	AAVS1
AAVS1_36_188_dist1632	AAVS1						GCCTGGGTCACCTCTACGGC	-	chr19	55626205	55626225	CAGGCCAAGTAGGTGGCCTG	+	AAVS1
AAVS1_86_185_dist940	AAVS1						GCAGGGTGGCCACTGAGAAC	+	chr19	55627824	55627844	CCTGAAGGAGGCGGCAGGGA	+	AAVS1
AAVS1_159_178_dist172	AAVS1						GAGATGGCACAGGCCCCAGA	+	chr19	55627789	55627809	AGAGCAAGGGGAAGAGGGAG	+	AAVS1
AAVS1_64_97_dist501	AAVS1						CCTCTAAGGTTTGCTTACGA	-	chr19	55626438	55626458	AGCAGGGTCCCGCTTCCCTA	-	AAVS1
AAVS1_175_248_dist659	AAVS1						GCGCCGAGAAGGAAGTGCTC	+	chr19	55628415	55628435	GTGGTCGAAGGGGAATGGTA	+	AAVS1
AAVS1_146_187_dist364	AAVS1						GCCAGCCGTAGAGGTGACCC	+	chr19	55627469	55627489	GGTGGCTAAAGCCAGGGAGA	+	AAVS1
AAVS1_89_158_dist664	AAVS1						AGGGGGTGGGAGGGAAGGGG	-	chr19	55627587	55627607	TAAGAAACGAGAGATGGCAC	+	AAVS1
AAVS1_0_269_dist2819	AAVS1						ACCCTCTGCTGCGCCACCTG	-	chr19	55625692	55625712	CCTAGCCACTAAGGCAATTG	+	AAVS1
AAVS1_11_186_dist2025	AAVS1						GGAGGCGGCAGGGAAGGATC	+	chr19	55625785	55625805	TGGGAACAGCCACAGCAGGG	+	AAVS1
AAVS1_139_258_dist1041	AAVS1						CAGGGCCAGGAACGACGGGG	+	chr19	55627415	55627435	CCCGAATCCACAGGAGAACG	+	AAVS1
AAVS1_35_185_dist1606	AAVS1						TGGGGTCCAGGCCAAGTAGG	+	chr19	55627824	55627844	CCTGAAGGAGGCGGCAGGGA	+	AAVS1
AAVS1_156_192_dist300	AAVS1						CTTAGGATGGCCTTCTCCGA	-	chr19	55627891	55627911	AGAAAGCGGCACAGGCCCAG	+	AAVS1
AAVS1_185_198_dist107	AAVS1						CCTGAAGGAGGCGGCAGGGA	+	chr19	55627951	55627971	AAGGGGAAACAGTGGGCCAG	+	AAVS1
AAVS1_8_47_dist477	AAVS1						GGAACGGGGATGCAGGGGAA	+	chr19	55625764	55625784	GTTCTTAGGGTACCCCACGT	-	AAVS1
AAVS1_50_172_dist1379	AAVS1						GCAGAGCCAGGAACCCCTGT	+	chr19	55627698	55627718	CACGGGGAGGATCCGCTCAG	+	AAVS1
AAVS1_53_131_dist1002	AAVS1						GCTCTTCCAGCCCCCTGTCA	-	chr19	55626310	55626330	AACCCCTGTAGGGAAGGGGC	+	AAVS1
AAVS1_37_232_dist2064	AAVS1						TAGGTGGCCTGGGGCCTCTG	+	chr19	55628298	55628318	ACTCCAATGCGGAAGAGAGT	+	AAVS1
AAVS1_42_142_dist1192	AAVS1						AGGCAAAGAAAGCAAGAGGA	+	chr19	55626231	55626251	CCTTCCCCTGCATCCCCCAG	-	AAVS1
AAVS1_211_257_dist324	AAVS1						TGAGCTATGGGAGCTGGCTC	+	chr19	55628473	55628493	GCCCAGGGCCAGGAACGACG	+	AAVS1
AAVS1_101_129_dist271	AAVS1						TAAGGAATCTGCCTAACAGG	+	chr19	55627319	55627339	CCTGTCATGGCATCTTCCAG	-	AAVS1
AAVS1_93_233_dist1367	AAVS1						GGGAGGGAGAGCTTGGCAGG	-	chr19	55628307	55628327	CGGAAGAGAGTAGGTCGAAG	+	AAVS1
AAVS1_195_246_dist453	AAVS1						AAAGCAGGACCTGCCTGGGA	+	chr19	55628405	55628425	CGGAAGTGGGGTGGTCGAAG	+	AAVS1
AAVS1_67_251_dist1956	AAVS1						ATATTCCTCCGCCCAGAGCA	-	chr19	55628430	55628450	TGGTAAGGGGGACTGGGACG	+	AAVS1
AAVS1_34_59_dist132	AAVS1						CTTGGCCTGGACCCCACGAG	-	chr19	55626346	55626366	TGAGATGGTGGACGAGGAAG	+	AAVS1
AAVS1_59_230_dist1917	AAVS1						TGAGATGGTGGACGAGGAAG	+	chr19	55628283	55628303	GGAGTCGCTTTAACTGGCCC	-	AAVS1
AAVS1_42_94_dist671	AAVS1						CTGGGAGGGAGAGCTTGGCA	-	chr19	55626231	55626251	CCTTCCCCTGCATCCCCCAG	-	AAVS1
AAVS1_139_255_dist1028	AAVS1						GGGTGGCAAAGCCCAGGGCC	+	chr19	55627415	55627435	CCCGAATCCACAGGAGAACG	+	AAVS1
AAVS1_40_198_dist1703	AAVS1						CCTCTGGGGGATGCAGGGGA	+	chr19	55627951	55627971	AAGGGGAAACAGTGGGCCAG	+	AAVS1
AAVS1_160_210_dist500	AAVS1						GCACAGGCCCCAGAAGGAGA	+	chr19	55628123	55628143	CCAGACTGAGCTATGGGAGC	+	AAVS1
AAVS1_75_143_dist899	AAVS1						GAGTAGAGGCGGCCACGACC	+	chr19	55627448	55627468	AAGAAAGCAAGAGGATGGAG	+	AAVS1
AAVS1_16_70_dist610	AAVS1						CCGGCCAGTTTCTCCACCTG	-	chr19	55626489	55626509	GGGGACTCTTTAAGGAAAGA	+	AAVS1
ENST00000216146_RPL3_7355_dist69132	ENST00000216146_RPL3						CTGGTGTGCAGGCAGACCGT	-	chr22	39777670	39777690	AGGCCGGCGAGGACAAGGAC	-	gene
ENST00000216146_RPL3_10262_dist91313	ENST00000216146_RPL3						ACTGTAGCTTATGCATCACG	-	chr22	39801914	39801934	TTCGGGCGCTCGCCAGACAC	-	gene
ENST00000216146_RPL3_4379_dist18562	ENST00000216146_RPL3						GCTCCGGTATGAGCTCCTGA	-	chr22	39724491	39724511	CATGGCCATGTGCTATAGCA	-	gene
ENST00000216146_RPL3_12347_dist12620	ENST00000216146_RPL3						TTGAGTTGCTGTGCAAACCT	-	chr22	39723976	39723996	TCGTGGAGAAGCACAGCAAG	-	gene
ENST00000216146_RPL3_16701_dist37075	ENST00000216146_RPL3						AGGTGAGAAAGACTCCAGGG	-	chr22	39714321	39714341	GGAGTCAAGCTGTTAGCAGA	-	gene
ENST00000216146_RPL3_10411_dist64806	ENST00000216146_RPL3						AATTGCTGAGTAGCAGGAAG	-	chr22	39775730	39775750	TAAAGAGCCACTTAGTGAAG	-	gene
ENST00000216146_RPL3_18798_dist97926	ENST00000216146_RPL3						CAGAGAGAGGCCGTAAGGGT	-	chr22	39813314	39813334	TCTTAAGAGCAAAGATCCGA	-	gene
ENST00000216146_RPL3_3418_dist42857	ENST00000216146_RPL3						GAGCGGAGGCCTGTGGTGGG	-	chr22	39748640	39748660	GTGGTGTGAGGGCCAAGAGC	-	gene
ENST00000216146_RPL3_1302_dist78504	ENST00000216146_RPL3						GCAGAGGAAAACGGCTGTGA	-	chr22	39781672	39781692	AATAATAACCAAGTAAGACA	-	gene
ENST00000216146_RPL3_17300_dist85892	ENST00000216146_RPL3						ATGATGAACTTATTGACGGG	-	chr22	39801005	39801025	AAAGGGAGACTCACAACCCC	-	gene
ENST00000216146_RPL3_8105_dist51782	ENST00000216146_RPL3						GGGAAAATTCATCCAACAAG	-	chr22	39709358	39709378	GAACAGTGCTGAGGAAAGCC	-	gene
ENST00000216146_RPL3_18109_dist22291	ENST00000216146_RPL3						TCGGCGCCGTTCTCATTGGG	-	chr22	39737524	39737544	CCTGAAGCCAGCAACAGGGG	-	gene
ENST00000216146_RPL3_2371_dist20444	ENST00000216146_RPL3						GCCCGGGCCAGGCCACCGAC	-	chr22	39725628	39725648	TATGTCCTTTAATAGAAAAG	-	gene
ENST00000216146_RPL3_18343_dist9625	ENST00000216146_RPL3						GGTAGAAGGACCTTGGGTGG	-	chr22	39724884	39724904	CGTCTTGAGCTGCTGTGCGA	-	gene
ENST00000216146_RPL3_8387_dist75498	ENST00000216146_RPL3						GGGAGGCTGAATTGATCGTG	-	chr22	39784922	39784942	TGTTTGGGGTGTCTGGGCAG	-	gene
ENST00000216146_RPL3_15985_dist34637	ENST00000216146_RPL3						TTAGAGATGTCTAACAGCAC	-	chr22	39748659	39748679	GCTTCACTTGCTCTGCCCTG	-	gene
ENST00000216146_RPL3_13066_dist42468	ENST00000216146_RPL3						GTGCTGAGTGCAACCCCATG	-	chr22	39754845	39754865	ACGTTTGTCCCAGAAACACA	-	gene
ENST00000216146_RPL3_18819_dist9003	ENST00000216146_RPL3						CCAATGGGCCATGGAGAACA	-	chr22	39715381	39715401	CCTGCAGGTCGGCCAGAGAG	-	gene
ENST00000216146_RPL3_1800_dist42645	ENST00000216146_RPL3						AAGGCAGTGCGCGGGACAGC	-	chr22	39747339	39747359	GGGTCATCCTTCGCAGACCA	-	gene
ENST00000216146_RPL3_1046_dist61552	ENST00000216146_RPL3						ATAAGCAGGGACCCAGGCGA	-	chr22	39764572	39764592	GAGAGGATGTGTCCCCAAGA	-	gene
ENST00000216146_RPL3_12958_dist88634	ENST00000216146_RPL3						AGTGCAACCCCATGTGGTGA	-	chr22	39801005	39801025	AAAGGGAGACTCACAACCCC	-	gene
ENST00000216146_RPL3_16860_dist98973	ENST00000216146_RPL3						GGAGTCAAGCTGTTAGCAGA	-	chr22	39813314	39813334	TCTTAAGAGCAAAGATCCGA	-	gene
ENST00000216146_RPL3_16347_dist85025	ENST00000216146_RPL3						TCACCTGAAAGCTTGAATAA	-	chr22	39799093	39799113	GAATGAACAGCATTCACTCA	-	gene
ENST00000216146_RPL3_17858_dist9772	ENST00000216146_RPL3						TGGGAGGTAAAGAAGCTTGG	-	chr22	39724989	39725009	GCAGGGAACATACCGGGGGC	-	gene
ENST00000216146_RPL3_14189_dist51489	ENST00000216146_RPL3						CAATGAGCTCCATCCCCACG	-	chr22	39764443	39764463	TCCTGGCACTGCGCTGGGAG	-	gene
ENST00000216146_RPL3_8076_dist38057	ENST00000216146_RPL3						CTGTGCAGGCACCGACACAA	-	chr22	39709358	39709378	GAACAGTGCTGAGGAAAGCC	-	gene
ENST00000216146_RPL3_11249_dist70535	ENST00000216146_RPL3						GCCTACTGATAACTGCAAAG	-	chr22	39781672	39781692	AATAATAACCAAGTAAGACA	-	gene
ENST00000216146_RPL3_18833_dist10227	ENST00000216146_RPL3						CCTGCAGGTCGGCCAGAGAG	-	chr22	39725628	39725648	TATGTCCTTTAATAGAAAAG	-	gene
ENST00000216146_RPL3_8864_dist27704	ENST00000216146_RPL3						GGTCCTGACTTGTCATGGGG	-	chr22	39737334	39737354	CCCAATGTGTCCATGGGAAG	-	gene
ENST00000216146_RPL3_15788_dist51624	ENST00000216146_RPL3						CTGTAGAAGAGAATTGAAGC	-	chr22	39765501	39765521	AGACCCAAGGGATCAGGCAG	-	gene
ENST00000222247_RPL18A_766_dist18928	ENST00000222247_RPL18A						TCGGGGTAAGGCTGAAGGGG	+	chr19	17971357	17971377	CCCTTCCTGAACGTGTGCCG	+	gene
ENST00000222247_RPL18A_10397_dist47463	ENST00000222247_RPL18A						TATCAAGCTCCTGGAAGTGC	+	chr19	17974701	17974721	GCATGACACTAATCCCACCC	+	gene
ENST00000222247_RPL18A_8563_dist31254	ENST00000222247_RPL18A						GGATCCCAGGATAATCCGGC	+	chr19	17973513	17973533	TGGAGGTTCCACAACTCTAG	+	gene
ENST00000222247_RPL18A_12287_dist96168	ENST00000222247_RPL18A						GGAAACACATCCCAGAGCGA	+	chr19	17977641	17977661	GGCCTGCGTTAATTCCGGTG	+	gene
ENST00000222247_RPL18A_10606_dist93395	ENST00000222247_RPL18A						AGCGACGGTCCTGGAACCTG	+	chr19	17974883	17974903	CATCGGGTTCCACATTGATG	+	gene
ENST00000222247_RPL18A_3084_dist79180	ENST00000222247_RPL18A						GGACCCTGAGGAAGCAGGAG	+	chr19	17970798	17970818	CGCGGCAGGGGGCCAAGGGA	+	gene
ENST00000222247_RPL18A_18_dist25038	ENST00000222247_RPL18A						GAACTGCACTTGTGTTGAGG	+	chr19	17971954	17971974	GTCACCAAGAATCCACATGG	+	gene
ENST00000222247_RPL18A_1133_dist30220	ENST00000222247_RPL18A						CTGGGGTGCGGCCCTAGTTG	+	chr19	17983748	17983768	ACCAGGTGTGTCCTCACGGG	+	gene
ENST00000222247_RPL18A_3581_dist84290	ENST00000222247_RPL18A						CTGGATTGGAGAGCTGACTG	+	chr19	17971034	17971054	GAATAAGTCGCGCAGCATAG	+	gene
ENST00000222247_RPL18A_1042_dist20401	ENST00000222247_RPL18A						CCGGCCCTCAGCGTCGGGAG	+	chr19	17973864	17973884	GGAAGTGCCTGCTCTGACGC	+	gene
ENST00000222247_RPL18A_5581_dist57269	ENST00000222247_RPL18A						GGAGGATGGCAAAATCGCAC	+	chr19	17971572	17971592	GATTGCAGTTGGGAAAACGG	+	gene
ENST00000222247_RPL18A_10015_dist68478	ENST00000222247_RPL18A						TAGACACAAGTGGGCACCCG	+	chr19	17906038	17906058	GATCTGGCGGACCCCAGTGG	+	gene
ENST00000222247_RPL18A_8389_dist31634	ENST00000222247_RPL18A						AATGGGGAACTGGTCAGGGT	+	chr19	17973150	17973170	GGAAGACAAAAGGATGCCCC	+	gene
ENST00000222247_RPL18A_7587_dist81548	ENST00000222247_RPL18A						AGAGCGGGGAGCACAGCTTG	+	chr19	17973068	17973088	TCCTTGACTCCCTCACACTG	+	gene
ENST00000222247_RPL18A_2607_dist7923	ENST00000222247_RPL18A						CCGGAGTGCATACAAGTGGG	+	chr19	17972642	17972662	TCAGGAACTGCATCTGGGGC	+	gene
ENST00000222247_RPL18A_2218_dist14229	ENST00000222247_RPL18A						GGGGGAAAGAACCTTACCAA	+	chr19	17971437	17971457	ATTGATAACTAGTGAAAAGC	+	gene
ENST00000222247_RPL18A_2732_dist7698	ENST00000222247_RPL18A						TCCCTGGGAAAAAGACAGGG	+	chr19	17972638	17972658	GAGTTCAGGAACTGCATCTG	+	gene
ENST00000222247_RPL18A_8167_dist63969	ENST00000222247_RPL18A						TCTGCAGGTGATAAGGGTGG	+	chr19	17973140	17973160	GCGGGGCACAGGAAGACAAA	+	gene
ENST00000222247_RPL18A_6967_dist58153	ENST00000222247_RPL18A						GAGTTCAGGAACTGCATCTG	+	chr19	17914465	17914485	GGGTAGGCGCTGTAACATGC	+	gene
ENST00000222247_RPL18A_2786_dist6389	ENST00000222247_RPL18A						TCAGATTCCTGCATGGCCCG	+	chr19	17971457	17971477	TGGCGAGTCAGTTTCAGAGG	+	gene
ENST00000222247_RPL18A_3450_dist75779	ENST00000222247_RPL18A						GCCGATGAGCTGGAGGGAGT	+	chr19	17970977	17970997	GGGCCAGCTCAGGGATCGCG	+	gene
ENST00000222247_RPL18A_1488_dist19829	ENST00000222247_RPL18A						CCTGGGCTGACCCCCACCCC	+	chr19	17973908	17973928	ACCTTGGTGGCCCCACAGGA	+	gene
ENST00000222247_RPL18A_713_dist20124	ENST00000222247_RPL18A						CCCTCGGGGTAAGGCTGAAG	+	chr19	17972550	17972570	TGGGCCCTGTCTGTTAAGTG	+	gene
ENST00000222247_RPL18A_9519_dist66136	ENST00000222247_RPL18A						ATTGTGGACCCTCTTCCTGG	+	chr19	17973895	17973915	GGGGGGCGGCTACACCTTGG	+	gene
ENST00000222247_RPL18A_5594_dist47588	ENST00000222247_RPL18A						GATTGCAGTTGGGAAAACGG	+	chr19	17923964	17923984	TTCCAGTAGAAAATATACAC	+	gene
ENST00000222247_RPL18A_4855_dist71956	ENST00000222247_RPL18A						TCCTTTGCGTTGCCAGAGAG	+	chr19	17971364	17971384	TGAACGTGTGCCGAGGCCGG	+	gene
ENST00000222247_RPL18A_8260_dist86097	ENST00000222247_RPL18A						ATGTTGCCCACTTTGTCCAC	+	chr19	17973150	17973170	GGAAGACAAAAGGATGCCCC	+	gene
ENST00000222247_RPL18A_7194_dist91565	ENST00000222247_RPL18A						ACTGTGGAGCTGACATCACG	+	chr19	17972736	17972756	AGGATGCCTGAAGGTAGGTG	+	gene
ENST00000222247_RPL18A_4565_dist42235	ENST00000222247_RPL18A						GAGTGGCACACAGAGACATG	+	chr19	17971271	17971291	GAACCTGGACTCCCATGGAG	+	gene
ENST00000222247_RPL18A_8349_dist58847	ENST00000222247_RPL18A						GGAAGACAAAAGGATGCCCC	+	chr19	17914283	17914303	GGAGGATGGCAAAATCGCAC	+	gene
ENST00000250448_FOXA1_2329_dist27599	ENST00000250448_FOXA1						CCTTCGCAACCATCCCCCGA	-	chr14	38080665	38080685	GCCACAGCGGATTAGCGAGG	-	gene
ENST00000250448_FOXA1_372_dist41443	ENST00000250448_FOXA1						AATCATGAATCATGAAGCCA	-	chr14	38092180	38092200	TAATGTCGTAGTTCTGGCCA	-	gene
ENST00000250448_FOXA1_12025_dist72224	ENST00000250448_FOXA1						TGTGGACCTTACCAGGACAG	-	chr14	38063724	38063744	AAAGCCGGAGCATACCCACA	-	gene
ENST00000250448_FOXA1_5503_dist97815	ENST00000250448_FOXA1						TGGCTAATATATTAATGGGG	-	chr14	38152243	38152263	CCATACGTTGGTCCTTGCCT	-	gene
ENST00000250448_FOXA1_10424_dist93516	ENST00000250448_FOXA1						TCTACAAAACCAACATTGGG	-	chr14	38062040	38062060	TAGCCATTTGCCCCGGGTGG	-	gene
ENST00000250448_FOXA1_11745_dist6096	ENST00000250448_FOXA1						GCGAGTGGATTGGCGGGGGC	-	chr14	38063558	38063578	CCTTCTCTAAAACCGCTGGG	-	gene
ENST00000250448_FOXA1_7178_dist17883	ENST00000250448_FOXA1						AATTTCGCCCGAGATGGGGG	-	chr14	38075032	38075052	TAATGAGCCTGGTCTAAAGC	-	gene
ENST00000250448_FOXA1_11199_dist64360	ENST00000250448_FOXA1						GGTAGTTCCCCACGCAGCAC	-	chr14	38062235	38062255	ACTTGGGATACCGCCTGGCG	-	gene
ENST00000250448_FOXA1_12361_dist74601	ENST00000250448_FOXA1						GATGGAAAGCATCTTCACAT	-	chr14	38063885	38063905	CCGACTCTCGCAGCCGGAGA	-	gene
ENST00000250448_FOXA1_9937_dist7549	ENST00000250448_FOXA1						GCGGGCTTCTGCTGATGGAG	-	chr14	38061946	38061966	ACCACTAACCCCGCCCTCCG	-	gene
ENST00000250448_FOXA1_11879_dist81575	ENST00000250448_FOXA1						GAAAGTGAGAATATAATCAC	-	chr14	38063558	38063578	CCTTCTCTAAAACCGCTGGG	-	gene
ENST00000250448_FOXA1_10682_dist49278	ENST00000250448_FOXA1						CTATGGGACCATCAAAGCAC	-	chr14	38062067	38062087	ATCTTTGCTCGGTCTGGGGA	-	gene
ENST00000250448_FOXA1_3540_dist95974	ENST00000250448_FOXA1						CGAGGTGAACAACAATGCCC	-	chr14	38149497	38149517	GCATGCTGTTACTTTAACAG	-	gene
ENST00000250448_FOXA1_12294_dist25775	ENST00000250448_FOXA1						CCGACTCTCGCAGCCGGAGA	-	chr14	38089680	38089700	AGAGAGTTAGAAAAACGAAG	-	gene
ENST00000250448_FOXA1_5801_dist81999	ENST00000250448_FOXA1						ATGAGCCGTATTGTAGCGCA	-	chr14	38136525	38136545	TTAATGTGCTGGGCAGGGGG	-	gene
ENST00000250448_FOXA1_3728_dist16046	ENST00000250448_FOXA1						CCGAGACATATGCTGCCCGC	-	chr14	38069674	38069694	GCGAGTGGATTGGCGGGGGC	-	gene
ENST00000250448_FOXA1_12080_dist7620	ENST00000250448_FOXA1						CAAGTGCGCTGTCTCCGCCA	-	chr14	38063770	38063790	TGCAGCGGGCGGGCGAGCGC	-	gene
ENST00000250448_FOXA1_1629_dist84605	ENST00000250448_FOXA1						CGGGTGCAGGGATCTGGACG	-	chr14	38137366	38137386	GACTATATCCTGCAGTCAGG	-	gene
ENST00000250448_FOXA1_4803_dist64704	ENST00000250448_FOXA1						CAGCCAGACGCCGCGGACGC	-	chr14	38118868	38118888	CTACCCACATAGACCACTGA	-	gene
ENST00000250448_FOXA1_10714_dist74438	ENST00000250448_FOXA1						TTAATGTGCTGGGCAGGGGG	-	chr14	38062067	38062087	ATCTTTGCTCGGTCTGGGGA	-	gene
ENST00000250448_FOXA1_10997_dist29832	ENST00000250448_FOXA1						GATGGACGTGGGGATCACGC	-	chr14	38062228	38062248	ATACCGCCTGGCGTGGATGG	-	gene
ENST00000250448_FOXA1_7826_dist15649	ENST00000250448_FOXA1						GAGCCTTCGCCTCGCTGAGG	-	chr14	38057207	38057227	TCGCCAGCTCCCGAAGACCA	-	gene
ENST00000250448_FOXA1_212_dist41742	ENST00000250448_FOXA1						GTTTGCTACGGGGTATTGAG	-	chr14	38091129	38091149	GAACCTCACCGTGCTCCCTG	-	gene
ENST00000250448_FOXA1_9700_dist53019	ENST00000250448_FOXA1						GAGTTAATTCACTCTCGCAG	-	chr14	38111693	38111713	GCAGGTCAGTCTGTTACAGA	-	gene
ENST00000250448_FOXA1_4109_dist34485	ENST00000250448_FOXA1						GCCGGAGGCCTGAAGCCCAA	-	chr14	38088239	38088259	TTGGCTCTTATTGTTTGCAC	-	gene
ENST00000250448_FOXA1_1437_dist58629	ENST00000250448_FOXA1						GGTGCAGGGATCTGGACGCG	-	chr14	38111388	38111408	GGCTGAGAAGCTACCAGCGG	-	gene
ENST00000250448_FOXA1_10695_dist57219	ENST00000250448_FOXA1						CAACACCTGCTTTCACAAAG	-	chr14	38062067	38062087	ATCTTTGCTCGGTCTGGGGA	-	gene
ENST00000250448_FOXA1_7872_dist34418	ENST00000250448_FOXA1						GGCCTGGTGCCGTAGGAACG	-	chr14	38057207	38057227	TCGCCAGCTCCCGAAGACCA	-	gene
ENST00000250448_FOXA1_6763_dist64091	ENST00000250448_FOXA1						CGAATACATCAGAATCCAGG	-	chr14	38119371	38119391	GATCAACTTAGCGCCTCTGC	-	gene
ENST00000250448_FOXA1_5277_dist39806	ENST00000250448_FOXA1						GGAAGGGAACCGAACAGCTC	-	chr14	38094158	38094178	TCCGACATAAAACAATATGT	-	gene
ENST00000260443_RSL24D1_904_dist60553	ENST00000260443_RSL24D1						TTCTGTTGTGAAGAGTGGGA	-	chr15	55532121	55532141	GGGGTAATTCCACTAACTCC	-	gene
ENST00000260443_RSL24D1_660_dist45106	ENST00000260443_RSL24D1						TTTGGTTCGACACCAAGCCT	-	chr15	55515264	55515284	CTTAGTCTATGGTCTTGTGG	-	gene
ENST00000260443_RSL24D1_4086_dist28040	ENST00000260443_RSL24D1						ATTGACAATGCATGTGGCAA	-	chr15	55487842	55487862	GTTGGGGTCTAATTCAGAGT	-	gene
ENST00000260443_RSL24D1_3996_dist52721	ENST00000260443_RSL24D1						GAGGCTGTTGGAACACAGCA	-	chr15	55487707	55487727	TATTGATTTGGTAGACACAG	-	gene
ENST00000260443_RSL24D1_68_dist71597	ENST00000260443_RSL24D1						TGCCTTGCTAATGAAGAACG	-	chr15	55463155	55463175	AATGGTGTTCTTCAGGCAAG	-	gene
ENST00000260443_RSL24D1_3224_dist97112	ENST00000260443_RSL24D1						GTACAGGCTACATTTGAGGG	-	chr15	55581481	55581501	GGACTGCAGACTAGCTGCGA	-	gene
ENST00000260443_RSL24D1_3693_dist43334	ENST00000260443_RSL24D1						ATATGGTGCTGGGTAAAAAG	-	chr15	55486000	55486020	CACTCTAGTGTCTTAGGAGA	-	gene
ENST00000260443_RSL24D1_1819_dist56320	ENST00000260443_RSL24D1						GTAAACTGCACGGAAGACAT	-	chr15	55481100	55481120	TCCGCACTTGGCCAGTCCTG	-	gene
ENST00000260443_RSL24D1_2817_dist97909	ENST00000260443_RSL24D1						GCCCGAGCCCGCCTGAAGAG	-	chr15	55483834	55483854	AAAATACCAGCCACTAGCAA	-	gene
ENST00000260443_RSL24D1_1269_dist85748	ENST00000260443_RSL24D1						CAGGATTGGAAATCATGGGA	-	chr15	55558133	55558153	CCTGCATAAAGAGCCCGTGG	-	gene
ENST00000260443_RSL24D1_3545_dist36284	ENST00000260443_RSL24D1						GTGAGACTAAGATCACAAGC	-	chr15	55484830	55484850	TCATCTAATCAATCATAACA	-	gene
ENST00000260443_RSL24D1_2136_dist12550	ENST00000260443_RSL24D1						GGGAGGGTACAGTCATGGAC	-	chr15	55482012	55482032	CTGCTAATGGATCATAGGCA	-	gene
ENST00000260443_RSL24D1_67_dist71184	ENST00000260443_RSL24D1						TACTAAATATGAGTAATAGA	-	chr15	55463155	55463175	AATGGTGTTCTTCAGGCAAG	-	gene
ENST00000260443_RSL24D1_3092_dist97789	ENST00000260443_RSL24D1						CCGAGCGAGGCGTCCCCCTG	-	chr15	55484029	55484049	ACTGATTACCATTTACCTCG	-	gene
ENST00000260443_RSL24D1_1832_dist66367	ENST00000260443_RSL24D1						TTGATTAAAGGAATACCCCG	-	chr15	55481100	55481120	TCCGCACTTGGCCAGTCCTG	-	gene
ENST00000260443_RSL24D1_5013_dist5613	ENST00000260443_RSL24D1						CCCGCGGTTCCTGGGCGCGG	-	chr15	55494582	55494602	GGGAGGGTACAGTCATGGAC	-	gene
ENST00000260443_RSL24D1_3749_dist84557	ENST00000260443_RSL24D1						GATGCCTCTTCTTTGTGAGG	-	chr15	55486000	55486020	CACTCTAGTGTCTTAGGAGA	-	gene
ENST00000260443_RSL24D1_4963_dist57174	ENST00000260443_RSL24D1						GCGTCTGCCGTGTTTGGCCC	-	chr15	55546101	55546121	TTATCCATGTTATAAACACG	-	gene
ENST00000260443_RSL24D1_48_dist63613	ENST00000260443_RSL24D1						ACAGCACTTCATATAAAACC	-	chr15	55463155	55463175	AATGGTGTTCTTCAGGCAAG	-	gene
ENST00000260443_RSL24D1_3121_dist30285	ENST00000260443_RSL24D1						CAGTCTATAGGCTATAGGTG	-	chr15	55484349	55484369	GTACAGGCTACATTTGAGGG	-	gene
ENST00000260443_RSL24D1_1077_dist38211	ENST00000260443_RSL24D1						GATTCGACTTGGGAGAAAGG	-	chr15	55509955	55509975	GCTACATTAGCACCACCATG	-	gene
ENST00000260443_RSL24D1_4768_dist26366	ENST00000260443_RSL24D1						CTTAGTCTATGGTCTTGTGG	-	chr15	55488878	55488898	CCGTTGTTCCCCTGGGAGGG	-	gene
ENST00000260443_RSL24D1_76_dist74144	ENST00000260443_RSL24D1						GTAATGGTCTGTGAGAGTTG	-	chr15	55463155	55463175	AATGGTGTTCTTCAGGCAAG	-	gene
ENST00000260443_RSL24D1_3644_dist9036	ENST00000260443_RSL24D1						CACTCTAGTGTCTTAGGAGA	-	chr15	55495056	55495076	GTTCCATTAGGTGCTCACTG	-	gene
ENST00000260443_RSL24D1_117_dist42675	ENST00000260443_RSL24D1						ACAATTAATTCATTAGAGGA	-	chr15	55506856	55506876	AAAGATTGACAGTAACTAAG	-	gene
ENST00000260443_RSL24D1_3918_dist7329	ENST00000260443_RSL24D1						GTTCCATTAGGTGCTCACTG	-	chr15	55487707	55487727	TATTGATTTGGTAGACACAG	-	gene
ENST00000260443_RSL24D1_3931_dist21294	ENST00000260443_RSL24D1						AGTTTAATGAGGAGTAAGGG	-	chr15	55487707	55487727	TATTGATTTGGTAGACACAG	-	gene
ENST00000260443_RSL24D1_3344_dist89907	ENST00000260443_RSL24D1						GATTGGAACCAGTTGTACTG	-	chr15	55484486	55484506	AGAACTAGAGAGAAGTCAGG	-	gene
ENST00000260443_RSL24D1_2137_dist13024	ENST00000260443_RSL24D1						CTGCTAATGGATCATAGGCA	-	chr15	55495056	55495076	GTTCCATTAGGTGCTCACTG	-	gene
ENST00000394920_RPL8_1434_dist72681	ENST00000262584_RPL8						GCGCGGGGCGCAGACCCTCC	-	chr8	146085317	146085337	CTGTTTGAGACACAGCCCGC	-	gene
ENST00000394920_RPL8_517_dist61943	ENST00000262584_RPL8						CCTTGGGCTTGTCTCAAGCG	-	chr8	146012368	146012388	TGGACTCCTGCCGCACAGAG	-	gene
ENST00000394920_RPL8_485_dist49678	ENST00000262584_RPL8						TCCCCCAACTGGAAGGAAAG	-	chr8	146012368	146012388	TGGACTCCTGCCGCACAGAG	-	gene
ENST00000262584_RPL8_975_dist34093	ENST00000262584_RPL8						GTTCTCAGGCCTCAGGGCCC	-	chr8	146012535	146012555	TGGGTCCGTCCCGCCATCAG	-	gene
ENST00000262584_RPL8_1095_dist12945	ENST00000262584_RPL8						GGGGTCTGGAAGACTAGGAG	-	chr8	146012554	146012574	TCTCGCGGTGCTGCAGGCGT	-	gene
ENST00000262584_RPL8_1032_dist50164	ENST00000262584_RPL8						TGGGTCCGTCCCGCCATCAG	-	chr8	146062719	146062739	GACGGGAAGTGTGCAGCACA	-	gene
ENST00000262584_RPL8_1067_dist65505	ENST00000262584_RPL8						CAAGCCGCGCGACCGGAAGC	-	chr8	146012535	146012555	TGGGTCCGTCCCGCCATCAG	-	gene
ENST00000262584_RPL8_440_dist34574	ENST00000262584_RPL8						AAAGACCCACGAACACCGAG	-	chr8	146012368	146012388	TGGACTCCTGCCGCACAGAG	-	gene
ENST00000394920_RPL8_1172_dist40495	ENST00000262584_RPL8						GGGACCCCAATGCCGAAGGC	-	chr8	146012554	146012574	TCTCGCGGTGCTGCAGGCGT	-	gene
ENST00000262584_RPL8_430_dist33879	ENST00000262584_RPL8						GCTGGCGTAAACGTAGTTAC	-	chr8	146012368	146012388	TGGACTCCTGCCGCACAGAG	-	gene
ENST00000394920_RPL8_13_dist12374	ENST00000262584_RPL8						GCAGGGTAAATGAACGCTGC	-	chr8	146012319	146012339	CCCTTGGTCCCAGCGGCCCG	-	gene
ENST00000394920_RPL8_888_dist65624	ENST00000262584_RPL8						GCACCAAGGTCCCCGCGCCC	-	chr8	146012503	146012523	TTCGAGGGACCCCCCGGACA	-	gene
ENST00000262584_RPL8_1433_dist72624	ENST00000262584_RPL8						CCACTAACTCTTAGAGGCAG	-	chr8	146012616	146012636	GCGCGGGGCGCAGACCCTCC	-	gene
ENST00000394920_RPL8_1436_dist87628	ENST00000262584_RPL8						GGGAAATCTCTGGCCACCAA	-	chr8	146012616	146012636	GCGCGGGGCGCAGACCCTCC	-	gene
ENST00000394920_RPL8_899_dist96044	ENST00000262584_RPL8						TTCGAGGGACCCCCCGGACA	-	chr8	146108567	146108587	ACAAGGCACCCACATTATGT	-	gene
ENST00000394920_RPL8_262_dist34858	ENST00000262584_RPL8						GTCCTGGTGTGATGGACAAG	-	chr8	146012326	146012346	TCCAGACCCCTTGGTCCCAG	-	gene
ENST00000394920_RPL8_169_dist65853	ENST00000262584_RPL8						CCGAACCGTGGGGGCGGCGA	-	chr8	146012319	146012339	CCCTTGGTCCCAGCGGCCCG	-	gene
ENST00000262584_RPL8_1279_dist13214	ENST00000262584_RPL8						TCTGGTAAGAACTGCAACCC	-	chr8	146012616	146012636	GCGCGGGGCGCAGACCCTCC	-	gene
ENST00000394920_RPL8_1197_dist42582	ENST00000262584_RPL8						GGGGCTGAACCCCATGACAT	-	chr8	146012554	146012574	TCTCGCGGTGCTGCAGGCGT	-	gene
ENST00000262584_RPL8_1203_dist42992	ENST00000262584_RPL8						CGGGCGTGTGATGCAGCAGA	-	chr8	146012554	146012574	TCTCGCGGTGCTGCAGGCGT	-	gene
ENST00000394920_RPL8_1259_dist95993	ENST00000262584_RPL8						ACAAGGCACCCACATTATGT	-	chr8	146012554	146012574	TCTCGCGGTGCTGCAGGCGT	-	gene
ENST00000262584_RPL8_1222_dist53306	ENST00000262584_RPL8						GGCTATGATCATGACAACCA	-	chr8	146012554	146012574	TCTCGCGGTGCTGCAGGCGT	-	gene
ENST00000262584_RPL8_943_dist23031	ENST00000262584_RPL8						AGAGGATGCAGCACCCCCAC	-	chr8	146012535	146012555	TGGGTCCGTCCCGCCATCAG	-	gene
ENST00000394920_RPL8_47_dist23409	ENST00000262584_RPL8						ACTGTGGGGCGCACAGCCCG	-	chr8	146012319	146012339	CCCTTGGTCCCAGCGGCCCG	-	gene
ENST00000262584_RPL8_718_dist89618	ENST00000262584_RPL8						CAACTCCCTTGCCCCACGCG	-	chr8	146102034	146102054	CCATAAAGTGGCTTCTGCTG	-	gene
ENST00000394920_RPL8_230_dist23574	ENST00000262584_RPL8						GACTTCCGAGCTCCATGTTG	-	chr8	146012326	146012346	TCCAGACCCCTTGGTCCCAG	-	gene
ENST00000394920_RPL8_714_dist72901	ENST00000262584_RPL8						CTGTTTGAGACACAGCCCGC	-	chr8	146012396	146012416	CAACTCCCTTGCCCCACGCG	-	gene
ENST00000394920_RPL8_150_dist54330	ENST00000262584_RPL8						TGATAAGACTACAAATGCGG	-	chr8	146012319	146012339	CCCTTGGTCCCAGCGGCCCG	-	gene
ENST00000262584_RPL8_359_dist96221	ENST00000262584_RPL8						TCCAGACCCCTTGGTCCCAG	-	chr8	146108567	146108587	ACAAGGCACCCACATTATGT	-	gene
ENST00000394920_RPL8_1438_dist89398	ENST00000262584_RPL8						CCATAAAGTGGCTTCTGCTG	-	chr8	146012616	146012636	GCGCGGGGCGCAGACCCTCC	-	gene
ENST00000274065_RPS3A_73_dist8273	ENST00000274065_RPS3A						GGAGGGTCGGTGTTGAGTAG	+	chr4	152012720	152012740	TTTGGCCCCTGACTATGTTG	+	gene
ENST00000274065_RPS3A_970_dist53661	ENST00000274065_RPS3A						TCTGAAGCAGGTGATGACTG	+	chr4	152021449	152021469	GCATGCAGTGAAACGTACAG	+	gene
ENST00000274065_RPS3A_1503_dist94293	ENST00000274065_RPS3A						GTCTCCTCCGTAGAATCTGG	+	chr4	151934469	151934489	TTTAAGTTGATGGGCAAGAG	+	gene
ENST00000274065_RPS3A_24_dist18624	ENST00000274065_RPS3A						TAGACAGTAAATTTGACAGC	+	chr4	152007198	152007218	CTAACCAATCCAGAGCCCCA	+	gene
ENST00000274065_RPS3A_806_dist51735	ENST00000274065_RPS3A						TAGTTCTACTGAAATACCTG	+	chr4	152021160	152021180	TTTGATGGCACTGCGACAGC	+	gene
ENST00000274065_RPS3A_896_dist69594	ENST00000274065_RPS3A						CATTATTAACCAATTAACCA	+	chr4	152021397	152021417	AGTGGATGGACCGATGAGGG	+	gene
ENST00000274065_RPS3A_1494_dist33527	ENST00000274065_RPS3A						ATTAGACTAGTTATCTGAGG	+	chr4	152025937	152025957	GCGGAGAAGCTGTTACCAAG	+	gene
ENST00000274065_RPS3A_1671_dist94702	ENST00000274065_RPS3A						TTTAAGTTGATGGGCAAGAG	+	chr4	152029191	152029211	CTACACCTTGGAATAGGGGT	+	gene
ENST00000274065_RPS3A_597_dist29427	ENST00000274065_RPS3A						GAGCCATGTGTATTCTTCAG	+	chr4	152021013	152021033	GGAGGGTCGGTGTTGAGTAG	+	gene
ENST00000274065_RPS3A_1271_dist30298	ENST00000274065_RPS3A						GAGAGAACGCATATGAGACA	+	chr4	151993973	151993993	CACTCTGGAAGGAAGTCAAG	+	gene
ENST00000274065_RPS3A_42_dist13503	ENST00000274065_RPS3A						GGTCGGTGTTGAGTAGCGGC	+	chr4	152007494	152007514	ACACGGAACACAGGTACTGG	+	gene
ENST00000274065_RPS3A_1485_dist45305	ENST00000274065_RPS3A						GCCATTACTAAGATGGGGAA	+	chr4	152025937	152025957	GCGGAGAAGCTGTTACCAAG	+	gene
ENST00000274065_RPS3A_79_dist8657	ENST00000274065_RPS3A						TTTGGCCCCTGACTATGTTG	+	chr4	152021397	152021417	AGTGGATGGACCGATGAGGG	+	gene
ENST00000274065_RPS3A_273_dist85431	ENST00000274065_RPS3A						ATCAGTGTGAGTAAACCACA	+	chr4	152020935	152020955	GCGGCGTAGGCCGGATGGCG	+	gene
ENST00000274065_RPS3A_69_dist8206	ENST00000274065_RPS3A						CGGATGGCGAGGATTCCAGT	+	chr4	152012720	152012740	TTTGGCCCCTGACTATGTTG	+	gene
ENST00000274065_RPS3A_701_dist40389	ENST00000274065_RPS3A						GGTGTTGAGTAGCGGCAGGT	+	chr4	151980612	151980632	GCCATTACTAAGATGGGGAA	+	gene
ENST00000274065_RPS3A_1628_dist75996	ENST00000274065_RPS3A						GACGGGAGTTGAGCTAGAAG	+	chr4	152029031	152029051	ATATGGGTCCCAAATGGCAG	+	gene
ENST00000274065_RPS3A_1807_dist63970	ENST00000274065_RPS3A						TAGTTACAGAACTCTGGGGG	+	chr4	152031197	152031217	TGTGATATAATCCTTAGTCC	+	gene
ENST00000274065_RPS3A_939_dist88176	ENST00000274065_RPS3A						ACAAGCGAATGATATTGAAG	+	chr4	152021449	152021469	GCATGCAGTGAAACGTACAG	+	gene
ENST00000274065_RPS3A_47_dist13883	ENST00000274065_RPS3A						AGTGGATGGACCGATGAGGG	+	chr4	152007494	152007514	ACACGGAACACAGGTACTGG	+	gene
ENST00000274065_RPS3A_859_dist53492	ENST00000274065_RPS3A						ACTCGTGCCTGTGTAGTGGA	+	chr4	151967832	151967852	AATCAGAAAAAAGCAGCGAG	+	gene
ENST00000274065_RPS3A_1694_dist65893	ENST00000274065_RPS3A						GTCATGAAATTAAGTTGGAG	+	chr4	152029191	152029211	CTACACCTTGGAATAGGGGT	+	gene
ENST00000274065_RPS3A_669_dist84689	ENST00000274065_RPS3A						GGGCCCACAAGCTATCACAG	+	chr4	152021021	152021041	GGTGTTGAGTAGCGGCAGGT	+	gene
ENST00000274065_RPS3A_318_dist28525	ENST00000274065_RPS3A						GCGGCGTAGGCCGGATGGCG	+	chr4	151992390	151992410	ATTAGACTAGTTATCTGAGG	+	gene
ENST00000274065_RPS3A_983_dist36932	ENST00000274065_RPS3A						GCATGCAGTGAAACGTACAG	+	chr4	151984497	151984517	TCAAAACCCAACTAGGGGCC	+	gene
ENST00000274065_RPS3A_320_dist26882	ENST00000274065_RPS3A						CAGGCACCTAAACTCACTAG	+	chr4	152020935	152020955	GCGGCGTAGGCCGGATGGCG	+	gene
ENST00000274065_RPS3A_1842_dist96593	ENST00000274065_RPS3A						GCACTTCATGTATTCAGAGG	+	chr4	151936263	151936283	TAGAAAGAGAAACTGTCGCG	+	gene
ENST00000274065_RPS3A_982_dist40519	ENST00000274065_RPS3A						TATTGTGGGTGATAAAGTAG	+	chr4	152021449	152021469	GCATGCAGTGAAACGTACAG	+	gene
ENST00000274065_RPS3A_1736_dist77427	ENST00000274065_RPS3A						TAGAAGGGCTCATTTGAAAG	+	chr4	151951783	151951803	CATTATTAACCAATTAACCA	+	gene
ENST00000274065_RPS3A_1800_dist73097	ENST00000274065_RPS3A						GATTTAGCAATCCTTTAAAA	+	chr4	152031197	152031217	TGTGATATAATCCTTAGTCC	+	gene
ENST00000274242_RPL37_244_dist80660	ENST00000274242_RPL37						ACTGTGAACAATGTTGGGGG	-	chr5	40835112	40835132	GACTGCTAACTGGTGCCTGG	-	gene
ENST00000274242_RPL37_303_dist94821	ENST00000274242_RPL37						TAAAAAGTCCCCATGAGAAG	-	chr5	40835155	40835175	GGCTGGAAAGAGGCATGCGG	-	gene
ENST00000274242_RPL37_3_dist14563	ENST00000274242_RPL37						TTTGTATTGCACTTAAGTGG	-	chr5	40849097	40849117	AGAAAGACATCAATACCCAC	-	gene
ENST00000274242_RPL37_20_dist23194	ENST00000274242_RPL37						CCATACAGCTCTTCTGACTG	-	chr5	40835112	40835132	GACTGCTAACTGGTGCCTGG	-	gene
ENST00000274242_RPL37_52_dist31808	ENST00000274242_RPL37						AATGGGGGTGGAGATTACCA	-	chr5	40834514	40834534	TTTGTATTGCACTTAAGTGG	-	gene
ENST00000274242_RPL37_147_dist44342	ENST00000274242_RPL37						TTACAGAAAGAGGAACCGTG	-	chr5	40835155	40835175	GGCTGGAAAGAGGCATGCGG	-	gene
ENST00000274242_RPL37_114_dist52542	ENST00000274242_RPL37						CTGTAGATGCAAGCATAGAC	-	chr5	40877148	40877168	TTATCTGACTATTAATGACA	-	gene
ENST00000274242_RPL37_26_dist25120	ENST00000274242_RPL37						GTAAATCATTGAGTAGACTG	-	chr5	40834891	40834911	AACATTGCAACTCTTGCGGA	-	gene
ENST00000274242_RPL37_63_dist31179	ENST00000274242_RPL37						CTGATACCCAGAAATGGGGG	-	chr5	40835155	40835175	GGCTGGAAAGAGGCATGCGG	-	gene
ENST00000274242_RPL37_238_dist80290	ENST00000274242_RPL37						GGCTGGAAAGAGGCATGCGG	-	chr5	40915465	40915485	CTGAGTGCTTGTAATGAGGG	-	gene
ENST00000274242_RPL37_129_dist44965	ENST00000274242_RPL37						TGAGGGGATGGAATGTGCTC	-	chr5	40834514	40834534	TTTGTATTGCACTTAAGTGG	-	gene
ENST00000274242_RPL37_5_dist14186	ENST00000274242_RPL37						AGAAAGACATCAATACCCAC	-	chr5	40834891	40834911	AACATTGCAACTCTTGCGGA	-	gene
ENST00000274242_RPL37_53_dist31460	ENST00000274242_RPL37						GTAACGTGAAATGCGGGTAG	-	chr5	40866342	40866362	AATGGGGGTGGAGATTACCA	-	gene
ENST00000274242_RPL37_367_dist8277	ENST00000274242_RPL37						AACATTGCAACTCTTGCGGA	-	chr5	40843188	40843208	TATAACAGCTAGAGTTCCTG	-	gene
ENST00000274242_RPL37_371_dist8056	ENST00000274242_RPL37						TATAACAGCTAGAGTTCCTG	-	chr5	40835112	40835132	GACTGCTAACTGGTGCCTGG	-	gene
ENST00000274242_RPL37_181_dist68425	ENST00000274242_RPL37						CTAACTAGAAACTTCTTAGG	-	chr5	40835112	40835132	GACTGCTAACTGGTGCCTGG	-	gene
ENST00000274242_RPL37_157_dist52425	ENST00000274242_RPL37						TTAGGGGGTAAGGGAAAGAC	-	chr5	40834514	40834534	TTTGTATTGCACTTAAGTGG	-	gene
ENST00000274242_RPL37_193_dist69313	ENST00000274242_RPL37						CCTTATGTAAAGTCCTGTGG	-	chr5	40834862	40834882	GTAACGTGAAATGCGGGTAG	-	gene
ENST00000274242_RPL37_120_dist57443	ENST00000274242_RPL37						GAATGTCCTCCCTCCTCAAG	-	chr5	40821373	40821393	AACTAGACCTAATAACTAGG	-	gene
ENST00000274242_RPL37_154_dist45771	ENST00000274242_RPL37						TGAACCTAACGGCCAAAAGG	-	chr5	40835155	40835175	GGCTGGAAAGAGGCATGCGG	-	gene
ENST00000274242_RPL37_237_dist80333	ENST00000274242_RPL37						CTGAGTGCTTGTAATGAGGG	-	chr5	40835112	40835132	GACTGCTAACTGGTGCCTGG	-	gene
ENST00000274242_RPL37_370_dist9250	ENST00000274242_RPL37						AGGCACTAAAATAACTAAAG	-	chr5	40834891	40834911	AACATTGCAACTCTTGCGGA	-	gene
ENST00000274242_RPL37_267_dist95350	ENST00000274242_RPL37						AATTCTCTAAAGACAAGTAA	-	chr5	40821373	40821393	AACTAGACCTAATAACTAGG	-	gene
ENST00000274242_RPL37_202_dist74739	ENST00000274242_RPL37						GATTTCTAAACATCACCCCC	-	chr5	40835112	40835132	GACTGCTAACTGGTGCCTGG	-	gene
ENST00000274242_RPL37_10_dist17062	ENST00000274242_RPL37						CTGAAACAATATAAATAAAG	-	chr5	40834514	40834534	TTTGTATTGCACTTAAGTGG	-	gene
ENST00000274242_RPL37_214_dist76481	ENST00000274242_RPL37						TCTAGCTTCTTGATAGCCCA	-	chr5	40834862	40834882	GTAACGTGAAATGCGGGTAG	-	gene
ENST00000274242_RPL37_34_dist25263	ENST00000274242_RPL37						GTAGGAGATCAAGTGAATAC	-	chr5	40835112	40835132	GACTGCTAACTGGTGCCTGG	-	gene
ENST00000274242_RPL37_326_dist98384	ENST00000274242_RPL37						CCATAATTTGAACTCTGAGC	-	chr5	40834891	40834911	AACATTGCAACTCTTGCGGA	-	gene
ENST00000287038_RPL30_900_dist70435	ENST00000287038_RPL30						GAGTTTAATTTCTCAGGGGG	-	chr8	99122258	99122278	CCTTTGTTGGATCTATCAGT	-	gene
ENST00000287038_RPL30_552_dist45098	ENST00000287038_RPL30						GCTGTTGGACGTATAAATCT	-	chr8	99050854	99050874	TCACTTATCAAAAATTAGAG	-	gene
ENST00000287038_RPL30_492_dist94234	ENST00000287038_RPL30						AAGCCCCCGAGAACAGCCGA	-	chr8	99140360	99140380	GATGGAAAGGGCCTGGAGAC	-	gene
ENST00000287038_RPL30_991_dist57736	ENST00000287038_RPL30						AAATTACACCAATTCTGCAT	-	chr8	99052346	99052366	TTGTGTCCGAAGTTAATCTG	-	gene
ENST00000287038_RPL30_80_dist74191	ENST00000287038_RPL30						AAGAAGTGATGGTTGTCCAC	-	chr8	99118642	99118662	GCAACATAGGCTATTTAAGG	-	gene
ENST00000287038_RPL30_692_dist85981	ENST00000287038_RPL30						GAATTGCGGTTGGTATGGGA	-	chr8	99137239	99137259	GCATGGTAGGCATCAACTGT	-	gene
ENST00000287038_RPL30_505_dist17925	ENST00000287038_RPL30						TCACTTATCAAAAATTAGAG	-	chr8	99068799	99068819	GATGACTGGTAAGAATATGA	-	gene
ENST00000287038_RPL30_1605_dist9076	ENST00000287038_RPL30						CCTTTCTTTAAAGTATAGTG	-	chr8	99057494	99057514	GGGCAGATGTGAGCCCACGG	-	gene
ENST00000287038_RPL30_1460_dist83318	ENST00000287038_RPL30						GATGGCATATTTAAAACAAG	-	chr8	99056924	99056944	GGAGTGAAAACAGAACATCG	-	gene
ENST00000287038_RPL30_1551_dist51340	ENST00000287038_RPL30						AACACAACTGGACTACAAAG	-	chr8	99057476	99057496	GGGGGTGACAGCATGCCTGC	-	gene
ENST00000287038_RPL30_1372_dist11855	ENST00000287038_RPL30						GGAGTGAAAACAGAACATCG	-	chr8	99068799	99068819	GATGACTGGTAAGAATATGA	-	gene
ENST00000287038_RPL30_1000_dist60976	ENST00000287038_RPL30						AAACTCTAGAATGAAAGAGC	-	chr8	99052346	99052366	TTGTGTCCGAAGTTAATCTG	-	gene
ENST00000287038_RPL30_1640_dist32323	ENST00000287038_RPL30						CTGAACTTTAAGAGCTACAG	-	chr8	99057494	99057514	GGGCAGATGTGAGCCCACGG	-	gene
ENST00000287038_RPL30_1610_dist19646	ENST00000287038_RPL30						GAGCGCCGCGGAGCGCACCA	-	chr8	99057494	99057514	GGGCAGATGTGAGCCCACGG	-	gene
ENST00000287038_RPL30_86_dist95656	ENST00000287038_RPL30						CGAGAAGGGTCTAAAGTAGG	-	chr8	99044431	99044451	AAGAAGTGATGGTTGTCCAC	-	gene
ENST00000287038_RPL30_1579_dist82886	ENST00000287038_RPL30						CATAGGGTGAAGAACAGAAG	-	chr8	99057476	99057496	GGGGGTGACAGCATGCCTGC	-	gene
ENST00000287038_RPL30_704_dist90359	ENST00000287038_RPL30						GCATAGCAATGGTACATAGA	-	chr8	99051238	99051258	GAATTGCGGTTGGTATGGGA	-	gene
ENST00000287038_RPL30_1001_dist62142	ENST00000287038_RPL30						TAAAACGTATTGCCTAGTGG	-	chr8	99052346	99052366	TTGTGTCCGAAGTTAATCTG	-	gene
ENST00000287038_RPL30_930_dist24794	ENST00000287038_RPL30						TTGTGTCCGAAGTTAATCTG	-	chr8	99077160	99077180	GAGCGCCGCGGAGCGCACCA	-	gene
ENST00000287038_RPL30_32_dist44349	ENST00000287038_RPL30						GTCCTCACACTAACATGCCA	-	chr8	99044431	99044451	AAGAAGTGATGGTTGTCCAC	-	gene
ENST00000287038_RPL30_261_dist59738	ENST00000287038_RPL30						CCACAGTTTGTCTCCAATGG	-	chr8	99045610	99045630	TATGCTTCCAACACTGGAAG	-	gene
ENST00000287038_RPL30_1151_dist22953	ENST00000287038_RPL30						TATTTCTGACTAGGACACAG	-	chr8	99055167	99055187	CAAGGGATACATACAAATGT	-	gene
ENST00000287038_RPL30_1956_dist8857	ENST00000287038_RPL30						GAGTGGGCTCCTACCGACCG	-	chr8	99066590	99066610	CCTTTCTTTAAAGTATAGTG	-	gene
ENST00000287038_RPL30_1154_dist25719	ENST00000287038_RPL30						TGATTATCCATGTTAGCAGA	-	chr8	99055167	99055187	CAAGGGATACATACAAATGT	-	gene
ENST00000287038_RPL30_271_dist64826	ENST00000287038_RPL30						TATGCTTCCAACACTGGAAG	-	chr8	99110456	99110476	TTGCAGACCTCTGTCCGCAG	-	gene
ENST00000287038_RPL30_1879_dist32929	ENST00000287038_RPL30						ACCGAGGTTTAGGCAGCGCG	-	chr8	99090646	99090666	TTGAGCGAATTTGTAAGGAA	-	gene
ENST00000287038_RPL30_341_dist44732	ENST00000287038_RPL30						CAGAAGCATAATGCAAGAAA	-	chr8	99090646	99090666	TTGAGCGAATTTGTAAGGAA	-	gene
ENST00000287038_RPL30_1688_dist79725	ENST00000287038_RPL30						GCATGGTAGGCATCAACTGT	-	chr8	99057494	99057514	GGGCAGATGTGAGCCCACGG	-	gene
ENST00000287038_RPL30_1488_dist9094	ENST00000287038_RPL30						GGGGGTGACAGCATGCCTGC	-	chr8	99066590	99066610	CCTTTCTTTAAAGTATAGTG	-	gene
[truncated: 12,116 more rows]
