# Supplementary material for: Reduced LINC01089 Expression Impairs Coordinated Heme–Globin Transcriptional Programs in Human Erythroid Cells
Source: Int J Mol Sci. 2026 May 14;27(10):4394. doi: 10.3390/ijms27104394 (PMC13206774; doi:10.3390/ijms27104394)
Supplement: Supplementary file 1 [file ijms-27-04394-s001.zip › Dataset S3. LINC01089 sgRNA off-target prediction summary.xlsx]

## Sheet: Off-target summary
sgRNA ID	Guide sequence (5'-3')	PAM	Total predicted off-targets	0-mismatch	1-mismatch	2-mismatch	3-mismatch	4-mismatch	Total Exon mismatch	MIT specificity score	CFD specificity score
sgRNA1	ACGTTAGCATTCGCATTCCT	GGG	70	0	0	1	8	61	4	81	92
sgRNA2	AAGCAAGGGCTGCAAGTGTT	TGG	172	0	0	0	15	157	14	75	85

## Sheet: Listed exonic sites
sgRNA ID	Guide sequence (5'-3')	Mismatch class	Target type	Listed locus / gene label
sgRNA1	ACGTTAGCATTCGCATTCCT	4	exon	WDR92/RP11-474G23.1
sgRNA1	ACGTTAGCATTCGCATTCCT	4	exon	ANKH
sgRNA1	ACGTTAGCATTCGCATTCCT	4	exon	RPPH1/PARP2
sgRNA1	ACGTTAGCATTCGCATTCCT	4	exon	RP11-434D2.3/TBC1D3P3
sgRNA2	AAGCAAGGGCTGCAAGTGTT	4	exon	ATP1B1P1
sgRNA2	AAGCAAGGGCTGCAAGTGTT	4	exon	ATP1B1/NME7
sgRNA2	AAGCAAGGGCTGCAAGTGTT	4	exon	ALMS1
sgRNA2	AAGCAAGGGCTGCAAGTGTT	4	exon	FOXQ1
sgRNA2	AAGCAAGGGCTGCAAGTGTT	3	exon	MTND5P16
sgRNA2	AAGCAAGGGCTGCAAGTGTT	4	exon	MTND5P26
sgRNA2	AAGCAAGGGCTGCAAGTGTT	4	exon	IQSEC3
sgRNA2	AAGCAAGGGCTGCAAGTGTT	4	exon	RP11-269F19.2/KIF2C
sgRNA2	AAGCAAGGGCTGCAAGTGTT	4	exon	CTB-133G6.1
sgRNA2	AAGCAAGGGCTGCAAGTGTT	4	exon	ZFAT
sgRNA2	AAGCAAGGGCTGCAAGTGTT	4	exon	LUZP1/RP1-184J9.2
sgRNA2	AAGCAAGGGCTGCAAGTGTT	4	exon	REXO1L9P
sgRNA2	AAGCAAGGGCTGCAAGTGTT	4	exon	SEPN1
sgRNA2	AAGCAAGGGCTGCAAGTGTT	4	exon	ACYP2/AC008280.3
