# Supplementary material for: Reduced LINC01089 Expression Impairs Coordinated Heme–Globin Transcriptional Programs in Human Erythroid Cells
Source: Int J Mol Sci. 2026 May 14;27(10):4394. doi: 10.3390/ijms27104394 (PMC13206774; doi:10.3390/ijms27104394)
Supplement: Supplementary file 1 [file ijms-27-04394-s001.zip › Dataset S5. Colony assay summary.csv]

Batch ID	Sample	CFUE	BFUE (non-pink)	Pink BFUE	Total BFUE	Mix	GM	Total Classified	CFUE Ratio	BFUE Ratio	Mix Ratio	GM Ratio	Erythroid Total	Erythroid Ratio	Pink BFUE Ratio within BFUE
BT11	WT A	50	16	0	16	4	40	110	45.50%	14.50%	3.60%	36.40%	66	60.00%	0.00%
BT11	WT B	11	3	0	3	0	14	28	39.30%	10.70%	0.00%	50.00%	14	50.00%	0.00%
BT11	WT C	36	17	0	17	2	39	94	38.30%	18.10%	2.10%	41.50%	53	56.40%	0.00%
BT11	Clone 66 A	26	8	14	22	0	50	98	26.50%	22.40%	0.00%	51.00%	48	49.00%	63.60%
BT11	Clone 66 B	60	7	18	25	4	93	182	33.00%	13.70%	2.20%	51.10%	85	46.70%	72.00%
BT11	Clone 66 C	54	10	18	28	3	88	173	31.20%	16.20%	1.70%	50.90%	82	47.40%	64.30%
BT11	Clone 4 C	12	2	2	4	0	39	55	21.80%	7.30%	0.00%	70.90%	16	29.10%	50.00%
BT11	Clone 4 A	8	1	3	4	0	28	40	20.00%	10.00%	0.00%	70.00%	12	30.00%	75.00%
BT11	Clone 4 B	5	0	1	1	0	24	30	16.70%	3.30%	0.00%	80.00%	6	20.00%	100.00%
BT12	Clone 4 C	22	3	8	11	2	45	80	27.50%	13.80%	2.50%	56.30%	33	41.30%	72.70%
BT12	Clone 4 B	18	0	9	9	0	52	79	22.80%	11.40%	0.00%	65.80%	27	34.20%	100.00%
BT12	Clone 4 A	15	2	9	11	2	36	64	23.40%	17.20%	3.10%	56.30%	26	40.60%	81.80%
BT12	Clone 66 A	72	12	55	67	3	127	269	26.80%	24.90%	1.10%	47.20%	139	51.70%	82.10%
BT12	Clone 66 B	41	2	35	37	2	118	198	20.70%	18.70%	1.00%	59.60%	78	39.40%	94.60%
BT12	Clone 66 C	53	6	32	38	3	108	202	26.20%	18.80%	1.50%	53.50%	91	45.00%	84.20%
BT12	WT C	38	21	0	21	2	40	101	37.60%	20.80%	2.00%	39.60%	59	58.40%	0.00%
BT12	WT B	40	23	0	23	1	35	99	40.40%	23.20%	1.00%	35.40%	63	63.60%	0.00%
BT12	WT A	48	25	0	25	0	62	135	35.60%	18.50%	0.00%	45.90%	73	54.10%	0.00%
BT9	WT A	76	38	0	38	11	73	198	38.40%	19.20%	5.60%	36.90%	114	57.60%	0.00%
BT9	WT B	58	59	0	59	2	61	180	32.20%	32.80%	1.10%	33.90%	117	65.00%	0.00%
BT9	WT C	36	27	0	27	2	45	110	32.70%	24.50%	1.80%	40.90%	63	57.30%	0.00%
BT9	Clone 66 A	58	25	45	70	4	86	218	26.60%	32.10%	1.80%	39.40%	128	58.70%	64.30%
BT9	Clone 66 B	47	37	54	91	3	75	216	21.80%	42.10%	1.40%	34.70%	138	63.90%	59.30%
BT9	Clone 66 C	50	21	46	67	2	70	189	26.50%	35.40%	1.10%	37.00%	117	61.90%	68.70%
BT9	Clone 4 A	20	2	16	18	1	65	104	19.20%	17.30%	1.00%	62.50%	38	36.50%	88.90%
BT9	Clone 4 B	10	3	12	15	0	51	76	13.20%	19.70%	0.00%	67.10%	25	32.90%	80.00%
BT9	Clone 4 C	14	6	12	18	0	48	80	17.50%	22.50%	0.00%	60.00%	32	40.00%	66.70%
