# Supplementary material for: Reduced LINC01089 Expression Impairs Coordinated Heme–Globin Transcriptional Programs in Human Erythroid Cells
Source: Int J Mol Sci. 2026 May 14;27(10):4394. doi: 10.3390/ijms27104394 (PMC13206774; doi:10.3390/ijms27104394)
Supplement: Supplementary file 1 [file ijms-27-04394-s001.zip › Dataset S6. Module-scoring gene sets.csv]

Early erythroid	Hemoglobin maturation
KIT	HBB
EPOR	HBD
CD36	HBA1
GATA2	HBA2
TAL1	AHSP
LMO2	KLF1
STAT5A	SOX6
HEMGN	BCL11A
ITGA4	CA1
JAK2	BPGM
