# Supplementary material for: Reduced LINC01089 Expression Impairs Coordinated Heme–Globin Transcriptional Programs in Human Erythroid Cells
Source: Int J Mol Sci. 2026 May 14;27(10):4394. doi: 10.3390/ijms27104394 (PMC13206774; doi:10.3390/ijms27104394)
Supplement: Supplementary file 1 [file ijms-27-04394-s001.zip › Dataset S12. Normalized hemoglobin A400 quantification.xlsx]

## Sheet: Calculation matrix
Batch	Sample	A400 mean	CD71+GPA+ fraction	A400 / CD71+GPA+ ratio	Relative to WT
2	WT	0.1845	0.776	0.2378	1
2	Clone 66	0.131	0.629	0.2083	0.876
2	Clone 4	0.12	0.606	0.198	0.833
1	WT	0.1045	0.739	0.1414	1
1	Clone 66	0.0435	0.523	0.0832	0.588
1	Clone 4	0.0275	0.444	0.0619	0.438
3	WT	0.1385	0.691	0.2004	1
3	Clone 66	0.0935	0.572	0.1635	0.816
3	Clone 4	0.0955	0.608	0.1571	0.784
