# Supplementary material for: Reduced LINC01089 Expression Impairs Coordinated Heme–Globin Transcriptional Programs in Human Erythroid Cells
Source: Int J Mol Sci. 2026 May 14;27(10):4394. doi: 10.3390/ijms27104394 (PMC13206774; doi:10.3390/ijms27104394)
Supplement: Supplementary file 1 [file ijms-27-04394-s001.zip › Dataset S13. Human Phenotype Ontology (HPO) full results.csv]

geneSet	description	link	enrichmentScore	normalizedEnrichmentScore	pValue	FDR	size	plotPath	leadingEdgeNum	leadingEdgeId	userId	list_key	projectName	rnk_file	enrichDatabase_used
HP:0001878	Hemolytic anemia	http://compbio.charite.de/hpoweb/showterm?id=HP:0001878	-0.561939983	-2.292024669	0	0	72	./Project_E14_66A_71_stat__DB_HPO_GSEA/HP_0001878.png	20	286;6710;3783;7389;2035;10058;2235;2729;210;3040;7390;2038;6521;1371;3039;6513;2040;6708;669;3043	ENSG00000001084;ENSG00000004939;ENSG00000029534;ENSG00000066926;ENSG00000070182;ENSG00000080819;ENSG00000104783;ENSG00000115657;ENSG00000117394;ENSG00000126088;ENSG00000148175;ENSG00000148218;ENSG00000159023;ENSG00000163554;ENSG00000166947;ENSG00000172331;ENSG00000188536;ENSG00000188690;ENSG00000206172;ENSG00000244734	E14_66A_71_stat	E14_66A_71_stat__DB_HPO	H:/RNA_BULK/05_KEGG_GO_Analysis/60_GSEA_Ranks/01_RNK/run_1/E14_66A_71_stat.rnk	phenotype_Human_Phenotype_Ontology
HP:0011895	Anemia due to reduced life span of red cells	http://compbio.charite.de/hpoweb/showterm?id=HP:0011895	-0.561939983	-2.292024669	0	0	72	./Project_E14_66A_71_stat__DB_HPO_GSEA/HP_0011895.png	20	286;6710;3783;7389;2035;10058;2235;2729;210;3040;7390;2038;6521;1371;3039;6513;2040;6708;669;3043	ENSG00000001084;ENSG00000004939;ENSG00000029534;ENSG00000066926;ENSG00000070182;ENSG00000080819;ENSG00000104783;ENSG00000115657;ENSG00000117394;ENSG00000126088;ENSG00000148175;ENSG00000148218;ENSG00000159023;ENSG00000163554;ENSG00000166947;ENSG00000172331;ENSG00000188536;ENSG00000188690;ENSG00000206172;ENSG00000244734	E14_66A_71_stat	E14_66A_71_stat__DB_HPO	H:/RNA_BULK/05_KEGG_GO_Analysis/60_GSEA_Ranks/01_RNK/run_1/E14_66A_71_stat.rnk	phenotype_Human_Phenotype_Ontology
HP:0004312	Abnormality of reticulocytes	http://compbio.charite.de/hpoweb/showterm?id=HP:0004312	-0.663384137	-2.340311449	0	0	36	./Project_E14_66A_71_stat__DB_HPO_GSEA/HP_0004312.png	17	3098;6229;6165;5213;2623;10661;2177;6223;286;6710;3783;10058;3048;6521;6513;2040;3043	ENSG00000004939;ENSG00000029534;ENSG00000070182;ENSG00000102145;ENSG00000104783;ENSG00000105372;ENSG00000105610;ENSG00000115657;ENSG00000117394;ENSG00000138326;ENSG00000144554;ENSG00000148175;ENSG00000152556;ENSG00000156515;ENSG00000182899;ENSG00000196565;ENSG00000244734	E14_66A_71_stat	E14_66A_71_stat__DB_HPO	H:/RNA_BULK/05_KEGG_GO_Analysis/60_GSEA_Ranks/01_RNK/run_1/E14_66A_71_stat.rnk	phenotype_Human_Phenotype_Ontology
HP:0001923	Reticulocytosis	http://compbio.charite.de/hpoweb/showterm?id=HP:0001923	-0.760235831	-2.442117536	0	0	24	./Project_E14_66A_71_stat__DB_HPO_GSEA/HP_0001923.png	13	3098;5213;2623;10661;286;6710;3783;10058;3048;6521;6513;2040;3043	ENSG00000004939;ENSG00000029534;ENSG00000070182;ENSG00000102145;ENSG00000104783;ENSG00000105610;ENSG00000115657;ENSG00000117394;ENSG00000148175;ENSG00000152556;ENSG00000156515;ENSG00000196565;ENSG00000244734	E14_66A_71_stat	E14_66A_71_stat__DB_HPO	H:/RNA_BULK/05_KEGG_GO_Analysis/60_GSEA_Ranks/01_RNK/run_1/E14_66A_71_stat.rnk	phenotype_Human_Phenotype_Ontology
HP:0011902	Abnormal hemoglobin	http://compbio.charite.de/hpoweb/showterm?id=HP:0011902	-0.764129127	-2.181887117	0	0.00047905169753147	16	./Project_E14_66A_71_stat__DB_HPO_GSEA/HP_0011902.png	12	6125;6229;1528;2623;10661;2057;3047;3045;3048;3040;3039;3043	ENSG00000102145;ENSG00000105610;ENSG00000122406;ENSG00000138326;ENSG00000166347;ENSG00000187266;ENSG00000188536;ENSG00000196565;ENSG00000206172;ENSG00000213934;ENSG00000223609;ENSG00000244734	E14_66A_71_stat	E14_66A_71_stat__DB_HPO	H:/RNA_BULK/05_KEGG_GO_Analysis/60_GSEA_Ranks/01_RNK/run_1/E14_66A_71_stat.rnk	phenotype_Human_Phenotype_Ontology
HP:0004447	Poikilocytosis	http://compbio.charite.de/hpoweb/showterm?id=HP:0004447	-0.623146747	-2.097115275	0	0.00423162332819465	31	./Project_E14_66A_71_stat__DB_HPO_GSEA/HP_0004447.png	15	51128;23230;80025;2623;9493;286;6710;3783;2035;10058;2038;7504;6521;2040;6708	ENSG00000004939;ENSG00000029534;ENSG00000047597;ENSG00000070182;ENSG00000102145;ENSG00000104783;ENSG00000115657;ENSG00000125779;ENSG00000137807;ENSG00000148175;ENSG00000152700;ENSG00000159023;ENSG00000163554;ENSG00000166947;ENSG00000197969	E14_66A_71_stat	E14_66A_71_stat__DB_HPO	H:/RNA_BULK/05_KEGG_GO_Analysis/60_GSEA_Ranks/01_RNK/run_1/E14_66A_71_stat.rnk	phenotype_Human_Phenotype_Ontology
HP:0025065	Abnormal mean corpuscular volume	http://compbio.charite.de/hpoweb/showterm?id=HP:0025065	-0.722186369	-2.022203292	0	0.0148506026234756	16	./Project_E14_66A_71_stat__DB_HPO_GSEA/HP_0025065.png	11	6135;6125;6229;54977;51218;9493;3783;4891;10058;6521;3043	ENSG00000004939;ENSG00000104783;ENSG00000110911;ENSG00000115657;ENSG00000122406;ENSG00000137807;ENSG00000138326;ENSG00000142676;ENSG00000144659;ENSG00000182512;ENSG00000244734	E14_66A_71_stat	E14_66A_71_stat__DB_HPO	H:/RNA_BULK/05_KEGG_GO_Analysis/60_GSEA_Ranks/01_RNK/run_1/E14_66A_71_stat.rnk	phenotype_Human_Phenotype_Ontology
HP:0011031	Abnormality of iron homeostasis	http://compbio.charite.de/hpoweb/showterm?id=HP:0011031	-0.648499914	-1.929254323	0.00220264316695453	0.039761290895112	20	./Project_E14_66A_71_stat__DB_HPO_GSEA/HP_0011031.png	9	54977;55532;51218;9493;7036;2512;2495;212;3043	ENSG00000087086;ENSG00000106327;ENSG00000137807;ENSG00000144659;ENSG00000158578;ENSG00000167996;ENSG00000182512;ENSG00000196660;ENSG00000244734	E14_66A_71_stat	E14_66A_71_stat__DB_HPO	H:/RNA_BULK/05_KEGG_GO_Analysis/60_GSEA_Ranks/01_RNK/run_1/E14_66A_71_stat.rnk	phenotype_Human_Phenotype_Ontology
HP:0010930	Abnormality of monovalent inorganic cation homeostasis	http://compbio.charite.de/hpoweb/showterm?id=HP:0010930	-0.586667128	-1.929557152	0	0.0443721634838524	28	./Project_E14_66A_71_stat__DB_HPO_GSEA/HP_0010930.png	12	10008;657;10916;2908;4089;65125;3145;10058;6521;1371;6513;2040	ENSG00000004939;ENSG00000060237;ENSG00000080819;ENSG00000102316;ENSG00000107779;ENSG00000113580;ENSG00000115657;ENSG00000117394;ENSG00000141646;ENSG00000148175;ENSG00000175538;ENSG00000256269	E14_66A_71_stat	E14_66A_71_stat__DB_HPO	H:/RNA_BULK/05_KEGG_GO_Analysis/60_GSEA_Ranks/01_RNK/run_1/E14_66A_71_stat.rnk	phenotype_Human_Phenotype_Ontology
HP:0001935	Microcytic anemia	http://compbio.charite.de/hpoweb/showterm?id=HP:0001935	-0.5926828	-1.897235944	0	0.0465551149691947	24	./Project_E14_66A_71_stat__DB_HPO_GSEA/HP_0001935.png	8	9663;3047;3045;2235;212;3040;3039;3043	ENSG00000066926;ENSG00000101577;ENSG00000158578;ENSG00000188536;ENSG00000206172;ENSG00000213934;ENSG00000223609;ENSG00000244734	E14_66A_71_stat	E14_66A_71_stat__DB_HPO	H:/RNA_BULK/05_KEGG_GO_Analysis/60_GSEA_Ranks/01_RNK/run_1/E14_66A_71_stat.rnk	phenotype_Human_Phenotype_Ontology
HP:0012093	Abnormality of endocrine pancreas physiology	http://compbio.charite.de/hpoweb/showterm?id=HP:0012093	-0.635754248	-1.900494957	0.00200803212448186	0.0494381351852477	18	./Project_E14_66A_71_stat__DB_HPO_GSEA/HP_0012093.png	7	3930;6928;7351;1031;3643;1026;1027	ENSG00000111276;ENSG00000123080;ENSG00000124762;ENSG00000143815;ENSG00000171105;ENSG00000175567;ENSG00000275410	E14_66A_71_stat	E14_66A_71_stat__DB_HPO	H:/RNA_BULK/05_KEGG_GO_Analysis/60_GSEA_Ranks/01_RNK/run_1/E14_66A_71_stat.rnk	phenotype_Human_Phenotype_Ontology
HP:0003565	Elevated erythrocyte sedimentation rate	http://compbio.charite.de/hpoweb/showterm?id=HP:0003565	0.738167618504108	1.98540446869823	0	0.0611816126331866	14	./Project_E14_66A_71_stat__DB_HPO_GSEA/HP_0003565.png	9	4282;10095;7040;144811;3560;4598;3115;340061;26191	ENSG00000100385;ENSG00000105329;ENSG00000110921;ENSG00000130429;ENSG00000134242;ENSG00000179630;ENSG00000184584;ENSG00000223865;ENSG00000240972	E14_66A_71_stat	E14_66A_71_stat__DB_HPO	H:/RNA_BULK/05_KEGG_GO_Analysis/60_GSEA_Ranks/01_RNK/run_1/E14_66A_71_stat.rnk	phenotype_Human_Phenotype_Ontology
HP:0025021	Abnormal erythrocyte sedimentation rate	http://compbio.charite.de/hpoweb/showterm?id=HP:0025021	0.738167618504108	1.98540446869823	0	0.0611816126331866	14	./Project_E14_66A_71_stat__DB_HPO_GSEA/HP_0025021.png	9	4282;10095;7040;144811;3560;4598;3115;340061;26191	ENSG00000100385;ENSG00000105329;ENSG00000110921;ENSG00000130429;ENSG00000134242;ENSG00000179630;ENSG00000184584;ENSG00000223865;ENSG00000240972	E14_66A_71_stat	E14_66A_71_stat__DB_HPO	H:/RNA_BULK/05_KEGG_GO_Analysis/60_GSEA_Ranks/01_RNK/run_1/E14_66A_71_stat.rnk	phenotype_Human_Phenotype_Ontology
HP:0001025	Urticaria	http://compbio.charite.de/hpoweb/showterm?id=HP:0001025	0.620334722249342	1.96538608584404	0	0.0616595939818834	25	./Project_E14_66A_71_stat__DB_HPO_GSEA/HP_0001025.png	14	7454;4598;6391;3815;224;710;6785;7456;2068;30817;51360;6390;5336;23534	ENSG00000012174;ENSG00000015285;ENSG00000064419;ENSG00000072210;ENSG00000104884;ENSG00000110921;ENSG00000115935;ENSG00000117118;ENSG00000118402;ENSG00000127507;ENSG00000143252;ENSG00000149131;ENSG00000157404;ENSG00000197943	E14_66A_71_stat	E14_66A_71_stat__DB_HPO	H:/RNA_BULK/05_KEGG_GO_Analysis/60_GSEA_Ranks/01_RNK/run_1/E14_66A_71_stat.rnk	phenotype_Human_Phenotype_Ontology
HP:0100255	Metaphyseal dysplasia	http://compbio.charite.de/hpoweb/showterm?id=HP:0100255	0.744188776708581	1.97240995525166	0.00200400801201602	0.0649371803729469	13	./Project_E14_66A_71_stat__DB_HPO_GSEA/HP_0100255.png	6	860;7040;2137;2697;10940;2879	ENSG00000012232;ENSG00000104356;ENSG00000105329;ENSG00000124813;ENSG00000152661;ENSG00000167468	E14_66A_71_stat	E14_66A_71_stat__DB_HPO	H:/RNA_BULK/05_KEGG_GO_Analysis/60_GSEA_Ranks/01_RNK/run_1/E14_66A_71_stat.rnk	phenotype_Human_Phenotype_Ontology
HP:0040133	Abnormal serum ferritin	http://compbio.charite.de/hpoweb/showterm?id=HP:0040133	-0.663695418	-1.852457219	0.00823045265796203	0.0735344355710807	15	./Project_E14_66A_71_stat__DB_HPO_GSEA/HP_0040133.png	7	54977;55532;51218;7036;2512;2495;3043	ENSG00000087086;ENSG00000106327;ENSG00000144659;ENSG00000167996;ENSG00000182512;ENSG00000196660;ENSG00000244734	E14_66A_71_stat	E14_66A_71_stat__DB_HPO	H:/RNA_BULK/05_KEGG_GO_Analysis/60_GSEA_Ranks/01_RNK/run_1/E14_66A_71_stat.rnk	phenotype_Human_Phenotype_Ontology
HP:0002837	Recurrent bronchitis	http://compbio.charite.de/hpoweb/showterm?id=HP:0002837	0.720415221007513	1.99641010391126	0	0.0763575204543091	15	./Project_E14_66A_71_stat__DB_HPO_GSEA/HP_0002837.png	8	3561;975;2622;4790;5580;4791;79158;4683	ENSG00000077150;ENSG00000104320;ENSG00000109320;ENSG00000110651;ENSG00000111670;ENSG00000141013;ENSG00000147168;ENSG00000163932	E14_66A_71_stat	E14_66A_71_stat__DB_HPO	H:/RNA_BULK/05_KEGG_GO_Analysis/60_GSEA_Ranks/01_RNK/run_1/E14_66A_71_stat.rnk	phenotype_Human_Phenotype_Ontology
HP:0003043	Abnormality of the shoulder	http://compbio.charite.de/hpoweb/showterm?id=HP:0003043	0.627429949707718	2.07497518243879	0	0.0774329784888768	33	./Project_E14_66A_71_stat__DB_HPO_GSEA/HP_0003043.png	12	3339;860;7461;3984;4000;2316;26608;2138;57222;7138;7169;9569	ENSG00000006704;ENSG00000104313;ENSG00000105048;ENSG00000106638;ENSG00000106665;ENSG00000106683;ENSG00000113719;ENSG00000124813;ENSG00000142798;ENSG00000160789;ENSG00000196924;ENSG00000198467	E14_66A_71_stat	E14_66A_71_stat__DB_HPO	H:/RNA_BULK/05_KEGG_GO_Analysis/60_GSEA_Ranks/01_RNK/run_1/E14_66A_71_stat.rnk	phenotype_Human_Phenotype_Ontology
HP:0011587	Abnormal branching pattern of the aortic arch	http://compbio.charite.de/hpoweb/showterm?id=HP:0011587	-0.705991122	-1.837155939	0.00221238937563631	0.081549338972088	12	./Project_E14_66A_71_stat__DB_HPO_GSEA/HP_0011587.png	9	8220;54916;54487;118856;93;5296;1387;2033;64220	ENSG00000005339;ENSG00000070269;ENSG00000100056;ENSG00000100393;ENSG00000105647;ENSG00000114739;ENSG00000128191;ENSG00000137868;ENSG00000154485	E14_66A_71_stat	E14_66A_71_stat__DB_HPO	H:/RNA_BULK/05_KEGG_GO_Analysis/60_GSEA_Ranks/01_RNK/run_1/E14_66A_71_stat.rnk	phenotype_Human_Phenotype_Ontology
HP:0012387	Bronchitis	http://compbio.charite.de/hpoweb/showterm?id=HP:0012387	0.663065475398804	2.00902300146326	0	0.0826907733245413	22	./Project_E14_66A_71_stat__DB_HPO_GSEA/HP_0012387.png	11	3561;975;54919;9841;2622;1789;4790;5580;4791;79158;4683	ENSG00000077150;ENSG00000088305;ENSG00000104320;ENSG00000109320;ENSG00000110651;ENSG00000111670;ENSG00000112365;ENSG00000141013;ENSG00000147168;ENSG00000163932;ENSG00000164818	E14_66A_71_stat	E14_66A_71_stat__DB_HPO	H:/RNA_BULK/05_KEGG_GO_Analysis/60_GSEA_Ranks/01_RNK/run_1/E14_66A_71_stat.rnk	phenotype_Human_Phenotype_Ontology
HP:0001334	Communicating hydrocephalus	http://compbio.charite.de/hpoweb/showterm?id=HP:0001334	0.828666425404625	2.02914274320785	0	0.0860366427654187	10	./Project_E14_66A_71_stat__DB_HPO_GSEA/HP_0001334.png	6	9871;2200;8777;83879;9841;1789	ENSG00000088305;ENSG00000107186;ENSG00000112365;ENSG00000144354;ENSG00000150961;ENSG00000166147	E14_66A_71_stat	E14_66A_71_stat__DB_HPO	H:/RNA_BULK/05_KEGG_GO_Analysis/60_GSEA_Ranks/01_RNK/run_1/E14_66A_71_stat.rnk	phenotype_Human_Phenotype_Ontology
HP:0006956	Dilation of lateral ventricles	http://compbio.charite.de/hpoweb/showterm?id=HP:0006956	-0.675684457	-1.802359548	0.0112107623067023	0.0905971298566868	12	./Project_E14_66A_71_stat__DB_HPO_GSEA/HP_0006956.png	9	5879;2896;2639;2146;79848;4750;51244;10159;57498	ENSG00000030582;ENSG00000104218;ENSG00000105607;ENSG00000106462;ENSG00000134313;ENSG00000136238;ENSG00000137601;ENSG00000154781;ENSG00000182220	E14_66A_71_stat	E14_66A_71_stat__DB_HPO	H:/RNA_BULK/05_KEGG_GO_Analysis/60_GSEA_Ranks/01_RNK/run_1/E14_66A_71_stat.rnk	phenotype_Human_Phenotype_Ontology
HP:0003307	Hyperlordosis	http://compbio.charite.de/hpoweb/showterm?id=HP:0003307	0.46266308071374	1.9122835202737	0	0.0921309049613025	102	./Project_E14_66A_71_stat__DB_HPO_GSEA/HP_0003307.png	37	613;3339;57190;2200;7040;1836;2697;7461;5818;3984;10940;4000;5339;4854;26608;139285;126792;857;79188;25782;7169;7170;1605;9569;55624;284119;29954;3897;10555;8292;10585;50814;9820;1798;7291;23345;81794	ENSG00000006704;ENSG00000009830;ENSG00000044090;ENSG00000074181;ENSG00000085998;ENSG00000104356;ENSG00000105329;ENSG00000105974;ENSG00000106638;ENSG00000106665;ENSG00000106683;ENSG00000110400;ENSG00000118873;ENSG00000122691;ENSG00000130714;ENSG00000131018;ENSG00000142303;ENSG00000142798;ENSG00000143549;ENSG00000147383;ENSG00000152661;ENSG00000155850;ENSG00000160789;ENSG00000162430;ENSG00000166147…	E14_66A_71_stat	E14_66A_71_stat__DB_HPO	H:/RNA_BULK/05_KEGG_GO_Analysis/60_GSEA_Ranks/01_RNK/run_1/E14_66A_71_stat.rnk	phenotype_Human_Phenotype_Ontology
HP:0002900	Hypokalemia	http://compbio.charite.de/hpoweb/showterm?id=HP:0002900	-0.708083343	-1.793577264	0.0107066380927053	0.0933884670354405	11	./Project_E14_66A_71_stat__DB_HPO_GSEA/HP_0002900.png	7	4952;10008;657;10916;2908;4089;6521	ENSG00000004939;ENSG00000102316;ENSG00000107779;ENSG00000113580;ENSG00000122126;ENSG00000141646;ENSG00000175538	E14_66A_71_stat	E14_66A_71_stat__DB_HPO	H:/RNA_BULK/05_KEGG_GO_Analysis/60_GSEA_Ranks/01_RNK/run_1/E14_66A_71_stat.rnk	phenotype_Human_Phenotype_Ontology
HP:0005518	Increased mean corpuscular volume	http://compbio.charite.de/hpoweb/showterm?id=HP:0005518	-0.740347488	-1.805150091	0.00431034481829667	0.0934749624808281	10	./Project_E14_66A_71_stat__DB_HPO_GSEA/HP_0005518.png	7	6135;6125;6229;9493;3783;10058;3043	ENSG00000104783;ENSG00000115657;ENSG00000122406;ENSG00000137807;ENSG00000138326;ENSG00000142676;ENSG00000244734	E14_66A_71_stat	E14_66A_71_stat__DB_HPO	H:/RNA_BULK/05_KEGG_GO_Analysis/60_GSEA_Ranks/01_RNK/run_1/E14_66A_71_stat.rnk	phenotype_Human_Phenotype_Ontology
HP:0003758	Reduced subcutaneous adipose tissue	http://compbio.charite.de/hpoweb/showterm?id=HP:0003758	0.708920470101576	1.915779014	0	0.0942492313930268	15	./Project_E14_66A_71_stat__DB_HPO_GSEA/HP_0003758.png	7	2200;7040;4000;857;29957;55131;2271	ENSG00000085491;ENSG00000091483;ENSG00000105329;ENSG00000105974;ENSG00000106344;ENSG00000160789;ENSG00000166147	E14_66A_71_stat	E14_66A_71_stat__DB_HPO	H:/RNA_BULK/05_KEGG_GO_Analysis/60_GSEA_Ranks/01_RNK/run_1/E14_66A_71_stat.rnk	phenotype_Human_Phenotype_Ontology
HP:0011042	Abnormality of potassium homeostasis	http://compbio.charite.de/hpoweb/showterm?id=HP:0011042	-0.61428577	-1.81654661	0.00225733633801956	0.0944074023920947	19	./Project_E14_66A_71_stat__DB_HPO_GSEA/HP_0011042.png	11	23530;4952;10008;657;10916;2908;4089;65125;10058;6521;6513	ENSG00000004939;ENSG00000060237;ENSG00000102316;ENSG00000107779;ENSG00000112992;ENSG00000113580;ENSG00000115657;ENSG00000117394;ENSG00000122126;ENSG00000141646;ENSG00000175538	E14_66A_71_stat	E14_66A_71_stat__DB_HPO	H:/RNA_BULK/05_KEGG_GO_Analysis/60_GSEA_Ranks/01_RNK/run_1/E14_66A_71_stat.rnk	phenotype_Human_Phenotype_Ontology
HP:0007556	Plantar hyperkeratosis	http://compbio.charite.de/hpoweb/showterm?id=HP:0007556	0.64574546959926	1.92149952988766	0	0.0955006734696147	20	./Project_E14_66A_71_stat__DB_HPO_GSEA/HP_0007556.png	7	3248;1075;2697;5818;3691;3914;5339	ENSG00000109861;ENSG00000110400;ENSG00000132470;ENSG00000152661;ENSG00000164120;ENSG00000178209;ENSG00000196878	E14_66A_71_stat	E14_66A_71_stat__DB_HPO	H:/RNA_BULK/05_KEGG_GO_Analysis/60_GSEA_Ranks/01_RNK/run_1/E14_66A_71_stat.rnk	phenotype_Human_Phenotype_Ontology
HP:0006476	Abnormality of the pancreatic islet cells	http://compbio.charite.de/hpoweb/showterm?id=HP:0006476	-0.615186831	-1.805684479	0.00404040403224161	0.0990359542696726	17	./Project_E14_66A_71_stat__DB_HPO_GSEA/HP_0006476.png	6	3930;7351;1031;3643;1026;1027	ENSG00000111276;ENSG00000123080;ENSG00000124762;ENSG00000143815;ENSG00000171105;ENSG00000175567	E14_66A_71_stat	E14_66A_71_stat__DB_HPO	H:/RNA_BULK/05_KEGG_GO_Analysis/60_GSEA_Ranks/01_RNK/run_1/E14_66A_71_stat.rnk	phenotype_Human_Phenotype_Ontology
HP:0001650	Aortic valve stenosis	http://compbio.charite.de/hpoweb/showterm?id=HP:0001650	0.53697535766371	1.9221912539935	0	0.10451858824836	43	./Project_E14_66A_71_stat__DB_HPO_GSEA/HP_0001650.png	15	255738;2200;3949;7461;57514;3984;7490;4000;867;26608;139285;126792;9569;60;10682	ENSG00000006704;ENSG00000031081;ENSG00000075624;ENSG00000106638;ENSG00000106665;ENSG00000106683;ENSG00000110395;ENSG00000130164;ENSG00000147155;ENSG00000160789;ENSG00000166147;ENSG00000169174;ENSG00000176022;ENSG00000184675;ENSG00000184937	E14_66A_71_stat	E14_66A_71_stat__DB_HPO	H:/RNA_BULK/05_KEGG_GO_Analysis/60_GSEA_Ranks/01_RNK/run_1/E14_66A_71_stat.rnk	phenotype_Human_Phenotype_Ontology
HP:0004334	Dermal atrophy	http://compbio.charite.de/hpoweb/showterm?id=HP:0004334	0.509965096954015	1.89029685270075	0	0.10986217460815	51	./Project_E14_66A_71_stat__DB_HPO_GSEA/HP_0004334.png	16	1718;2200;1075;2697;6452;3691;3914;4000;5339;126792;7015;5073;50940;7048;2068;55033	ENSG00000087266;ENSG00000104884;ENSG00000106080;ENSG00000109861;ENSG00000116133;ENSG00000128655;ENSG00000132470;ENSG00000140694;ENSG00000152661;ENSG00000160789;ENSG00000163513;ENSG00000164362;ENSG00000166147;ENSG00000176022;ENSG00000178209;ENSG00000196878	E14_66A_71_stat	E14_66A_71_stat__DB_HPO	H:/RNA_BULK/05_KEGG_GO_Analysis/60_GSEA_Ranks/01_RNK/run_1/E14_66A_71_stat.rnk	phenotype_Human_Phenotype_Ontology
HP:0003281	Increased serum ferritin	http://compbio.charite.de/hpoweb/showterm?id=HP:0003281	-0.646245336	-1.76008876	0.0101419878090426	0.118397627044903	14	./Project_E14_66A_71_stat__DB_HPO_GSEA/HP_0003281.png	6	54977;51218;7036;2512;2495;3043	ENSG00000087086;ENSG00000106327;ENSG00000144659;ENSG00000167996;ENSG00000182512;ENSG00000244734	E14_66A_71_stat	E14_66A_71_stat__DB_HPO	H:/RNA_BULK/05_KEGG_GO_Analysis/60_GSEA_Ranks/01_RNK/run_1/E14_66A_71_stat.rnk	phenotype_Human_Phenotype_Ontology
HP:0011001	Increased bone mineral density	http://compbio.charite.de/hpoweb/showterm?id=HP:0011001	0.503357802088844	1.87670685772305	0	0.118914931250775	57	./Project_E14_66A_71_stat__DB_HPO_GSEA/HP_0011001.png	22	3339;1718;860;7040;1836;2697;23516;7461;3984;138050;4000;4041;2316;4854;26608;139285;4507;2629;9569;8091;29887;10682	ENSG00000006704;ENSG00000074181;ENSG00000086300;ENSG00000099810;ENSG00000104635;ENSG00000105329;ENSG00000106638;ENSG00000106665;ENSG00000106683;ENSG00000116133;ENSG00000124813;ENSG00000142798;ENSG00000147155;ENSG00000149948;ENSG00000152661;ENSG00000155850;ENSG00000160789;ENSG00000162337;ENSG00000165102;ENSG00000177628;ENSG00000184675;ENSG00000196924	E14_66A_71_stat	E14_66A_71_stat__DB_HPO	H:/RNA_BULK/05_KEGG_GO_Analysis/60_GSEA_Ranks/01_RNK/run_1/E14_66A_71_stat.rnk	phenotype_Human_Phenotype_Ontology
HP:0001931	Hypochromic anemia	http://compbio.charite.de/hpoweb/showterm?id=HP:0001931	-0.589826843	-1.762754225	0.0104602510241417	0.121200079475462	19	./Project_E14_66A_71_stat__DB_HPO_GSEA/HP_0001931.png	9	22;2623;7018;9663;6794;212;3040;3039;3043	ENSG00000091513;ENSG00000101577;ENSG00000102145;ENSG00000118046;ENSG00000131269;ENSG00000158578;ENSG00000188536;ENSG00000206172;ENSG00000244734	E14_66A_71_stat	E14_66A_71_stat__DB_HPO	H:/RNA_BULK/05_KEGG_GO_Analysis/60_GSEA_Ranks/01_RNK/run_1/E14_66A_71_stat.rnk	phenotype_Human_Phenotype_Ontology
HP:0005162	Left ventricular failure	http://compbio.charite.de/hpoweb/showterm?id=HP:0005162	0.641434510894594	1.84597201717372	0	0.136782329285392	17	./Project_E14_66A_71_stat__DB_HPO_GSEA/HP_0005162.png	8	255738;2200;3949;56652;7048;29954;7043;291	ENSG00000009830;ENSG00000107815;ENSG00000119699;ENSG00000130164;ENSG00000151729;ENSG00000163513;ENSG00000166147;ENSG00000169174	E14_66A_71_stat	E14_66A_71_stat__DB_HPO	H:/RNA_BULK/05_KEGG_GO_Analysis/60_GSEA_Ranks/01_RNK/run_1/E14_66A_71_stat.rnk	phenotype_Human_Phenotype_Ontology
HP:0004332	Abnormal lymphocyte morphology	http://compbio.charite.de/hpoweb/showterm?id=HP:0004332	0.462558417023625	1.84032095982794	0	0.137734099163938	76	./Project_E14_66A_71_stat__DB_HPO_GSEA/HP_0004332.png	26	2624;920;4478;1794;10095;2137;3561;975;7454;92579;83879;204;9841;1789;4522;4790;7015;3988;5580;11151;7456;9508;5238;51095;4791;4683	ENSG00000004455;ENSG00000010610;ENSG00000012232;ENSG00000013375;ENSG00000015285;ENSG00000072756;ENSG00000077150;ENSG00000088305;ENSG00000100714;ENSG00000102879;ENSG00000104320;ENSG00000107798;ENSG00000109320;ENSG00000110651;ENSG00000112365;ENSG00000115935;ENSG00000130429;ENSG00000134516;ENSG00000141349;ENSG00000144354;ENSG00000147065;ENSG00000147168;ENSG00000156140;ENSG00000163932;ENSG00000164362…	E14_66A_71_stat	E14_66A_71_stat__DB_HPO	H:/RNA_BULK/05_KEGG_GO_Analysis/60_GSEA_Ranks/01_RNK/run_1/E14_66A_71_stat.rnk	phenotype_Human_Phenotype_Ontology
HP:0100257	Ectrodactyly	http://compbio.charite.de/hpoweb/showterm?id=HP:0100257	0.530210701093283	1.85042283836749	0	0.13782732772421	40	./Project_E14_66A_71_stat__DB_HPO_GSEA/HP_0100257.png	24	1717;5376;64423;57514;57572;64359;3664;285203;51360;79158;26123;54332;3954;1959;3423;53834;10280;79581;4851;3295;7979;4359;64840;57716	ENSG00000010404;ENSG00000012174;ENSG00000031081;ENSG00000102312;ENSG00000104381;ENSG00000105227;ENSG00000109099;ENSG00000111670;ENSG00000117595;ENSG00000119977;ENSG00000122877;ENSG00000127418;ENSG00000127922;ENSG00000130158;ENSG00000133835;ENSG00000147955;ENSG00000148400;ENSG00000158887;ENSG00000163378;ENSG00000167693;ENSG00000168924;ENSG00000172893;ENSG00000185803;ENSG00000203485	E14_66A_71_stat	E14_66A_71_stat__DB_HPO	H:/RNA_BULK/05_KEGG_GO_Analysis/60_GSEA_Ranks/01_RNK/run_1/E14_66A_71_stat.rnk	phenotype_Human_Phenotype_Ontology
HP:0007772	Impaired smooth pursuit	http://compbio.charite.de/hpoweb/showterm?id=HP:0007772	0.595845791908162	1.83543108062497	0.00189393939035239	0.138160508840801	22	./Project_E14_66A_71_stat__DB_HPO_GSEA/HP_0007772.png	10	26278;3708;10528;5917;8398;3703;6785;6812;51259;55703	ENSG00000013503;ENSG00000101361;ENSG00000113643;ENSG00000118402;ENSG00000134910;ENSG00000136854;ENSG00000150995;ENSG00000151835;ENSG00000184381;ENSG00000187049	E14_66A_71_stat	E14_66A_71_stat__DB_HPO	H:/RNA_BULK/05_KEGG_GO_Analysis/60_GSEA_Ranks/01_RNK/run_1/E14_66A_71_stat.rnk	phenotype_Human_Phenotype_Ontology
HP:0003623	Neonatal onset	http://compbio.charite.de/hpoweb/showterm?id=HP:0003623	0.707903071376982	1.85916209822228	0.0019531249961853	0.138710187391803	13	./Project_E14_66A_71_stat__DB_HPO_GSEA/HP_0003623.png	10	3329;326625;80270;396;359;435;6812;340061;3913;54332	ENSG00000099377;ENSG00000104381;ENSG00000126522;ENSG00000136854;ENSG00000139428;ENSG00000141522;ENSG00000144381;ENSG00000167580;ENSG00000172037;ENSG00000184584	E14_66A_71_stat	E14_66A_71_stat__DB_HPO	H:/RNA_BULK/05_KEGG_GO_Analysis/60_GSEA_Ranks/01_RNK/run_1/E14_66A_71_stat.rnk	phenotype_Human_Phenotype_Ontology
HP:0001645	Sudden cardiac death	http://compbio.charite.de/hpoweb/showterm?id=HP:0001645	0.49389329504687	1.8142534862792	0	0.142992900276126	48	./Project_E14_66A_71_stat__DB_HPO_GSEA/HP_0001645.png	20	255738;801;3949;7454;7461;3984;4000;808;26608;79188;9569;4541;7456;23171;3728;1374;2771;26191;23345;7043	ENSG00000006704;ENSG00000015285;ENSG00000106638;ENSG00000106665;ENSG00000106683;ENSG00000110090;ENSG00000114353;ENSG00000115935;ENSG00000119699;ENSG00000130164;ENSG00000131018;ENSG00000134242;ENSG00000152642;ENSG00000160014;ENSG00000160789;ENSG00000169174;ENSG00000170876;ENSG00000173801;ENSG00000198668;ENSG00000198668;ENSG00000198695	E14_66A_71_stat	E14_66A_71_stat__DB_HPO	H:/RNA_BULK/05_KEGG_GO_Analysis/60_GSEA_Ranks/01_RNK/run_1/E14_66A_71_stat.rnk	phenotype_Human_Phenotype_Ontology
HP:0012727	Thoracic aortic aneurysm	http://compbio.charite.de/hpoweb/showterm?id=HP:0012727	0.539324269161242	1.81063820913434	0.00548446068467192	0.143559859691272	33	./Project_E14_66A_71_stat__DB_HPO_GSEA/HP_0012727.png	11	2200;7461;3984;4000;2022;26608;473;7169;7170;9569;7048	ENSG00000006704;ENSG00000106638;ENSG00000106665;ENSG00000106683;ENSG00000106991;ENSG00000142599;ENSG00000143549;ENSG00000160789;ENSG00000163513;ENSG00000166147;ENSG00000198467	E14_66A_71_stat	E14_66A_71_stat__DB_HPO	H:/RNA_BULK/05_KEGG_GO_Analysis/60_GSEA_Ranks/01_RNK/run_1/E14_66A_71_stat.rnk	phenotype_Human_Phenotype_Ontology
HP:0010230	Cone-shaped epiphyses of the phalanges of the hand	http://compbio.charite.de/hpoweb/showterm?id=HP:0010230	0.692839576231085	1.85182152611854	0.00548446068467192	0.144021755129196	13	./Project_E14_66A_71_stat__DB_HPO_GSEA/HP_0010230.png	8	860;2316;545;2879;2121;2131;5573;26160	ENSG00000072840;ENSG00000108946;ENSG00000124813;ENSG00000138002;ENSG00000167468;ENSG00000175054;ENSG00000182197;ENSG00000196924	E14_66A_71_stat	E14_66A_71_stat__DB_HPO	H:/RNA_BULK/05_KEGG_GO_Analysis/60_GSEA_Ranks/01_RNK/run_1/E14_66A_71_stat.rnk	phenotype_Human_Phenotype_Ontology
HP:0001647	Bicuspid aortic valve	http://compbio.charite.de/hpoweb/showterm?id=HP:0001647	0.524149586491915	1.82012217077971	0.00572519082876872	0.14451662168858	38	./Project_E14_66A_71_stat__DB_HPO_GSEA/HP_0001647.png	13	2200;7461;57514;3984;2316;867;4854;26608;126792;29957;9569;60;7048	ENSG00000006704;ENSG00000031081;ENSG00000074181;ENSG00000075624;ENSG00000085491;ENSG00000106638;ENSG00000106665;ENSG00000106683;ENSG00000110395;ENSG00000163513;ENSG00000166147;ENSG00000176022;ENSG00000196924	E14_66A_71_stat	E14_66A_71_stat__DB_HPO	H:/RNA_BULK/05_KEGG_GO_Analysis/60_GSEA_Ranks/01_RNK/run_1/E14_66A_71_stat.rnk	phenotype_Human_Phenotype_Ontology
HP:0031567	Abnormal aortic valve cusp morphology	http://compbio.charite.de/hpoweb/showterm?id=HP:0031567	0.519193351767315	1.81643643380692	0	0.144888096323709	39	./Project_E14_66A_71_stat__DB_HPO_GSEA/HP_0031567.png	13	2200;7461;57514;3984;2316;867;4854;26608;126792;29957;9569;60;7048	ENSG00000006704;ENSG00000031081;ENSG00000074181;ENSG00000075624;ENSG00000085491;ENSG00000106638;ENSG00000106665;ENSG00000106683;ENSG00000110395;ENSG00000163513;ENSG00000166147;ENSG00000176022;ENSG00000196924	E14_66A_71_stat	E14_66A_71_stat__DB_HPO	H:/RNA_BULK/05_KEGG_GO_Analysis/60_GSEA_Ranks/01_RNK/run_1/E14_66A_71_stat.rnk	phenotype_Human_Phenotype_Ontology
HP:0002371	Loss of speech	http://compbio.charite.de/hpoweb/showterm?id=HP:0002371	0.583987548085537	1.82134637454419	0.00537634407638648	0.149195360068215	24	./Project_E14_66A_71_stat__DB_HPO_GSEA/HP_0002371.png	7	2760;138050;5538;57679;64207;5832;11160	ENSG00000003393;ENSG00000059573;ENSG00000119669;ENSG00000131238;ENSG00000147475;ENSG00000165102;ENSG00000196743	E14_66A_71_stat	E14_66A_71_stat__DB_HPO	H:/RNA_BULK/05_KEGG_GO_Analysis/60_GSEA_Ranks/01_RNK/run_1/E14_66A_71_stat.rnk	phenotype_Human_Phenotype_Ontology
HP:0025487	Abnormality of bladder morphology	http://compbio.charite.de/hpoweb/showterm?id=HP:0025487	0.577896875027341	1.7804762161213	0.00367647058147708	0.150441215349818	23	./Project_E14_66A_71_stat__DB_HPO_GSEA/HP_0025487.png	10	7461;3691;3984;5339;26608;359;9569;5351;55033;51360	ENSG00000006704;ENSG00000012174;ENSG00000083444;ENSG00000106080;ENSG00000106638;ENSG00000106665;ENSG00000106683;ENSG00000132470;ENSG00000167580;ENSG00000178209	E14_66A_71_stat	E14_66A_71_stat__DB_HPO	H:/RNA_BULK/05_KEGG_GO_Analysis/60_GSEA_Ranks/01_RNK/run_1/E14_66A_71_stat.rnk	phenotype_Human_Phenotype_Ontology
HP:0002751	Kyphoscoliosis	http://compbio.charite.de/hpoweb/showterm?id=HP:0002751	0.438237416228123	1.78287772012421	0	0.150774998963908	90	./Project_E14_66A_71_stat__DB_HPO_GSEA/HP_0002751.png	31	3339;57190;2200;2137;1836;5376;138050;10940;9060;4000;4041;6611;2316;4598;126792;5832;55131;92344;7169;7170;60;2068;55033;246329;6576;79158;6197;26123;10382;10585;54332	ENSG00000012232;ENSG00000059573;ENSG00000075624;ENSG00000100075;ENSG00000102172;ENSG00000104356;ENSG00000104381;ENSG00000104833;ENSG00000104884;ENSG00000106080;ENSG00000106344;ENSG00000109099;ENSG00000110921;ENSG00000111670;ENSG00000119977;ENSG00000120370;ENSG00000130714;ENSG00000142798;ENSG00000143549;ENSG00000155850;ENSG00000160789;ENSG00000162337;ENSG00000162430;ENSG00000165102;ENSG00000166147…	E14_66A_71_stat	E14_66A_71_stat__DB_HPO	H:/RNA_BULK/05_KEGG_GO_Analysis/60_GSEA_Ranks/01_RNK/run_1/E14_66A_71_stat.rnk	phenotype_Human_Phenotype_Ontology
HP:0002645	Wormian bones	http://compbio.charite.de/hpoweb/showterm?id=HP:0002645	0.52799146239281	1.79871864628472	0.00189035916466851	0.153534437506384	34	./Project_E14_66A_71_stat__DB_HPO_GSEA/HP_0002645.png	11	3339;3248;860;9871;2697;5479;4000;2316;4854;5832;92344	ENSG00000059573;ENSG00000074181;ENSG00000120370;ENSG00000124813;ENSG00000142798;ENSG00000150961;ENSG00000152661;ENSG00000160789;ENSG00000164120;ENSG00000166794;ENSG00000196924	E14_66A_71_stat	E14_66A_71_stat__DB_HPO	H:/RNA_BULK/05_KEGG_GO_Analysis/60_GSEA_Ranks/01_RNK/run_1/E14_66A_71_stat.rnk	phenotype_Human_Phenotype_Ontology
HP:0001888	Lymphopenia	http://compbio.charite.de/hpoweb/showterm?id=HP:0001888	0.487060529945122	1.80208290078715	0	0.15364444908664	56	./Project_E14_66A_71_stat__DB_HPO_GSEA/HP_0001888.png	23	2624;4478;1794;2137;3561;975;7454;92579;83879;204;9841;1789;4522;4790;7015;5580;11151;7456;9508;5238;51095;4791;4683	ENSG00000004455;ENSG00000012232;ENSG00000013375;ENSG00000015285;ENSG00000072756;ENSG00000077150;ENSG00000088305;ENSG00000100714;ENSG00000102879;ENSG00000104320;ENSG00000109320;ENSG00000110651;ENSG00000112365;ENSG00000115935;ENSG00000134516;ENSG00000141349;ENSG00000144354;ENSG00000147065;ENSG00000147168;ENSG00000156140;ENSG00000163932;ENSG00000164362;ENSG00000179348	E14_66A_71_stat	E14_66A_71_stat__DB_HPO	H:/RNA_BULK/05_KEGG_GO_Analysis/60_GSEA_Ranks/01_RNK/run_1/E14_66A_71_stat.rnk	phenotype_Human_Phenotype_Ontology
HP:0002616	Aortic root aneurysm	http://compbio.charite.de/hpoweb/showterm?id=HP:0002616	0.690306953799036	1.79495529879095	0.00385356453978119	0.154618725245669	13	./Project_E14_66A_71_stat__DB_HPO_GSEA/HP_0002616.png	6	2200;4000;2022;7169;7170;7048	ENSG00000106991;ENSG00000143549;ENSG00000160789;ENSG00000163513;ENSG00000166147;ENSG00000198467	E14_66A_71_stat	E14_66A_71_stat__DB_HPO	H:/RNA_BULK/05_KEGG_GO_Analysis/60_GSEA_Ranks/01_RNK/run_1/E14_66A_71_stat.rnk	phenotype_Human_Phenotype_Ontology
HP:0008366	Contractures involving the joints of the feet	http://compbio.charite.de/hpoweb/showterm?id=HP:0008366	0.542797841374155	1.78292392323271	0.00540540539566594	0.155170126926924	30	./Project_E14_66A_71_stat__DB_HPO_GSEA/HP_0008366.png	13	3339;4000;2316;139285;57679;857;79188;11160;84295;54888;10585;23345;22978	ENSG00000003393;ENSG00000037474;ENSG00000076685;ENSG00000105974;ENSG00000130714;ENSG00000131018;ENSG00000142798;ENSG00000147475;ENSG00000156531;ENSG00000160789;ENSG00000170876;ENSG00000184675;ENSG00000196924	E14_66A_71_stat	E14_66A_71_stat__DB_HPO	H:/RNA_BULK/05_KEGG_GO_Analysis/60_GSEA_Ranks/01_RNK/run_1/E14_66A_71_stat.rnk	phenotype_Human_Phenotype_Ontology
HP:0001171	Split hand	http://compbio.charite.de/hpoweb/showterm?id=HP:0001171	0.524566595526867	1.82165810324977	0.00182815356155731	0.155753636625333	39	./Project_E14_66A_71_stat__DB_HPO_GSEA/HP_0001171.png	23	1717;5376;64423;57514;57572;64359;3664;285203;79158;26123;54332;3954;1959;3423;53834;10280;79581;4851;3295;7979;4359;64840;57716	ENSG00000010404;ENSG00000031081;ENSG00000102312;ENSG00000104381;ENSG00000105227;ENSG00000109099;ENSG00000111670;ENSG00000117595;ENSG00000119977;ENSG00000122877;ENSG00000127418;ENSG00000127922;ENSG00000130158;ENSG00000133835;ENSG00000147955;ENSG00000148400;ENSG00000158887;ENSG00000163378;ENSG00000167693;ENSG00000168924;ENSG00000172893;ENSG00000185803;ENSG00000203485	E14_66A_71_stat	E14_66A_71_stat__DB_HPO	H:/RNA_BULK/05_KEGG_GO_Analysis/60_GSEA_Ranks/01_RNK/run_1/E14_66A_71_stat.rnk	phenotype_Human_Phenotype_Ontology
HP:0004381	Supravalvular aortic stenosis	http://compbio.charite.de/hpoweb/showterm?id=HP:0004381	0.734038933879847	1.79061514308716	0.00560747662503275	0.157542652530456	10	./Project_E14_66A_71_stat__DB_HPO_GSEA/HP_0004381.png	6	255738;3949;7461;3984;26608;9569	ENSG00000006704;ENSG00000106638;ENSG00000106665;ENSG00000106683;ENSG00000130164;ENSG00000169174	E14_66A_71_stat	E14_66A_71_stat__DB_HPO	H:/RNA_BULK/05_KEGG_GO_Analysis/60_GSEA_Ranks/01_RNK/run_1/E14_66A_71_stat.rnk	phenotype_Human_Phenotype_Ontology
HP:0002421	Poor head control	http://compbio.charite.de/hpoweb/showterm?id=HP:0002421	0.512943351575226	1.78338745073149	0	0.159033356861704	41	./Project_E14_66A_71_stat__DB_HPO_GSEA/HP_0002421.png	17	57190;2760;4000;5917;50628;6571;7169;7170;1605;112939;55033;6576;3913;4191;8292;1798;3073	ENSG00000100075;ENSG00000106080;ENSG00000113643;ENSG00000143549;ENSG00000146701;ENSG00000160789;ENSG00000160877;ENSG00000162430;ENSG00000165646;ENSG00000172037;ENSG00000172269;ENSG00000173402;ENSG00000179409;ENSG00000196743;ENSG00000198467;ENSG00000206561;ENSG00000213614	E14_66A_71_stat	E14_66A_71_stat__DB_HPO	H:/RNA_BULK/05_KEGG_GO_Analysis/60_GSEA_Ranks/01_RNK/run_1/E14_66A_71_stat.rnk	phenotype_Human_Phenotype_Ontology
HP:0010295	Aplasia/Hypoplasia of the tongue	http://compbio.charite.de/hpoweb/showterm?id=HP:0010295	0.568313605237349	1.7723349869677	0.00186567163831031	0.159167789116025	24	./Project_E14_66A_71_stat__DB_HPO_GSEA/HP_0010295.png	13	23129;1717;1893;55165;79867;23322;51259;91147;79583;27077;4591;80184;51057	ENSG00000004399;ENSG00000103494;ENSG00000108395;ENSG00000108641;ENSG00000138180;ENSG00000143369;ENSG00000143951;ENSG00000164953;ENSG00000168778;ENSG00000172893;ENSG00000187049;ENSG00000198707;ENSG00000205084	E14_66A_71_stat	E14_66A_71_stat__DB_HPO	H:/RNA_BULK/05_KEGG_GO_Analysis/60_GSEA_Ranks/01_RNK/run_1/E14_66A_71_stat.rnk	phenotype_Human_Phenotype_Ontology
HP:0003306	Spinal rigidity	http://compbio.charite.de/hpoweb/showterm?id=HP:0003306	0.526553575324115	1.71525630070428	0.00554528649621943	0.160028155543679	32	./Project_E14_66A_71_stat__DB_HPO_GSEA/HP_0003306.png	15	3339;57190;4000;857;26092;79188;7169;284119;6576;29954;10555;10585;84876;23345;23534	ENSG00000009830;ENSG00000064419;ENSG00000100075;ENSG00000105974;ENSG00000130714;ENSG00000131018;ENSG00000142798;ENSG00000143337;ENSG00000160789;ENSG00000162430;ENSG00000169692;ENSG00000170876;ENSG00000177469;ENSG00000198467;ENSG00000276045	E14_66A_71_stat	E14_66A_71_stat__DB_HPO	H:/RNA_BULK/05_KEGG_GO_Analysis/60_GSEA_Ranks/01_RNK/run_1/E14_66A_71_stat.rnk	phenotype_Human_Phenotype_Ontology
HP:0001435	Abnormality of the shoulder girdle musculature	http://compbio.charite.de/hpoweb/showterm?id=HP:0001435	0.443201279266447	1.70977492000426	0	0.160770432461655	66	./Project_E14_66A_71_stat__DB_HPO_GSEA/HP_0001435.png	27	23129;10801;57190;4000;2316;2992;2138;56652;79188;22954;7169;7170;7084;83636;3913;8292;9820;1798;23345;23534;291;83987;203859;23545;4038;8092;56983	ENSG00000004399;ENSG00000044090;ENSG00000064419;ENSG00000104313;ENSG00000107815;ENSG00000119401;ENSG00000131018;ENSG00000131943;ENSG00000134569;ENSG00000143549;ENSG00000151729;ENSG00000160789;ENSG00000162430;ENSG00000163389;ENSG00000163754;ENSG00000166548;ENSG00000169515;ENSG00000170876;ENSG00000171714;ENSG00000172037;ENSG00000172269;ENSG00000180318;ENSG00000184640;ENSG00000185344;ENSG00000196924…	E14_66A_71_stat	E14_66A_71_stat__DB_HPO	H:/RNA_BULK/05_KEGG_GO_Analysis/60_GSEA_Ranks/01_RNK/run_1/E14_66A_71_stat.rnk	phenotype_Human_Phenotype_Ontology
HP:0005830	Flexion contracture of toe	http://compbio.charite.de/hpoweb/showterm?id=HP:0005830	0.713813470576397	1.75492687500173	0.00968992246184123	0.161201988809315	11	./Project_E14_66A_71_stat__DB_HPO_GSEA/HP_0005830.png	5	3339;2316;139285;11160;84295	ENSG00000142798;ENSG00000147475;ENSG00000156531;ENSG00000184675;ENSG00000196924	E14_66A_71_stat	E14_66A_71_stat__DB_HPO	H:/RNA_BULK/05_KEGG_GO_Analysis/60_GSEA_Ranks/01_RNK/run_1/E14_66A_71_stat.rnk	phenotype_Human_Phenotype_Ontology
HP:0100492	Joint contractures involving the joints of the feet	http://compbio.charite.de/hpoweb/showterm?id=HP:0100492	0.713813470576397	1.75492687500173	0.00968992246184123	0.161201988809315	11	./Project_E14_66A_71_stat__DB_HPO_GSEA/HP_0100492.png	5	3339;2316;139285;11160;84295	ENSG00000142798;ENSG00000147475;ENSG00000156531;ENSG00000184675;ENSG00000196924	E14_66A_71_stat	E14_66A_71_stat__DB_HPO	H:/RNA_BULK/05_KEGG_GO_Analysis/60_GSEA_Ranks/01_RNK/run_1/E14_66A_71_stat.rnk	phenotype_Human_Phenotype_Ontology
HP:0031481	Abnormal mitral valve physiology	http://compbio.charite.de/hpoweb/showterm?id=HP:0031481	0.455540368706675	1.71595869370321	0.00182481751491822	0.161677191196683	55	./Project_E14_66A_71_stat__DB_HPO_GSEA/HP_0031481.png	17	255738;2200;3949;2697;7461;3984;92579;4000;2316;867;2318;26608;126792;2629;23590;2717;9569	ENSG00000006704;ENSG00000102393;ENSG00000106638;ENSG00000106665;ENSG00000106683;ENSG00000110395;ENSG00000128591;ENSG00000130164;ENSG00000141349;ENSG00000148459;ENSG00000152661;ENSG00000160789;ENSG00000166147;ENSG00000169174;ENSG00000176022;ENSG00000177628;ENSG00000196924	E14_66A_71_stat	E14_66A_71_stat__DB_HPO	H:/RNA_BULK/05_KEGG_GO_Analysis/60_GSEA_Ranks/01_RNK/run_1/E14_66A_71_stat.rnk	phenotype_Human_Phenotype_Ontology
HP:0003416	Spinal canal stenosis	http://compbio.charite.de/hpoweb/showterm?id=HP:0003416	0.594523377238128	1.71734262935586	0.00974658867495792	0.161830828058764	17	./Project_E14_66A_71_stat__DB_HPO_GSEA/HP_0003416.png	5	55699;2200;5144;473;84295	ENSG00000067704;ENSG00000113448;ENSG00000142599;ENSG00000156531;ENSG00000166147	E14_66A_71_stat	E14_66A_71_stat__DB_HPO	H:/RNA_BULK/05_KEGG_GO_Analysis/60_GSEA_Ranks/01_RNK/run_1/E14_66A_71_stat.rnk	phenotype_Human_Phenotype_Ontology
HP:0031652	Abnormal aortic valve physiology	http://compbio.charite.de/hpoweb/showterm?id=HP:0031652	0.442576174444861	1.75006164732913	0.00182481751491822	0.162067542631452	72	./Project_E14_66A_71_stat__DB_HPO_GSEA/HP_0031652.png	20	613;255738;2200;3949;7461;57514;3984;7490;4000;2316;867;26608;139285;126792;5832;23590;9569;60;7048;10682	ENSG00000006704;ENSG00000031081;ENSG00000059573;ENSG00000075624;ENSG00000106638;ENSG00000106665;ENSG00000106683;ENSG00000110395;ENSG00000130164;ENSG00000147155;ENSG00000148459;ENSG00000160789;ENSG00000163513;ENSG00000166147;ENSG00000169174;ENSG00000176022;ENSG00000184675;ENSG00000184937;ENSG00000186716;ENSG00000196924	E14_66A_71_stat	E14_66A_71_stat__DB_HPO	H:/RNA_BULK/05_KEGG_GO_Analysis/60_GSEA_Ranks/01_RNK/run_1/E14_66A_71_stat.rnk	phenotype_Human_Phenotype_Ontology
HP:0005920	Abnormality of the epiphyses of the phalanges of the hand	http://compbio.charite.de/hpoweb/showterm?id=HP:0005920	0.603497415861478	1.71904279193254	0.00739371532829258	0.162105061597532	16	./Project_E14_66A_71_stat__DB_HPO_GSEA/HP_0005920.png	9	860;2316;545;2879;2121;1161;2131;5573;26160	ENSG00000049167;ENSG00000072840;ENSG00000108946;ENSG00000124813;ENSG00000138002;ENSG00000167468;ENSG00000175054;ENSG00000182197;ENSG00000196924	E14_66A_71_stat	E14_66A_71_stat__DB_HPO	H:/RNA_BULK/05_KEGG_GO_Analysis/60_GSEA_Ranks/01_RNK/run_1/E14_66A_71_stat.rnk	phenotype_Human_Phenotype_Ontology
HP:0012084	Abnormality of skeletal muscle fiber size	http://compbio.charite.de/hpoweb/showterm?id=HP:0012084	0.511268241581201	1.72416653076603	0.00536672628735827	0.162546064072068	37	./Project_E14_66A_71_stat__DB_HPO_GSEA/HP_0012084.png	14	57190;4000;4744;857;56652;22954;7169;7170;55154;9131;284119;10555;10585;84876	ENSG00000100285;ENSG00000105974;ENSG00000107815;ENSG00000119401;ENSG00000125459;ENSG00000130714;ENSG00000143549;ENSG00000156709;ENSG00000160789;ENSG00000162430;ENSG00000169692;ENSG00000177469;ENSG00000198467;ENSG00000276045	E14_66A_71_stat	E14_66A_71_stat__DB_HPO	H:/RNA_BULK/05_KEGG_GO_Analysis/60_GSEA_Ranks/01_RNK/run_1/E14_66A_71_stat.rnk	phenotype_Human_Phenotype_Ontology
HP:0001798	Anonychia	http://compbio.charite.de/hpoweb/showterm?id=HP:0001798	0.570316850048975	1.74422465505265	0.00892857141262755	0.162722775396957	24	./Project_E14_66A_71_stat__DB_HPO_GSEA/HP_0001798.png	9	613;3691;57514;3914;5339;57572;29957;285203;3728	ENSG00000031081;ENSG00000085491;ENSG00000130158;ENSG00000132470;ENSG00000163378;ENSG00000173801;ENSG00000178209;ENSG00000186716;ENSG00000196878	E14_66A_71_stat	E14_66A_71_stat__DB_HPO	H:/RNA_BULK/05_KEGG_GO_Analysis/60_GSEA_Ranks/01_RNK/run_1/E14_66A_71_stat.rnk	phenotype_Human_Phenotype_Ontology
HP:0002205	Recurrent respiratory infections	http://compbio.charite.de/hpoweb/showterm?id=HP:0002205	0.38076779055812	1.78410875134656	0	0.162775777361026	237	./Project_E14_66A_71_stat__DB_HPO_GSEA/HP_0002205.png	73	2624;613;4478;860;57190;7040;1075;1836;3561;975;2697;1893;7454;7461;5818;3984;138050;92579;4689;83879;204;54919;2316;9841;4854;2622;26608;64359;7374;2799;841;28956;1789;3115;4790;4692;1535;7015;2629;25782;7169;7170;4126;5073;5580;11151;9569;6597;29887;10892;79751;55651;7456;55172;5293;113235;9508;5238;5351;55768;2077;340061;6576;4644;51360;4791;79158;4683;26123;3913;26191;83861;8292	ENSG00000004455;ENSG00000006704;ENSG00000012174;ENSG00000013375;ENSG00000015285;ENSG00000051523;ENSG00000064012;ENSG00000074181;ENSG00000076248;ENSG00000076351;ENSG00000077150;ENSG00000083444;ENSG00000086300;ENSG00000088305;ENSG00000100075;ENSG00000100365;ENSG00000102879;ENSG00000104320;ENSG00000105329;ENSG00000105722;ENSG00000106638;ENSG00000106665;ENSG00000106683;ENSG00000109320;ENSG00000109323…	E14_66A_71_stat	E14_66A_71_stat__DB_HPO	H:/RNA_BULK/05_KEGG_GO_Analysis/60_GSEA_Ranks/01_RNK/run_1/E14_66A_71_stat.rnk	phenotype_Human_Phenotype_Ontology
HP:0010980	Hyperlipoproteinemia	http://compbio.charite.de/hpoweb/showterm?id=HP:0010980	0.62081794942109	1.7097848498719	0.00731261424622923	0.163127186855229	15	./Project_E14_66A_71_stat__DB_HPO_GSEA/HP_0010980.png	7	255738;3949;4000;79188;84317;23345;348	ENSG00000130164;ENSG00000130203;ENSG00000131018;ENSG00000136710;ENSG00000160789;ENSG00000169174;ENSG00000170876	E14_66A_71_stat	E14_66A_71_stat__DB_HPO	H:/RNA_BULK/05_KEGG_GO_Analysis/60_GSEA_Ranks/01_RNK/run_1/E14_66A_71_stat.rnk	phenotype_Human_Phenotype_Ontology
HP:0010876	Abnormality of circulating protein level	http://compbio.charite.de/hpoweb/showterm?id=HP:0010876	0.357474788068076	1.66978596052819	0	0.163425272469365	227	./Project_E14_66A_71_stat__DB_HPO_GSEA/HP_0010876.png	76	3939;3339;4282;57190;144811;3560;7461;3691;5255;3984;708;1604;4000;5339;2027;8398;4598;4854;23175;400916;4744;4351;2318;26608;857;396;26092;56652;3115;79731;9015;79188;79053;22954;5373;7169;7170;1605;2274;595;10329;7084;81;7414;84317;9569;4541;1376;83636;1674;55154;55624;9131;55033;284119;55768;3033;54888;84942;11041;1374;29954;3913;26191;7019;10555;10585;64374;84876;567;1798;23345;6566;23534;203…	ENSG00000006704;ENSG00000009830;ENSG00000035403;ENSG00000037474;ENSG00000064419;ENSG00000067177;ENSG00000074181;ENSG00000085998;ENSG00000100285;ENSG00000100385;ENSG00000105974;ENSG00000106080;ENSG00000106638;ENSG00000106665;ENSG00000106683;ENSG00000107815;ENSG00000108064;ENSG00000108515;ENSG00000108561;ENSG00000110090;ENSG00000110092;ENSG00000110921;ENSG00000115641;ENSG00000118600;ENSG00000119401…	E14_66A_71_stat	E14_66A_71_stat__DB_HPO	H:/RNA_BULK/05_KEGG_GO_Analysis/60_GSEA_Ranks/01_RNK/run_1/E14_66A_71_stat.rnk	phenotype_Human_Phenotype_Ontology
HP:0010765	Palmar hyperkeratosis	http://compbio.charite.de/hpoweb/showterm?id=HP:0010765	0.596828544182302	1.76016767609976	0.00927643783065596	0.163899804468123	18	./Project_E14_66A_71_stat__DB_HPO_GSEA/HP_0010765.png	7	3248;1075;2697;5818;5339;2531;51360	ENSG00000012174;ENSG00000109861;ENSG00000110400;ENSG00000119537;ENSG00000152661;ENSG00000164120;ENSG00000178209	E14_66A_71_stat	E14_66A_71_stat__DB_HPO	H:/RNA_BULK/05_KEGG_GO_Analysis/60_GSEA_Ranks/01_RNK/run_1/E14_66A_71_stat.rnk	phenotype_Human_Phenotype_Ontology
HP:0003141	Increased LDL cholesterol concentration	http://compbio.charite.de/hpoweb/showterm?id=HP:0003141	0.642887062419609	1.72506917114733	0.00544464608812224	0.164013531064881	14	./Project_E14_66A_71_stat__DB_HPO_GSEA/HP_0003141.png	7	255738;3949;4000;79188;84317;23345;348	ENSG00000130164;ENSG00000130203;ENSG00000131018;ENSG00000136710;ENSG00000160789;ENSG00000169174;ENSG00000170876	E14_66A_71_stat	E14_66A_71_stat__DB_HPO	H:/RNA_BULK/05_KEGG_GO_Analysis/60_GSEA_Ranks/01_RNK/run_1/E14_66A_71_stat.rnk	phenotype_Human_Phenotype_Ontology
HP:0002897	Parathyroid adenoma	http://compbio.charite.de/hpoweb/showterm?id=HP:0002897	-0.650057477	-1.691162485	0.0197628458107454	0.203596971450875	11	./Project_E14_66A_71_stat__DB_HPO_GSEA/HP_0002897.png	4	201163;1031;1026;1027	ENSG00000111276;ENSG00000123080;ENSG00000124762;ENSG00000154803	E14_66A_71_stat	E14_66A_71_stat__DB_HPO	H:/RNA_BULK/05_KEGG_GO_Analysis/60_GSEA_Ranks/01_RNK/run_1/E14_66A_71_stat.rnk	phenotype_Human_Phenotype_Ontology
HP:0100733	Neoplasm of the parathyroid gland	http://compbio.charite.de/hpoweb/showterm?id=HP:0100733	-0.650057477	-1.691162485	0.0197628458107454	0.203596971450875	11	./Project_E14_66A_71_stat__DB_HPO_GSEA/HP_0100733.png	4	201163;1031;1026;1027	ENSG00000111276;ENSG00000123080;ENSG00000124762;ENSG00000154803	E14_66A_71_stat	E14_66A_71_stat__DB_HPO	H:/RNA_BULK/05_KEGG_GO_Analysis/60_GSEA_Ranks/01_RNK/run_1/E14_66A_71_stat.rnk	phenotype_Human_Phenotype_Ontology
HP:0010972	Anemia of inadequate production	http://compbio.charite.de/hpoweb/showterm?id=HP:0010972	-0.379337719	-1.65878035	0	0.257604843263879	108	./Project_E14_66A_71_stat__DB_HPO_GSEA/HP_0010972.png	32	6135;1719;6125;3098;10459;6208;6229;55215;6235;6165;22;6232;4089;6234;2623;10661;2177;6141;6223;23479;7018;9663;6794;3047;3045;26227;2235;212;3040;3039;669;3043	ENSG00000063177;ENSG00000066926;ENSG00000091513;ENSG00000092621;ENSG00000101577;ENSG00000102145;ENSG00000105372;ENSG00000105610;ENSG00000116670;ENSG00000118046;ENSG00000122406;ENSG00000131269;ENSG00000136003;ENSG00000138326;ENSG00000140525;ENSG00000141646;ENSG00000142676;ENSG00000144554;ENSG00000156515;ENSG00000158578;ENSG00000164587;ENSG00000172331;ENSG00000177954;ENSG00000182899;ENSG00000185088…	E14_66A_71_stat	E14_66A_71_stat__DB_HPO	H:/RNA_BULK/05_KEGG_GO_Analysis/60_GSEA_Ranks/01_RNK/run_1/E14_66A_71_stat.rnk	phenotype_Human_Phenotype_Ontology
HP:0000952	Jaundice	http://compbio.charite.de/hpoweb/showterm?id=HP:0000952	-0.384888324	-1.642045369	0	0.283618565426028	97	./Project_E14_66A_71_stat__DB_HPO_GSEA/HP_0000952.png	21	51594;5213;4089;3930;55532;6928;51218;4485;7067;286;6710;3783;2035;3048;6521;1371;6513;2040;669;3717;3043	ENSG00000004939;ENSG00000029534;ENSG00000070182;ENSG00000080819;ENSG00000096968;ENSG00000104783;ENSG00000117394;ENSG00000126351;ENSG00000141646;ENSG00000143815;ENSG00000148175;ENSG00000151779;ENSG00000152556;ENSG00000159023;ENSG00000172331;ENSG00000173531;ENSG00000182512;ENSG00000196565;ENSG00000196660;ENSG00000244734;ENSG00000275410	E14_66A_71_stat	E14_66A_71_stat__DB_HPO	H:/RNA_BULK/05_KEGG_GO_Analysis/60_GSEA_Ranks/01_RNK/run_1/E14_66A_71_stat.rnk	phenotype_Human_Phenotype_Ontology
HP:0011030	Abnormality of transition element cation homeostasis	http://compbio.charite.de/hpoweb/showterm?id=HP:0011030	-0.499881097	-1.632145383	0.00849256898409221	0.294540145710249	27	./Project_E14_66A_71_stat__DB_HPO_GSEA/HP_0011030.png	9	54977;55532;51218;9493;7036;2512;2495;212;3043	ENSG00000087086;ENSG00000106327;ENSG00000137807;ENSG00000144659;ENSG00000158578;ENSG00000167996;ENSG00000182512;ENSG00000196660;ENSG00000244734	E14_66A_71_stat	E14_66A_71_stat__DB_HPO	H:/RNA_BULK/05_KEGG_GO_Analysis/60_GSEA_Ranks/01_RNK/run_1/E14_66A_71_stat.rnk	phenotype_Human_Phenotype_Ontology
HP:0010034	Short 1st metacarpal	http://compbio.charite.de/hpoweb/showterm?id=HP:0010034	-0.596399194	-1.61814175	0.0204498977086914	0.317500725071627	14	./Project_E14_66A_71_stat__DB_HPO_GSEA/HP_0010034.png	8	26040;25836;4297;8243;9126;55215;5885;5116	ENSG00000072501;ENSG00000108055;ENSG00000118058;ENSG00000140525;ENSG00000152217;ENSG00000160299;ENSG00000164190;ENSG00000164754	E14_66A_71_stat	E14_66A_71_stat__DB_HPO	H:/RNA_BULK/05_KEGG_GO_Analysis/60_GSEA_Ranks/01_RNK/run_1/E14_66A_71_stat.rnk	phenotype_Human_Phenotype_Ontology
HP:0011766	Abnormality of the parathyroid morphology	http://compbio.charite.de/hpoweb/showterm?id=HP:0011766	-0.603634473	-1.610157862	0.0264765783574815	0.325347073245725	12	./Project_E14_66A_71_stat__DB_HPO_GSEA/HP_0011766.png	4	201163;1031;1026;1027	ENSG00000111276;ENSG00000123080;ENSG00000124762;ENSG00000154803	E14_66A_71_stat	E14_66A_71_stat__DB_HPO	H:/RNA_BULK/05_KEGG_GO_Analysis/60_GSEA_Ranks/01_RNK/run_1/E14_66A_71_stat.rnk	phenotype_Human_Phenotype_Ontology
HP:0009998	Complete duplication of phalanx of hand	http://compbio.charite.de/hpoweb/showterm?id=HP:0009998	-0.624925746	-1.565991192	0.0436590435682764	0.358203861951252	10	./Project_E14_66A_71_stat__DB_HPO_GSEA/HP_0009998.png	7	2176;2175;51715;23592;2178;157570;2177	ENSG00000112039;ENSG00000112210;ENSG00000144554;ENSG00000158169;ENSG00000171320;ENSG00000174106;ENSG00000187741	E14_66A_71_stat	E14_66A_71_stat__DB_HPO	H:/RNA_BULK/05_KEGG_GO_Analysis/60_GSEA_Ranks/01_RNK/run_1/E14_66A_71_stat.rnk	phenotype_Human_Phenotype_Ontology
HP:0005264	Abnormality of the gallbladder	http://compbio.charite.de/hpoweb/showterm?id=HP:0005264	-0.414099817	-1.571904979	0.0148305084431557	0.364723015842475	50	./Project_E14_66A_71_stat__DB_HPO_GSEA/HP_0005264.png	16	421;3098;410;5213;4089;145173;4485;286;6794;221037;2235;212;7390;669;3717;3043	ENSG00000029534;ENSG00000066926;ENSG00000096968;ENSG00000099889;ENSG00000100299;ENSG00000118046;ENSG00000141646;ENSG00000152556;ENSG00000156515;ENSG00000158578;ENSG00000171988;ENSG00000172331;ENSG00000173531;ENSG00000187676;ENSG00000188690;ENSG00000244734	E14_66A_71_stat	E14_66A_71_stat__DB_HPO	H:/RNA_BULK/05_KEGG_GO_Analysis/60_GSEA_Ranks/01_RNK/run_1/E14_66A_71_stat.rnk	phenotype_Human_Phenotype_Ontology
HP:0000081	Duplicated collecting system	http://compbio.charite.de/hpoweb/showterm?id=HP:0000081	-0.597212786	-1.567603939	0.0352697094703948	0.364848676183589	11	./Project_E14_66A_71_stat__DB_HPO_GSEA/HP_0000081.png	10	7148;5277;2176;9487;2175;8085;5906;2178;7403;2177	ENSG00000108474;ENSG00000112039;ENSG00000116473;ENSG00000144554;ENSG00000147050;ENSG00000158169;ENSG00000165195;ENSG00000167548;ENSG00000168477;ENSG00000187741	E14_66A_71_stat	E14_66A_71_stat__DB_HPO	H:/RNA_BULK/05_KEGG_GO_Analysis/60_GSEA_Ranks/01_RNK/run_1/E14_66A_71_stat.rnk	phenotype_Human_Phenotype_Ontology
HP:0000980	Pallor	http://compbio.charite.de/hpoweb/showterm?id=HP:0000980	-0.370016556	-1.574977669	0.00441501102778143	0.368205316034914	92	./Project_E14_66A_71_stat__DB_HPO_GSEA/HP_0000980.png	28	6135;1719;6125;6229;55215;6235;6165;23230;6232;6234;2623;10661;2177;6141;9493;7351;6223;10019;3798;3047;2035;212;3048;3040;6521;3039;3717;3043	ENSG00000004939;ENSG00000063177;ENSG00000096968;ENSG00000102145;ENSG00000105372;ENSG00000105610;ENSG00000111252;ENSG00000122406;ENSG00000137807;ENSG00000138326;ENSG00000140525;ENSG00000142676;ENSG00000144554;ENSG00000155980;ENSG00000158578;ENSG00000159023;ENSG00000175567;ENSG00000177954;ENSG00000182899;ENSG00000185088;ENSG00000188536;ENSG00000196565;ENSG00000197969;ENSG00000206172;ENSG00000213741…	E14_66A_71_stat	E14_66A_71_stat__DB_HPO	H:/RNA_BULK/05_KEGG_GO_Analysis/60_GSEA_Ranks/01_RNK/run_1/E14_66A_71_stat.rnk	phenotype_Human_Phenotype_Ontology
HP:0012126	Stomach cancer	http://compbio.charite.de/hpoweb/showterm?id=HP:0012126	-0.534582939	-1.575909257	0.0342741934792859	0.3777642002834	18	./Project_E14_66A_71_stat__DB_HPO_GSEA/HP_0012126.png	9	4595;701;5290;3845;9184;9702;6794;3659;999	ENSG00000039068;ENSG00000118046;ENSG00000121879;ENSG00000125347;ENSG00000132781;ENSG00000133703;ENSG00000154473;ENSG00000156970;ENSG00000166037	E14_66A_71_stat	E14_66A_71_stat__DB_HPO	H:/RNA_BULK/05_KEGG_GO_Analysis/60_GSEA_Ranks/01_RNK/run_1/E14_66A_71_stat.rnk	phenotype_Human_Phenotype_Ontology
HP:0006744	Adrenocortical carcinoma	http://compbio.charite.de/hpoweb/showterm?id=HP:0006744	-0.618968381	-1.580197394	0.0225872689474594	0.379656729805717	11	./Project_E14_66A_71_stat__DB_HPO_GSEA/HP_0006744.png	3	1031;1026;1027	ENSG00000111276;ENSG00000123080;ENSG00000124762	E14_66A_71_stat	E14_66A_71_stat__DB_HPO	H:/RNA_BULK/05_KEGG_GO_Analysis/60_GSEA_Ranks/01_RNK/run_1/E14_66A_71_stat.rnk	phenotype_Human_Phenotype_Ontology
HP:0002904	Hyperbilirubinemia	http://compbio.charite.de/hpoweb/showterm?id=HP:0002904	-0.446965328	-1.5803693	0.00221729489530533	0.39265130208383	39	./Project_E14_66A_71_stat__DB_HPO_GSEA/HP_0002904.png	13	3098;5213;3930;55532;10661;51218;9493;286;6710;3783;6521;2040;3043	ENSG00000004939;ENSG00000029534;ENSG00000070182;ENSG00000104783;ENSG00000105610;ENSG00000137807;ENSG00000143815;ENSG00000148175;ENSG00000152556;ENSG00000156515;ENSG00000182512;ENSG00000196660;ENSG00000244734	E14_66A_71_stat	E14_66A_71_stat__DB_HPO	H:/RNA_BULK/05_KEGG_GO_Analysis/60_GSEA_Ranks/01_RNK/run_1/E14_66A_71_stat.rnk	phenotype_Human_Phenotype_Ontology
HP:0001601	Laryngomalacia	http://compbio.charite.de/hpoweb/showterm?id=HP:0001601	-0.427521548	-1.542450362	0.0128205127931186	0.412176080556077	37	./Project_E14_66A_71_stat__DB_HPO_GSEA/HP_0001601.png	14	7353;7994;27245;421;23594;374654;6134;7486;1387;5116;2033;4784;427;221037	ENSG00000005339;ENSG00000008441;ENSG00000070010;ENSG00000083168;ENSG00000091651;ENSG00000099889;ENSG00000100393;ENSG00000104763;ENSG00000126705;ENSG00000147403;ENSG00000160299;ENSG00000165392;ENSG00000166813;ENSG00000171988	E14_66A_71_stat	E14_66A_71_stat__DB_HPO	H:/RNA_BULK/05_KEGG_GO_Analysis/60_GSEA_Ranks/01_RNK/run_1/E14_66A_71_stat.rnk	phenotype_Human_Phenotype_Ontology
HP:0006489	Abnormality of the femoral metaphysis	http://compbio.charite.de/hpoweb/showterm?id=HP:0006489	-0.569558347	-1.511996093	0.0483193276295812	0.415404666182696	12	./Project_E14_66A_71_stat__DB_HPO_GSEA/HP_0006489.png	10	7157;9321;755;55325;51119;9786;26040;2146;79848;5925	ENSG00000100578;ENSG00000100815;ENSG00000104218;ENSG00000106462;ENSG00000109775;ENSG00000126524;ENSG00000139687;ENSG00000141510;ENSG00000152217;ENSG00000160226	E14_66A_71_stat	E14_66A_71_stat__DB_HPO	H:/RNA_BULK/05_KEGG_GO_Analysis/60_GSEA_Ranks/01_RNK/run_1/E14_66A_71_stat.rnk	phenotype_Human_Phenotype_Ontology
HP:0006490	Abnormality of lower-limb metaphyses	http://compbio.charite.de/hpoweb/showterm?id=HP:0006490	-0.569558347	-1.511996093	0.0483193276295812	0.415404666182696	12	./Project_E14_66A_71_stat__DB_HPO_GSEA/HP_0006490.png	10	7157;9321;755;55325;51119;9786;26040;2146;79848;5925	ENSG00000100578;ENSG00000100815;ENSG00000104218;ENSG00000106462;ENSG00000109775;ENSG00000126524;ENSG00000139687;ENSG00000141510;ENSG00000152217;ENSG00000160226	E14_66A_71_stat	E14_66A_71_stat__DB_HPO	H:/RNA_BULK/05_KEGG_GO_Analysis/60_GSEA_Ranks/01_RNK/run_1/E14_66A_71_stat.rnk	phenotype_Human_Phenotype_Ontology
HP:0000825	Hyperinsulinemic hypoglycemia	http://compbio.charite.de/hpoweb/showterm?id=HP:0000825	-0.546628367	-1.502482628	0.0577319586438516	0.423513637397655	13	./Project_E14_66A_71_stat__DB_HPO_GSEA/HP_0000825.png	5	7351;1031;3643;1026;1027	ENSG00000111276;ENSG00000123080;ENSG00000124762;ENSG00000171105;ENSG00000175567	E14_66A_71_stat	E14_66A_71_stat__DB_HPO	H:/RNA_BULK/05_KEGG_GO_Analysis/60_GSEA_Ranks/01_RNK/run_1/E14_66A_71_stat.rnk	phenotype_Human_Phenotype_Ontology
HP:0000828	Abnormality of the parathyroid gland	http://compbio.charite.de/hpoweb/showterm?id=HP:0000828	-0.410220084	-1.505842878	0.0227272726803156	0.423612351080783	44	./Project_E14_66A_71_stat__DB_HPO_GSEA/HP_0000828.png	12	63901;421;5728;8675;4512;1287;201163;1031;221037;1026;1027;3043	ENSG00000099889;ENSG00000111276;ENSG00000123080;ENSG00000124222;ENSG00000124762;ENSG00000154803;ENSG00000166801;ENSG00000171862;ENSG00000171988;ENSG00000188153;ENSG00000198804;ENSG00000244734	E14_66A_71_stat	E14_66A_71_stat__DB_HPO	H:/RNA_BULK/05_KEGG_GO_Analysis/60_GSEA_Ranks/01_RNK/run_1/E14_66A_71_stat.rnk	phenotype_Human_Phenotype_Ontology
HP:0012437	Abnormal gallbladder morphology	http://compbio.charite.de/hpoweb/showterm?id=HP:0012437	-0.419613042	-1.530047944	0.0173160172785368	0.426692641725598	43	./Project_E14_66A_71_stat__DB_HPO_GSEA/HP_0012437.png	14	421;3098;410;5213;4089;145173;4485;286;221037;2235;212;7390;669;3043	ENSG00000029534;ENSG00000066926;ENSG00000099889;ENSG00000100299;ENSG00000141646;ENSG00000152556;ENSG00000156515;ENSG00000158578;ENSG00000171988;ENSG00000172331;ENSG00000173531;ENSG00000187676;ENSG00000188690;ENSG00000244734	E14_66A_71_stat	E14_66A_71_stat__DB_HPO	H:/RNA_BULK/05_KEGG_GO_Analysis/60_GSEA_Ranks/01_RNK/run_1/E14_66A_71_stat.rnk	phenotype_Human_Phenotype_Ontology
HP:0001869	Deep plantar creases	http://compbio.charite.de/hpoweb/showterm?id=HP:0001869	-0.603304697	-1.514558513	0.0498960497923159	0.42773474495688	11	./Project_E14_66A_71_stat__DB_HPO_GSEA/HP_0001869.png	3	1387;2033;171023	ENSG00000005339;ENSG00000100393;ENSG00000171456	E14_66A_71_stat	E14_66A_71_stat__DB_HPO	H:/RNA_BULK/05_KEGG_GO_Analysis/60_GSEA_Ranks/01_RNK/run_1/E14_66A_71_stat.rnk	phenotype_Human_Phenotype_Ontology
HP:0010931	Abnormality of sodium homeostasis	http://compbio.charite.de/hpoweb/showterm?id=HP:0010931	-0.558695679	-1.533353502	0.0407725321013465	0.428085919710761	14	./Project_E14_66A_71_stat__DB_HPO_GSEA/HP_0010931.png	3	3145;1371;2040	ENSG00000080819;ENSG00000148175;ENSG00000256269	E14_66A_71_stat	E14_66A_71_stat__DB_HPO	H:/RNA_BULK/05_KEGG_GO_Analysis/60_GSEA_Ranks/01_RNK/run_1/E14_66A_71_stat.rnk	phenotype_Human_Phenotype_Ontology
HP:0001199	Triphalangeal thumb	http://compbio.charite.de/hpoweb/showterm?id=HP:0001199	-0.437172987	-1.523439687	0.0254237287596955	0.434789842004286	36	./Project_E14_66A_71_stat__DB_HPO_GSEA/HP_0001199.png	16	2175;7516;57465;83990;5888;675;6138;672;2178;6135;6125;10459;55215;374654;2177;6223	ENSG00000012048;ENSG00000051180;ENSG00000105372;ENSG00000112039;ENSG00000116670;ENSG00000122406;ENSG00000136492;ENSG00000139618;ENSG00000140525;ENSG00000142676;ENSG00000144554;ENSG00000162065;ENSG00000166813;ENSG00000174748;ENSG00000187741;ENSG00000196584	E14_66A_71_stat	E14_66A_71_stat__DB_HPO	H:/RNA_BULK/05_KEGG_GO_Analysis/60_GSEA_Ranks/01_RNK/run_1/E14_66A_71_stat.rnk	phenotype_Human_Phenotype_Ontology
HP:0010009	Abnormality of the 1st metacarpal	http://compbio.charite.de/hpoweb/showterm?id=HP:0010009	-0.521394945	-1.515743469	0.0408163264473136	0.434883131019069	17	./Project_E14_66A_71_stat__DB_HPO_GSEA/HP_0010009.png	8	26040;25836;4297;8243;9126;55215;5885;5116	ENSG00000072501;ENSG00000108055;ENSG00000118058;ENSG00000140525;ENSG00000152217;ENSG00000160299;ENSG00000164190;ENSG00000164754	E14_66A_71_stat	E14_66A_71_stat__DB_HPO	H:/RNA_BULK/05_KEGG_GO_Analysis/60_GSEA_Ranks/01_RNK/run_1/E14_66A_71_stat.rnk	phenotype_Human_Phenotype_Ontology
HP:0012303	Abnormal aortic arch morphology	http://compbio.charite.de/hpoweb/showterm?id=HP:0012303	-0.455649421	-1.487960335	0.0335429768688827	0.437763429350477	28	./Project_E14_66A_71_stat__DB_HPO_GSEA/HP_0012303.png	13	54916;3845;56006;7353;54487;421;118856;93;5296;1387;2033;221037;64220	ENSG00000005339;ENSG00000070010;ENSG00000070269;ENSG00000099889;ENSG00000100393;ENSG00000105647;ENSG00000105771;ENSG00000114739;ENSG00000128191;ENSG00000133703;ENSG00000137868;ENSG00000154485;ENSG00000171988	E14_66A_71_stat	E14_66A_71_stat__DB_HPO	H:/RNA_BULK/05_KEGG_GO_Analysis/60_GSEA_Ranks/01_RNK/run_1/E14_66A_71_stat.rnk	phenotype_Human_Phenotype_Ontology
HP:0010929	Abnormality of cation homeostasis	http://compbio.charite.de/hpoweb/showterm?id=HP:0010929	-0.334704653	-1.481091269	0.00702576110766801	0.439347892840062	129	./Project_E14_66A_71_stat__DB_HPO_GSEA/HP_0010929.png	31	63901;421;55764;10916;8675;4512;2908;4089;54977;55532;54805;51218;9493;5495;249;65125;7036;1031;2512;221037;2495;3145;10058;1026;212;6521;1027;1371;6513;2040;3043	ENSG00000004939;ENSG00000060237;ENSG00000080819;ENSG00000087086;ENSG00000099889;ENSG00000102316;ENSG00000106327;ENSG00000111276;ENSG00000113580;ENSG00000115657;ENSG00000117394;ENSG00000123080;ENSG00000124222;ENSG00000124762;ENSG00000137807;ENSG00000138032;ENSG00000141646;ENSG00000144659;ENSG00000148175;ENSG00000148842;ENSG00000158578;ENSG00000162551;ENSG00000163913;ENSG00000166801;ENSG00000167996…	E14_66A_71_stat	E14_66A_71_stat__DB_HPO	H:/RNA_BULK/05_KEGG_GO_Analysis/60_GSEA_Ranks/01_RNK/run_1/E14_66A_71_stat.rnk	phenotype_Human_Phenotype_Ontology
HP:0012848	Small intestinal stenosis	http://compbio.charite.de/hpoweb/showterm?id=HP:0012848	-0.47242074	-1.490162019	0.0447761193075136	0.440523709942769	26	./Project_E14_66A_71_stat__DB_HPO_GSEA/HP_0012848.png	14	2176;2175;7516;83990;5888;675;8318;672;2178;10459;55215;2623;2177;64220	ENSG00000012048;ENSG00000051180;ENSG00000093009;ENSG00000102145;ENSG00000112039;ENSG00000116670;ENSG00000136492;ENSG00000137868;ENSG00000139618;ENSG00000140525;ENSG00000144554;ENSG00000158169;ENSG00000187741;ENSG00000196584	E14_66A_71_stat	E14_66A_71_stat__DB_HPO	H:/RNA_BULK/05_KEGG_GO_Analysis/60_GSEA_Ranks/01_RNK/run_1/E14_66A_71_stat.rnk	phenotype_Human_Phenotype_Ontology
HP:0100867	Duodenal stenosis	http://compbio.charite.de/hpoweb/showterm?id=HP:0100867	-0.47242074	-1.490162019	0.0447761193075136	0.440523709942769	26	./Project_E14_66A_71_stat__DB_HPO_GSEA/HP_0100867.png	14	2176;2175;7516;83990;5888;675;8318;672;2178;10459;55215;2623;2177;64220	ENSG00000012048;ENSG00000051180;ENSG00000093009;ENSG00000102145;ENSG00000112039;ENSG00000116670;ENSG00000136492;ENSG00000137868;ENSG00000139618;ENSG00000140525;ENSG00000144554;ENSG00000158169;ENSG00000187741;ENSG00000196584	E14_66A_71_stat	E14_66A_71_stat__DB_HPO	H:/RNA_BULK/05_KEGG_GO_Analysis/60_GSEA_Ranks/01_RNK/run_1/E14_66A_71_stat.rnk	phenotype_Human_Phenotype_Ontology
HP:0012334	Extrahepatic cholestasis	http://compbio.charite.de/hpoweb/showterm?id=HP:0012334	-0.551563661	-1.477411566	0.061403508637273	0.442145930480467	13	./Project_E14_66A_71_stat__DB_HPO_GSEA/HP_0012334.png	7	675;672;3845;4089;1031;1026;1027	ENSG00000012048;ENSG00000111276;ENSG00000123080;ENSG00000124762;ENSG00000133703;ENSG00000139618;ENSG00000141646	E14_66A_71_stat	E14_66A_71_stat__DB_HPO	H:/RNA_BULK/05_KEGG_GO_Analysis/60_GSEA_Ranks/01_RNK/run_1/E14_66A_71_stat.rnk	phenotype_Human_Phenotype_Ontology
HP:0001081	Cholelithiasis	http://compbio.charite.de/hpoweb/showterm?id=HP:0001081	-0.414208158	-1.471014352	0.032188841132642	0.443439175111206	38	./Project_E14_66A_71_stat__DB_HPO_GSEA/HP_0001081.png	12	421;3098;5213;4089;4485;286;221037;2235;212;7390;669;3043	ENSG00000029534;ENSG00000066926;ENSG00000099889;ENSG00000141646;ENSG00000152556;ENSG00000156515;ENSG00000158578;ENSG00000171988;ENSG00000172331;ENSG00000173531;ENSG00000188690;ENSG00000244734	E14_66A_71_stat	E14_66A_71_stat__DB_HPO	H:/RNA_BULK/05_KEGG_GO_Analysis/60_GSEA_Ranks/01_RNK/run_1/E14_66A_71_stat.rnk	phenotype_Human_Phenotype_Ontology
HP:0012848	Small intestinal stenosis	http://compbio.charite.de/hpoweb/showterm?id=HP:0012848	-0.680787509	-2.089270429	0.00162337662074127	0.00782060218636835	26	./Project_E14_66A_GH_stat__DB_HPO_GSEA/HP_0012848.png	16	57697;2189;2175;2178;64220;55159;2623;29089;675;8318;672;7516;2177;5888;55215;83990	ENSG00000012048;ENSG00000051180;ENSG00000077152;ENSG00000093009;ENSG00000102145;ENSG00000112039;ENSG00000136492;ENSG00000137868;ENSG00000139618;ENSG00000140525;ENSG00000144554;ENSG00000168411;ENSG00000187741;ENSG00000187790;ENSG00000196584;ENSG00000221829	E14_66A_GH_stat	E14_66A_GH_stat__DB_HPO	H:/RNA_BULK/05_KEGG_GO_Analysis/60_GSEA_Ranks/01_RNK/run_1/E14_66A_GH_stat.rnk	phenotype_Human_Phenotype_Ontology
HP:0100867	Duodenal stenosis	http://compbio.charite.de/hpoweb/showterm?id=HP:0100867	-0.680787509	-2.089270429	0.00162337662074127	0.00782060218636835	26	./Project_E14_66A_GH_stat__DB_HPO_GSEA/HP_0100867.png	16	57697;2189;2175;2178;64220;55159;2623;29089;675;8318;672;7516;2177;5888;55215;83990	ENSG00000012048;ENSG00000051180;ENSG00000077152;ENSG00000093009;ENSG00000102145;ENSG00000112039;ENSG00000136492;ENSG00000137868;ENSG00000139618;ENSG00000140525;ENSG00000144554;ENSG00000168411;ENSG00000187741;ENSG00000187790;ENSG00000196584;ENSG00000221829	E14_66A_GH_stat	E14_66A_GH_stat__DB_HPO	H:/RNA_BULK/05_KEGG_GO_Analysis/60_GSEA_Ranks/01_RNK/run_1/E14_66A_GH_stat.rnk	phenotype_Human_Phenotype_Ontology
HP:0012387	Bronchitis	http://compbio.charite.de/hpoweb/showterm?id=HP:0012387	0.673696223666402	2.12351715398297	0	0.0131272390893038	22	./Project_E14_66A_GH_stat__DB_HPO_GSEA/HP_0012387.png	12	975;1789;54919;6890;6891;6892;2622;79158;4790;9841;4683;1380	ENSG00000088305;ENSG00000104320;ENSG00000109320;ENSG00000110651;ENSG00000111670;ENSG00000112365;ENSG00000117322;ENSG00000141013;ENSG00000164818;ENSG00000168394;ENSG00000204267;ENSG00000231925	E14_66A_GH_stat	E14_66A_GH_stat__DB_HPO	H:/RNA_BULK/05_KEGG_GO_Analysis/60_GSEA_Ranks/01_RNK/run_1/E14_66A_GH_stat.rnk	phenotype_Human_Phenotype_Ontology
HP:0002490	Increased CSF lactate	http://compbio.charite.de/hpoweb/showterm?id=HP:0002490	0.522661608226838	2.13519984555554	0	0.0154713889266794	65	./Project_E14_66A_GH_stat__DB_HPO_GSEA/HP_0002490.png	32	91942;4723;9131;22868;80224;4191;4697;79133;55005;10128;55967;51103;617;4704;4715;65260;25828;1340;128240;374291;4709;4705;1892;1351;65993;54931;4722;51601;51300;137682;6341;84334	ENSG00000074071;ENSG00000074582;ENSG00000100348;ENSG00000101247;ENSG00000113845;ENSG00000115286;ENSG00000118246;ENSG00000119013;ENSG00000126267;ENSG00000127884;ENSG00000130414;ENSG00000133028;ENSG00000137806;ENSG00000138095;ENSG00000139180;ENSG00000144182;ENSG00000146701;ENSG00000147684;ENSG00000151413;ENSG00000155906;ENSG00000156170;ENSG00000156709;ENSG00000162377;ENSG00000163382;ENSG00000164182…	E14_66A_GH_stat	E14_66A_GH_stat__DB_HPO	H:/RNA_BULK/05_KEGG_GO_Analysis/60_GSEA_Ranks/01_RNK/run_1/E14_66A_GH_stat.rnk	phenotype_Human_Phenotype_Ontology
HP:0030085	Abnormal CSF lactate level	http://compbio.charite.de/hpoweb/showterm?id=HP:0030085	0.522661608226838	2.13519984555554	0	0.0154713889266794	65	./Project_E14_66A_GH_stat__DB_HPO_GSEA/HP_0030085.png	32	91942;4723;9131;22868;80224;4191;4697;79133;55005;10128;55967;51103;617;4704;4715;65260;25828;1340;128240;374291;4709;4705;1892;1351;65993;54931;4722;51601;51300;137682;6341;84334	ENSG00000074071;ENSG00000074582;ENSG00000100348;ENSG00000101247;ENSG00000113845;ENSG00000115286;ENSG00000118246;ENSG00000119013;ENSG00000126267;ENSG00000127884;ENSG00000130414;ENSG00000133028;ENSG00000137806;ENSG00000138095;ENSG00000139180;ENSG00000144182;ENSG00000146701;ENSG00000147684;ENSG00000151413;ENSG00000155906;ENSG00000156170;ENSG00000156709;ENSG00000162377;ENSG00000163382;ENSG00000164182…	E14_66A_GH_stat	E14_66A_GH_stat__DB_HPO	H:/RNA_BULK/05_KEGG_GO_Analysis/60_GSEA_Ranks/01_RNK/run_1/E14_66A_GH_stat.rnk	phenotype_Human_Phenotype_Ontology
HP:0001923	Reticulocytosis	http://compbio.charite.de/hpoweb/showterm?id=HP:0001923	-0.680379179	-2.041305762	0	0.0179873850286472	24	./Project_E14_66A_GH_stat__DB_HPO_GSEA/HP_0001923.png	13	146059;6513;2539;286;6710;10661;5230;10058;6521;3048;2040;6005;3043	ENSG00000004939;ENSG00000029534;ENSG00000070182;ENSG00000102144;ENSG00000105610;ENSG00000112077;ENSG00000115657;ENSG00000117394;ENSG00000140326;ENSG00000148175;ENSG00000160211;ENSG00000196565;ENSG00000244734	E14_66A_GH_stat	E14_66A_GH_stat__DB_HPO	H:/RNA_BULK/05_KEGG_GO_Analysis/60_GSEA_Ranks/01_RNK/run_1/E14_66A_GH_stat.rnk	phenotype_Human_Phenotype_Ontology
HP:0000554	Uveitis	http://compbio.charite.de/hpoweb/showterm?id=HP:0000554	0.675156104732476	2.07265820700584	0	0.027074930621689	19	./Project_E14_66A_GH_stat__DB_HPO_GSEA/HP_0000554.png	9	6925;7086;51360;7132;4282;7128;330;144811;26191	ENSG00000012174;ENSG00000023445;ENSG00000067182;ENSG00000118503;ENSG00000134242;ENSG00000163931;ENSG00000179630;ENSG00000196628;ENSG00000240972	E14_66A_GH_stat	E14_66A_GH_stat__DB_HPO	H:/RNA_BULK/05_KEGG_GO_Analysis/60_GSEA_Ranks/01_RNK/run_1/E14_66A_GH_stat.rnk	phenotype_Human_Phenotype_Ontology
HP:0006846	Acute encephalopathy	http://compbio.charite.de/hpoweb/showterm?id=HP:0006846	0.600886197253916	2.01683785403624	0	0.0293800112951084	27	./Project_E14_66A_GH_stat__DB_HPO_GSEA/HP_0006846.png	13	91942;4723;80224;10166;79133;5095;5096;51103;4715;95;4709;4722;51300	ENSG00000101247;ENSG00000102743;ENSG00000113845;ENSG00000114054;ENSG00000119013;ENSG00000137806;ENSG00000147684;ENSG00000151413;ENSG00000164182;ENSG00000167792;ENSG00000175198;ENSG00000213619;ENSG00000243989	E14_66A_GH_stat	E14_66A_GH_stat__DB_HPO	H:/RNA_BULK/05_KEGG_GO_Analysis/60_GSEA_Ranks/01_RNK/run_1/E14_66A_GH_stat.rnk	phenotype_Human_Phenotype_Ontology
HP:0005830	Flexion contracture of toe	http://compbio.charite.de/hpoweb/showterm?id=HP:0005830	0.745626423577906	2.02417026764927	0	0.0295362879509335	13	./Project_E14_66A_GH_stat__DB_HPO_GSEA/HP_0005830.png	7	3339;54880;139285;5696;11160;3977;2316	ENSG00000113594;ENSG00000142798;ENSG00000147475;ENSG00000183337;ENSG00000184675;ENSG00000196924;ENSG00000204264	E14_66A_GH_stat	E14_66A_GH_stat__DB_HPO	H:/RNA_BULK/05_KEGG_GO_Analysis/60_GSEA_Ranks/01_RNK/run_1/E14_66A_GH_stat.rnk	phenotype_Human_Phenotype_Ontology
HP:0100492	Joint contractures involving the joints of the feet	http://compbio.charite.de/hpoweb/showterm?id=HP:0100492	0.745626423577906	2.02417026764927	0	0.0295362879509335	13	./Project_E14_66A_GH_stat__DB_HPO_GSEA/HP_0100492.png	7	3339;54880;139285;5696;11160;3977;2316	ENSG00000113594;ENSG00000142798;ENSG00000147475;ENSG00000183337;ENSG00000184675;ENSG00000196924;ENSG00000204264	E14_66A_GH_stat	E14_66A_GH_stat__DB_HPO	H:/RNA_BULK/05_KEGG_GO_Analysis/60_GSEA_Ranks/01_RNK/run_1/E14_66A_GH_stat.rnk	phenotype_Human_Phenotype_Ontology
HP:0002837	Recurrent bronchitis	http://compbio.charite.de/hpoweb/showterm?id=HP:0002837	0.713705779223108	2.00872878616844	0	0.0298175859314185	15	./Project_E14_66A_GH_stat__DB_HPO_GSEA/HP_0002837.png	9	975;6890;6891;6892;2622;79158;4790;4683;1380	ENSG00000104320;ENSG00000109320;ENSG00000110651;ENSG00000111670;ENSG00000117322;ENSG00000141013;ENSG00000168394;ENSG00000204267;ENSG00000231925	E14_66A_GH_stat	E14_66A_GH_stat__DB_HPO	H:/RNA_BULK/05_KEGG_GO_Analysis/60_GSEA_Ranks/01_RNK/run_1/E14_66A_GH_stat.rnk	phenotype_Human_Phenotype_Ontology
HP:0002634	Arteriosclerosis	http://compbio.charite.de/hpoweb/showterm?id=HP:0002634	0.547343421147582	1.99761244301587	0	0.0301223254102774	41	./Project_E14_66A_GH_stat__DB_HPO_GSEA/HP_0002634.png	19	3949;4854;4088;10577;3988;2720;6309;50485;2068;4638;7148;7049;59;10555;2072;4864;7048;255738;8815	ENSG00000065534;ENSG00000069702;ENSG00000074181;ENSG00000104884;ENSG00000107796;ENSG00000107798;ENSG00000109929;ENSG00000119655;ENSG00000130164;ENSG00000138375;ENSG00000141458;ENSG00000163513;ENSG00000166949;ENSG00000168477;ENSG00000169174;ENSG00000169692;ENSG00000170266;ENSG00000175334;ENSG00000175595	E14_66A_GH_stat	E14_66A_GH_stat__DB_HPO	H:/RNA_BULK/05_KEGG_GO_Analysis/60_GSEA_Ranks/01_RNK/run_1/E14_66A_GH_stat.rnk	phenotype_Human_Phenotype_Ontology
HP:0002151	Increased serum lactate	http://compbio.charite.de/hpoweb/showterm?id=HP:0002151	0.433022780410586	2.00065332167372	0	0.0309427778533588	130	./Project_E14_66A_GH_stat__DB_HPO_GSEA/HP_0002151.png	70	39;91942;80324;4723;7084;9131;400916;119559;50484;22868;708;11222;55750;124454;4191;3939;56652;4697;79133;55005;57570;10128;80222;55967;7385;55768;7381;617;79731;4514;11232;4704;79587;65260;92609;11093;54968;91647;84705;27089;25828;4540;51117;1340;128240;374291;5917;51067;4705;1892;1351;65993;57505;54931;4722;51601;9512;7284;137682;56945;11019;6341;84334;4952;1738;10667;6392;26235;1537;1352	ENSG00000006530;ENSG00000006695;ENSG00000048392;ENSG00000074071;ENSG00000074582;ENSG00000091140;ENSG00000100348;ENSG00000101247;ENSG00000103356;ENSG00000105197;ENSG00000105819;ENSG00000107815;ENSG00000108561;ENSG00000112234;ENSG00000113643;ENSG00000114686;ENSG00000115286;ENSG00000118246;ENSG00000120437;ENSG00000121897;ENSG00000122126;ENSG00000124608;ENSG00000126267;ENSG00000126814;ENSG00000127884…	E14_66A_GH_stat	E14_66A_GH_stat__DB_HPO	H:/RNA_BULK/05_KEGG_GO_Analysis/60_GSEA_Ranks/01_RNK/run_1/E14_66A_GH_stat.rnk	phenotype_Human_Phenotype_Ontology
HP:0025454	Abnormal CSF metabolite level	http://compbio.charite.de/hpoweb/showterm?id=HP:0025454	0.492966644259328	2.03813733393057	0	0.031411607820834	70	./Project_E14_66A_GH_stat__DB_HPO_GSEA/HP_0025454.png	34	91942;4723;9131;22868;80224;4191;4697;79133;55005;10128;55967;51103;55768;617;22934;4704;4715;65260;25828;1340;128240;374291;4709;4705;1892;1351;65993;54931;4722;51601;51300;137682;6341;84334	ENSG00000074071;ENSG00000074582;ENSG00000100348;ENSG00000101247;ENSG00000113845;ENSG00000115286;ENSG00000118246;ENSG00000119013;ENSG00000126267;ENSG00000127884;ENSG00000130414;ENSG00000133028;ENSG00000137806;ENSG00000138095;ENSG00000139180;ENSG00000144182;ENSG00000146701;ENSG00000147684;ENSG00000151092;ENSG00000151413;ENSG00000153574;ENSG00000155906;ENSG00000156170;ENSG00000156709;ENSG00000162377…	E14_66A_GH_stat	E14_66A_GH_stat__DB_HPO	H:/RNA_BULK/05_KEGG_GO_Analysis/60_GSEA_Ranks/01_RNK/run_1/E14_66A_GH_stat.rnk	phenotype_Human_Phenotype_Ontology
HP:0002181	Cerebral edema	http://compbio.charite.de/hpoweb/showterm?id=HP:0002181	0.593165313480675	2.04165242045154	0	0.0340370556386947	32	./Project_E14_66A_GH_stat__DB_HPO_GSEA/HP_0002181.png	15	91942;10165;4723;80224;79133;445;51103;594;4715;435;128240;4709;1373;4722;51300	ENSG00000004864;ENSG00000021826;ENSG00000083123;ENSG00000101247;ENSG00000113845;ENSG00000119013;ENSG00000126522;ENSG00000130707;ENSG00000137806;ENSG00000147684;ENSG00000151413;ENSG00000163382;ENSG00000164182;ENSG00000167792;ENSG00000213619	E14_66A_GH_stat	E14_66A_GH_stat__DB_HPO	H:/RNA_BULK/05_KEGG_GO_Analysis/60_GSEA_Ranks/01_RNK/run_1/E14_66A_GH_stat.rnk	phenotype_Human_Phenotype_Ontology
HP:0100303	Muscle fiber cytoplasmatic inclusion bodies	http://compbio.charite.de/hpoweb/showterm?id=HP:0100303	0.704918998428836	1.98365534294443	0	0.0352704390915909	15	./Project_E14_66A_GH_stat__DB_HPO_GSEA/HP_0100303.png	4	84700;7138;2318;7169	ENSG00000105048;ENSG00000128591;ENSG00000133454;ENSG00000198467	E14_66A_GH_stat	E14_66A_GH_stat__DB_HPO	H:/RNA_BULK/05_KEGG_GO_Analysis/60_GSEA_Ranks/01_RNK/run_1/E14_66A_GH_stat.rnk	phenotype_Human_Phenotype_Ontology
HP:0004447	Poikilocytosis	http://compbio.charite.de/hpoweb/showterm?id=HP:0004447	-0.624749909	-1.954126782	0	0.040927818108661	31	./Project_E14_66A_GH_stat__DB_HPO_GSEA/HP_0004447.png	19	2077;9419;2623;9949;51128;2035;146059;2539;286;6710;23230;10058;6521;2040;7504;6005;9493;6708;2038	ENSG00000004939;ENSG00000029534;ENSG00000047597;ENSG00000070182;ENSG00000101935;ENSG00000102145;ENSG00000105722;ENSG00000112077;ENSG00000115657;ENSG00000119878;ENSG00000137807;ENSG00000140326;ENSG00000148175;ENSG00000152700;ENSG00000159023;ENSG00000160211;ENSG00000163554;ENSG00000166947;ENSG00000197969	E14_66A_GH_stat	E14_66A_GH_stat__DB_HPO	H:/RNA_BULK/05_KEGG_GO_Analysis/60_GSEA_Ranks/01_RNK/run_1/E14_66A_GH_stat.rnk	phenotype_Human_Phenotype_Ontology
HP:0002863	Myelodysplasia	http://compbio.charite.de/hpoweb/showterm?id=HP:0002863	-0.537812394	-1.942520277	0	0.0411140229226222	61	./Project_E14_66A_GH_stat__DB_HPO_GSEA/HP_0002863.png	31	134218;5277;54809;57697;2189;2175;9702;5781;3717;2178;55159;29089;5894;23451;673;675;546;9184;701;672;699;7516;2177;5888;55215;10019;9401;83990;8328;811;171023	ENSG00000012048;ENSG00000051180;ENSG00000077152;ENSG00000085224;ENSG00000096968;ENSG00000111252;ENSG00000112039;ENSG00000115524;ENSG00000132155;ENSG00000136492;ENSG00000139618;ENSG00000140525;ENSG00000144554;ENSG00000154473;ENSG00000156970;ENSG00000157764;ENSG00000160957;ENSG00000165195;ENSG00000165702;ENSG00000166037;ENSG00000168411;ENSG00000168724;ENSG00000169679;ENSG00000171456;ENSG00000179218…	E14_66A_GH_stat	E14_66A_GH_stat__DB_HPO	H:/RNA_BULK/05_KEGG_GO_Analysis/60_GSEA_Ranks/01_RNK/run_1/E14_66A_GH_stat.rnk	phenotype_Human_Phenotype_Ontology
HP:0005522	Pyridoxine-responsive sideroblastic anemia	http://compbio.charite.de/hpoweb/showterm?id=HP:0005522	-0.65286382	-1.932681778	0.00332778701609353	0.0418402216970707	23	./Project_E14_66A_GH_stat__DB_HPO_GSEA/HP_0005522.png	13	57697;2189;2175;2178;55159;29089;675;672;7516;2177;5888;55215;83990	ENSG00000012048;ENSG00000051180;ENSG00000077152;ENSG00000112039;ENSG00000136492;ENSG00000139618;ENSG00000140525;ENSG00000144554;ENSG00000168411;ENSG00000187741;ENSG00000187790;ENSG00000196584;ENSG00000221829	E14_66A_GH_stat	E14_66A_GH_stat__DB_HPO	H:/RNA_BULK/05_KEGG_GO_Analysis/60_GSEA_Ranks/01_RNK/run_1/E14_66A_GH_stat.rnk	phenotype_Human_Phenotype_Ontology
HP:0007565	Multiple cafe-au-lait spots	http://compbio.charite.de/hpoweb/showterm?id=HP:0007565	-0.543380638	-1.920881946	0	0.0461415528995733	53	./Project_E14_66A_GH_stat__DB_HPO_GSEA/HP_0007565.png	28	4763;57697;147138;2189;2175;9702;3845;8242;2178;55159;29089;673;5980;675;7248;9184;701;672;699;7516;2177;11322;5888;55215;10058;5290;83990;5116	ENSG00000009413;ENSG00000012048;ENSG00000051180;ENSG00000077152;ENSG00000112039;ENSG00000115657;ENSG00000121879;ENSG00000126012;ENSG00000133703;ENSG00000136492;ENSG00000139618;ENSG00000140525;ENSG00000141524;ENSG00000144554;ENSG00000154473;ENSG00000156970;ENSG00000157764;ENSG00000160299;ENSG00000165699;ENSG00000166037;ENSG00000167895;ENSG00000168411;ENSG00000169679;ENSG00000187741;ENSG00000187790…	E14_66A_GH_stat	E14_66A_GH_stat__DB_HPO	H:/RNA_BULK/05_KEGG_GO_Analysis/60_GSEA_Ranks/01_RNK/run_1/E14_66A_GH_stat.rnk	phenotype_Human_Phenotype_Ontology
HP:0000957	Cafe-au-lait spot	http://compbio.charite.de/hpoweb/showterm?id=HP:0000957	-0.515987271	-1.955183573	0	0.0486441455992112	83	./Project_E14_66A_GH_stat__DB_HPO_GSEA/HP_0000957.png	40	4763;5573;57697;147138;2189;2175;9702;5781;3845;8242;2178;55159;29089;5894;7428;673;8085;5980;675;5500;7248;641;9184;701;672;699;7516;2177;11322;5888;7403;2033;55215;10058;5290;83990;1387;3481;157570;5116	ENSG00000005339;ENSG00000009413;ENSG00000012048;ENSG00000051180;ENSG00000077152;ENSG00000100393;ENSG00000108946;ENSG00000112039;ENSG00000115657;ENSG00000121879;ENSG00000126012;ENSG00000132155;ENSG00000133703;ENSG00000134086;ENSG00000136492;ENSG00000139618;ENSG00000140525;ENSG00000141524;ENSG00000144554;ENSG00000147050;ENSG00000154473;ENSG00000156970;ENSG00000157764;ENSG00000160299;ENSG00000165699…	E14_66A_GH_stat	E14_66A_GH_stat__DB_HPO	H:/RNA_BULK/05_KEGG_GO_Analysis/60_GSEA_Ranks/01_RNK/run_1/E14_66A_GH_stat.rnk	phenotype_Human_Phenotype_Ontology
HP:0010702	Increased antibody level in blood	http://compbio.charite.de/hpoweb/showterm?id=HP:0010702	0.562625820834447	1.95159286596537	0.0025974025906561	0.0513368814385272	31	./Project_E14_66A_GH_stat__DB_HPO_GSEA/HP_0010702.png	17	100;4598;6925;2239;950;5696;595;7374;4615;11311;64135;81704;2629;3856;340061;3459;7454	ENSG00000015285;ENSG00000027697;ENSG00000076248;ENSG00000076716;ENSG00000107099;ENSG00000110092;ENSG00000110921;ENSG00000115267;ENSG00000136631;ENSG00000138760;ENSG00000170421;ENSG00000172936;ENSG00000177628;ENSG00000184584;ENSG00000196628;ENSG00000196839;ENSG00000204264	E14_66A_GH_stat	E14_66A_GH_stat__DB_HPO	H:/RNA_BULK/05_KEGG_GO_Analysis/60_GSEA_Ranks/01_RNK/run_1/E14_66A_GH_stat.rnk	phenotype_Human_Phenotype_Ontology
HP:0012086	Abnormal urinary color	http://compbio.charite.de/hpoweb/showterm?id=HP:0012086	-0.784024113	-1.901682183	0	0.05583909961067	10	./Project_E14_66A_GH_stat__DB_HPO_GSEA/HP_0012086.png	6	2623;7248;3145;23230;644;7390	ENSG00000102145;ENSG00000106605;ENSG00000165699;ENSG00000188690;ENSG00000197969;ENSG00000256269	E14_66A_GH_stat	E14_66A_GH_stat__DB_HPO	H:/RNA_BULK/05_KEGG_GO_Analysis/60_GSEA_Ranks/01_RNK/run_1/E14_66A_GH_stat.rnk	phenotype_Human_Phenotype_Ontology
HP:0010300	Abnormally low-pitched voice	http://compbio.charite.de/hpoweb/showterm?id=HP:0010300	-0.770547489	-1.961248923	0	0.0572859110151482	12	./Project_E14_66A_GH_stat__DB_HPO_GSEA/HP_0010300.png	9	25836;64324;8243;4297;9126;23512;55209;5885;2146	ENSG00000072501;ENSG00000106462;ENSG00000108055;ENSG00000118058;ENSG00000164190;ENSG00000164754;ENSG00000165671;ENSG00000168137;ENSG00000178691	E14_66A_GH_stat	E14_66A_GH_stat__DB_HPO	H:/RNA_BULK/05_KEGG_GO_Analysis/60_GSEA_Ranks/01_RNK/run_1/E14_66A_GH_stat.rnk	phenotype_Human_Phenotype_Ontology
HP:0001427	Mitochondrial inheritance	http://compbio.charite.de/hpoweb/showterm?id=HP:0001427	0.4805443619821	1.92817707215475	0	0.0610944051366034	58	./Project_E14_66A_GH_stat__DB_HPO_GSEA/HP_0001427.png	25	91942;4723;22868;80224;79133;55967;51103;617;4514;4704;4715;65260;4536;4540;1340;4539;374291;4709;4705;1351;4722;51300;137682;6341;84334	ENSG00000074582;ENSG00000101247;ENSG00000113845;ENSG00000115286;ENSG00000118246;ENSG00000119013;ENSG00000126267;ENSG00000130414;ENSG00000133028;ENSG00000137806;ENSG00000139180;ENSG00000147684;ENSG00000151413;ENSG00000156170;ENSG00000162377;ENSG00000164182;ENSG00000167792;ENSG00000176340;ENSG00000184752;ENSG00000198763;ENSG00000198786;ENSG00000198938;ENSG00000212907;ENSG00000213619;ENSG00000256053	E14_66A_GH_stat	E14_66A_GH_stat__DB_HPO	H:/RNA_BULK/05_KEGG_GO_Analysis/60_GSEA_Ranks/01_RNK/run_1/E14_66A_GH_stat.rnk	phenotype_Human_Phenotype_Ontology
HP:0100299	Muscle fiber inclusion bodies	http://compbio.charite.de/hpoweb/showterm?id=HP:0100299	0.649444443112881	1.93012480929492	0	0.062916981635163	17	./Project_E14_66A_GH_stat__DB_HPO_GSEA/HP_0100299.png	5	84700;7138;2318;7169;3178	ENSG00000105048;ENSG00000128591;ENSG00000133454;ENSG00000135486;ENSG00000198467	E14_66A_GH_stat	E14_66A_GH_stat__DB_HPO	H:/RNA_BULK/05_KEGG_GO_Analysis/60_GSEA_Ranks/01_RNK/run_1/E14_66A_GH_stat.rnk	phenotype_Human_Phenotype_Ontology
HP:0012379	Abnormal enzyme/coenzyme activity	http://compbio.charite.de/hpoweb/showterm?id=HP:0012379	0.466261166116938	1.92020954292219	0	0.0642848620108552	66	./Project_E14_66A_GH_stat__DB_HPO_GSEA/HP_0012379.png	22	100;6925;4609;1605;613;55624;3339;7040;84317;2218;6138;3172;6223;6309;9215;5313;3178;120227;3913;27315;5589;7157	ENSG00000085998;ENSG00000101076;ENSG00000105329;ENSG00000105372;ENSG00000106692;ENSG00000109929;ENSG00000130175;ENSG00000133424;ENSG00000135486;ENSG00000136710;ENSG00000136997;ENSG00000141510;ENSG00000142798;ENSG00000143627;ENSG00000148985;ENSG00000172037;ENSG00000173402;ENSG00000174748;ENSG00000186104;ENSG00000186716;ENSG00000196628;ENSG00000196839	E14_66A_GH_stat	E14_66A_GH_stat__DB_HPO	H:/RNA_BULK/05_KEGG_GO_Analysis/60_GSEA_Ranks/01_RNK/run_1/E14_66A_GH_stat.rnk	phenotype_Human_Phenotype_Ontology
HP:0001878	Hemolytic anemia	http://compbio.charite.de/hpoweb/showterm?id=HP:0001878	-0.501669205	-1.872764536	0	0.064971156625214	74	./Project_E14_66A_GH_stat__DB_HPO_GSEA/HP_0001878.png	25	2035;669;8085;6513;2539;286;6710;7389;7403;3040;5230;2235;10058;3039;966;2729;6521;2040;6005;7390;210;3043;1371;6708;2038	ENSG00000001084;ENSG00000004939;ENSG00000029534;ENSG00000066926;ENSG00000070182;ENSG00000080819;ENSG00000085063;ENSG00000102144;ENSG00000112077;ENSG00000115657;ENSG00000117394;ENSG00000126088;ENSG00000147050;ENSG00000148175;ENSG00000148218;ENSG00000159023;ENSG00000160211;ENSG00000163554;ENSG00000166947;ENSG00000167548;ENSG00000172331;ENSG00000188536;ENSG00000188690;ENSG00000206172;ENSG00000244734	E14_66A_GH_stat	E14_66A_GH_stat__DB_HPO	H:/RNA_BULK/05_KEGG_GO_Analysis/60_GSEA_Ranks/01_RNK/run_1/E14_66A_GH_stat.rnk	phenotype_Human_Phenotype_Ontology
HP:0011895	Anemia due to reduced life span of red cells	http://compbio.charite.de/hpoweb/showterm?id=HP:0011895	-0.501669205	-1.872764536	0	0.064971156625214	74	./Project_E14_66A_GH_stat__DB_HPO_GSEA/HP_0011895.png	25	2035;669;8085;6513;2539;286;6710;7389;7403;3040;5230;2235;10058;3039;966;2729;6521;2040;6005;7390;210;3043;1371;6708;2038	ENSG00000001084;ENSG00000004939;ENSG00000029534;ENSG00000066926;ENSG00000070182;ENSG00000080819;ENSG00000085063;ENSG00000102144;ENSG00000112077;ENSG00000115657;ENSG00000117394;ENSG00000126088;ENSG00000147050;ENSG00000148175;ENSG00000148218;ENSG00000159023;ENSG00000160211;ENSG00000163554;ENSG00000166947;ENSG00000167548;ENSG00000172331;ENSG00000188536;ENSG00000188690;ENSG00000206172;ENSG00000244734	E14_66A_GH_stat	E14_66A_GH_stat__DB_HPO	H:/RNA_BULK/05_KEGG_GO_Analysis/60_GSEA_Ranks/01_RNK/run_1/E14_66A_GH_stat.rnk	phenotype_Human_Phenotype_Ontology
HP:0007183	Focal T2 hyperintense basal ganglia lesion	http://compbio.charite.de/hpoweb/showterm?id=HP:0007183	0.551650681058541	1.90971605097416	0	0.069855665153795	29	./Project_E14_66A_GH_stat__DB_HPO_GSEA/HP_0007183.png	13	91942;4723;4697;79133;55967;4704;374291;4705;1892;4722;51601;137682;23474	ENSG00000101247;ENSG00000105755;ENSG00000115286;ENSG00000127884;ENSG00000130414;ENSG00000139180;ENSG00000144182;ENSG00000156170;ENSG00000164182;ENSG00000167792;ENSG00000184752;ENSG00000189043;ENSG00000213619	E14_66A_GH_stat	E14_66A_GH_stat__DB_HPO	H:/RNA_BULK/05_KEGG_GO_Analysis/60_GSEA_Ranks/01_RNK/run_1/E14_66A_GH_stat.rnk	phenotype_Human_Phenotype_Ontology
HP:0003107	Abnormality of cholesterol metabolism	http://compbio.charite.de/hpoweb/showterm?id=HP:0003107	0.502713771490958	1.90432658117881	0	0.0717309850236955	48	./Project_E14_66A_GH_stat__DB_HPO_GSEA/HP_0003107.png	13	6307;1717;3949;10577;50814;3988;1718;10165;84317;6309;182;23096;10682	ENSG00000004864;ENSG00000052802;ENSG00000101384;ENSG00000107798;ENSG00000109929;ENSG00000116133;ENSG00000119655;ENSG00000124313;ENSG00000130164;ENSG00000136710;ENSG00000147155;ENSG00000147383;ENSG00000172893	E14_66A_GH_stat	E14_66A_GH_stat__DB_HPO	H:/RNA_BULK/05_KEGG_GO_Analysis/60_GSEA_Ranks/01_RNK/run_1/E14_66A_GH_stat.rnk	phenotype_Human_Phenotype_Ontology
HP:0010034	Short 1st metacarpal	http://compbio.charite.de/hpoweb/showterm?id=HP:0010034	-0.711667603	-1.875743415	0.00172413792806183	0.0735847569353749	14	./Project_E14_66A_GH_stat__DB_HPO_GSEA/HP_0010034.png	9	25836;8243;57167;4297;9126;55209;55215;5885;5116	ENSG00000072501;ENSG00000101115;ENSG00000108055;ENSG00000118058;ENSG00000140525;ENSG00000160299;ENSG00000164190;ENSG00000164754;ENSG00000168137	E14_66A_GH_stat	E14_66A_GH_stat__DB_HPO	H:/RNA_BULK/05_KEGG_GO_Analysis/60_GSEA_Ranks/01_RNK/run_1/E14_66A_GH_stat.rnk	phenotype_Human_Phenotype_Ontology
HP:0100710	Impulsivity	http://compbio.charite.de/hpoweb/showterm?id=HP:0100710	-0.61479424	-1.852408586	0.00328407224419693	0.0816135699591726	24	./Project_E14_66A_GH_stat__DB_HPO_GSEA/HP_0100710.png	15	55023;22995;4128;26058;55737;81839;1981;1786;284058;1106;2033;6622;284403;1387;57082	ENSG00000005339;ENSG00000069329;ENSG00000075702;ENSG00000100393;ENSG00000103995;ENSG00000114867;ENSG00000120071;ENSG00000130816;ENSG00000137812;ENSG00000145335;ENSG00000146247;ENSG00000173218;ENSG00000173575;ENSG00000189221;ENSG00000204120	E14_66A_GH_stat	E14_66A_GH_stat__DB_HPO	H:/RNA_BULK/05_KEGG_GO_Analysis/60_GSEA_Ranks/01_RNK/run_1/E14_66A_GH_stat.rnk	phenotype_Human_Phenotype_Ontology
HP:0011922	Abnormal activity of mitochondrial respiratory chain	http://compbio.charite.de/hpoweb/showterm?id=HP:0011922	0.484642114593806	1.88363884785321	0	0.086428804504041	55	./Project_E14_66A_GH_stat__DB_HPO_GSEA/HP_0011922.png	24	91942;4723;7084;124454;80224;388962;4697;79133;57570;55967;51103;514;4704;4715;8803;25828;2671;374291;4709;4705;1892;4722;51601;51300	ENSG00000100348;ENSG00000101247;ENSG00000103356;ENSG00000113845;ENSG00000115286;ENSG00000119013;ENSG00000124172;ENSG00000126814;ENSG00000127554;ENSG00000127884;ENSG00000130414;ENSG00000136143;ENSG00000137806;ENSG00000139180;ENSG00000144182;ENSG00000147684;ENSG00000151413;ENSG00000163170;ENSG00000164182;ENSG00000166548;ENSG00000167792;ENSG00000184752;ENSG00000189043;ENSG00000213619	E14_66A_GH_stat	E14_66A_GH_stat__DB_HPO	H:/RNA_BULK/05_KEGG_GO_Analysis/60_GSEA_Ranks/01_RNK/run_1/E14_66A_GH_stat.rnk	phenotype_Human_Phenotype_Ontology
HP:0006443	Patellar aplasia	http://compbio.charite.de/hpoweb/showterm?id=HP:0006443	-0.730419158	-1.819053368	0	0.0988437220777111	12	./Project_E14_66A_GH_stat__DB_HPO_GSEA/HP_0006443.png	9	51053;4998;29980;23522;81620;8318;990;23594;157570	ENSG00000085840;ENSG00000091651;ENSG00000093009;ENSG00000094804;ENSG00000112312;ENSG00000156650;ENSG00000159147;ENSG00000167513;ENSG00000171320	E14_66A_GH_stat	E14_66A_GH_stat__DB_HPO	H:/RNA_BULK/05_KEGG_GO_Analysis/60_GSEA_Ranks/01_RNK/run_1/E14_66A_GH_stat.rnk	phenotype_Human_Phenotype_Ontology
HP:0012751	Abnormal basal ganglia MRI signal intensity	http://compbio.charite.de/hpoweb/showterm?id=HP:0012751	0.520688234988799	1.86512082357106	0.00278551531257517	0.101401224393908	34	./Project_E14_66A_GH_stat__DB_HPO_GSEA/HP_0012751.png	14	91942;55532;4723;4697;79133;55967;4704;374291;4705;1892;4722;51601;137682;23474	ENSG00000101247;ENSG00000105755;ENSG00000115286;ENSG00000127884;ENSG00000130414;ENSG00000139180;ENSG00000144182;ENSG00000156170;ENSG00000164182;ENSG00000167792;ENSG00000184752;ENSG00000189043;ENSG00000196660;ENSG00000213619	E14_66A_GH_stat	E14_66A_GH_stat__DB_HPO	H:/RNA_BULK/05_KEGG_GO_Analysis/60_GSEA_Ranks/01_RNK/run_1/E14_66A_GH_stat.rnk	phenotype_Human_Phenotype_Ontology
HP:0001087	Congenital glaucoma	http://compbio.charite.de/hpoweb/showterm?id=HP:0001087	0.60604581298216	1.82917640574172	0.00472813237652924	0.102083944530876	18	./Project_E14_66A_GH_stat__DB_HPO_GSEA/HP_0001087.png	9	1605;55624;2218;9215;7291;2530;207;26229;2316	ENSG00000033170;ENSG00000085998;ENSG00000106692;ENSG00000122691;ENSG00000133424;ENSG00000142208;ENSG00000149541;ENSG00000173402;ENSG00000196924	E14_66A_GH_stat	E14_66A_GH_stat__DB_HPO	H:/RNA_BULK/05_KEGG_GO_Analysis/60_GSEA_Ranks/01_RNK/run_1/E14_66A_GH_stat.rnk	phenotype_Human_Phenotype_Ontology
HP:0008061	Aplasia/Hypoplasia of the retina	http://compbio.charite.de/hpoweb/showterm?id=HP:0008061	0.61890920850436	1.85976810920525	0.00479616305804278	0.102226243362646	18	./Project_E14_66A_GH_stat__DB_HPO_GSEA/HP_0008061.png	5	8777;392255;55624;4644;54765	ENSG00000085998;ENSG00000107186;ENSG00000156466;ENSG00000166326;ENSG00000197535	E14_66A_GH_stat	E14_66A_GH_stat__DB_HPO	H:/RNA_BULK/05_KEGG_GO_Analysis/60_GSEA_Ranks/01_RNK/run_1/E14_66A_GH_stat.rnk	phenotype_Human_Phenotype_Ontology
HP:0003565	Elevated erythrocyte sedimentation rate	http://compbio.charite.de/hpoweb/showterm?id=HP:0003565	0.664989677936065	1.83733872080934	0.00688073392917263	0.103628166739414	13	./Project_E14_66A_GH_stat__DB_HPO_GSEA/HP_0003565.png	9	4598;7040;7132;4282;5696;4615;144811;26191;10095	ENSG00000067182;ENSG00000105329;ENSG00000110921;ENSG00000130429;ENSG00000134242;ENSG00000172936;ENSG00000179630;ENSG00000204264;ENSG00000240972	E14_66A_GH_stat	E14_66A_GH_stat__DB_HPO	H:/RNA_BULK/05_KEGG_GO_Analysis/60_GSEA_Ranks/01_RNK/run_1/E14_66A_GH_stat.rnk	phenotype_Human_Phenotype_Ontology
HP:0025021	Abnormal erythrocyte sedimentation rate	http://compbio.charite.de/hpoweb/showterm?id=HP:0025021	0.664989677936065	1.83733872080934	0.00688073392917263	0.103628166739414	13	./Project_E14_66A_GH_stat__DB_HPO_GSEA/HP_0025021.png	9	4598;7040;7132;4282;5696;4615;144811;26191;10095	ENSG00000067182;ENSG00000105329;ENSG00000110921;ENSG00000130429;ENSG00000134242;ENSG00000172936;ENSG00000179630;ENSG00000204264;ENSG00000240972	E14_66A_GH_stat	E14_66A_GH_stat__DB_HPO	H:/RNA_BULK/05_KEGG_GO_Analysis/60_GSEA_Ranks/01_RNK/run_1/E14_66A_GH_stat.rnk	phenotype_Human_Phenotype_Ontology
HP:0010293	Aplasia/Hypoplasia of the uvula	http://compbio.charite.de/hpoweb/showterm?id=HP:0010293	-0.601187947	-1.819506066	0.00324149108064588	0.103968005536426	24	./Project_E14_66A_GH_stat__DB_HPO_GSEA/HP_0010293.png	13	57697;2189;2175;2178;55159;29089;675;672;7516;2177;5888;55215;83990	ENSG00000012048;ENSG00000051180;ENSG00000077152;ENSG00000112039;ENSG00000136492;ENSG00000139618;ENSG00000140525;ENSG00000144554;ENSG00000168411;ENSG00000187741;ENSG00000187790;ENSG00000196584;ENSG00000221829	E14_66A_GH_stat	E14_66A_GH_stat__DB_HPO	H:/RNA_BULK/05_KEGG_GO_Analysis/60_GSEA_Ranks/01_RNK/run_1/E14_66A_GH_stat.rnk	phenotype_Human_Phenotype_Ontology
HP:0003541	Urinary glycosaminoglycan excretion	http://compbio.charite.de/hpoweb/showterm?id=HP:0003541	0.658917946976211	1.81248915745098	0.00221238937563631	0.10439280609113	13	./Project_E14_66A_GH_stat__DB_HPO_GSEA/HP_0003541.png	5	6448;138050;3425;2720;79158	ENSG00000111670;ENSG00000127415;ENSG00000165102;ENSG00000170266;ENSG00000181523	E14_66A_GH_stat	E14_66A_GH_stat__DB_HPO	H:/RNA_BULK/05_KEGG_GO_Analysis/60_GSEA_Ranks/01_RNK/run_1/E14_66A_GH_stat.rnk	phenotype_Human_Phenotype_Ontology
HP:0008155	Mucopolysacchariduria	http://compbio.charite.de/hpoweb/showterm?id=HP:0008155	0.658917946976211	1.81248915745098	0.00221238937563631	0.10439280609113	13	./Project_E14_66A_GH_stat__DB_HPO_GSEA/HP_0008155.png	5	6448;138050;3425;2720;79158	ENSG00000111670;ENSG00000127415;ENSG00000165102;ENSG00000170266;ENSG00000181523	E14_66A_GH_stat	E14_66A_GH_stat__DB_HPO	H:/RNA_BULK/05_KEGG_GO_Analysis/60_GSEA_Ranks/01_RNK/run_1/E14_66A_GH_stat.rnk	phenotype_Human_Phenotype_Ontology
HP:0000340	Sloping forehead	http://compbio.charite.de/hpoweb/showterm?id=HP:0000340	-0.458955529	-1.824035664	0.00139082058221026	0.104502796715347	108	./Project_E14_66A_GH_stat__DB_HPO_GSEA/HP_0000340.png	40	9662;6884;57697;2189;2175;9702;22995;2178;55159;23141;29089;259266;2074;55755;675;54820;1663;163786;440;23522;9184;701;672;29968;699;79848;7516;2177;5888;55215;284403;3832;83990;23310;1062;10733;57082;11113;5116;6491	ENSG00000012048;ENSG00000013573;ENSG00000051180;ENSG00000066279;ENSG00000070669;ENSG00000072864;ENSG00000075702;ENSG00000077152;ENSG00000103995;ENSG00000104218;ENSG00000112039;ENSG00000122966;ENSG00000123473;ENSG00000135069;ENSG00000136492;ENSG00000136861;ENSG00000137812;ENSG00000138160;ENSG00000138778;ENSG00000139618;ENSG00000140525;ENSG00000142731;ENSG00000144554;ENSG00000151503;ENSG00000154473…	E14_66A_GH_stat	E14_66A_GH_stat__DB_HPO	H:/RNA_BULK/05_KEGG_GO_Analysis/60_GSEA_Ranks/01_RNK/run_1/E14_66A_GH_stat.rnk	phenotype_Human_Phenotype_Ontology
HP:0001138	Optic neuropathy	http://compbio.charite.de/hpoweb/showterm?id=HP:0001138	0.486431732636304	1.82986668958898	0.00294117646193772	0.10483038072744	42	./Project_E14_66A_GH_stat__DB_HPO_GSEA/HP_0001138.png	18	3949;4854;91942;4723;80224;79133;6452;51103;4514;4715;4536;25828;4540;255738;4539;4709;4722;51300	ENSG00000074181;ENSG00000087266;ENSG00000100348;ENSG00000101247;ENSG00000113845;ENSG00000119013;ENSG00000130164;ENSG00000137806;ENSG00000147684;ENSG00000151413;ENSG00000164182;ENSG00000167792;ENSG00000169174;ENSG00000198763;ENSG00000198786;ENSG00000198938;ENSG00000212907;ENSG00000213619	E14_66A_GH_stat	E14_66A_GH_stat__DB_HPO	H:/RNA_BULK/05_KEGG_GO_Analysis/60_GSEA_Ranks/01_RNK/run_1/E14_66A_GH_stat.rnk	phenotype_Human_Phenotype_Ontology
HP:0001954	Episodic fever	http://compbio.charite.de/hpoweb/showterm?id=HP:0001954	0.590002213455381	1.80631822676799	0.00478468898376869	0.105745832927089	21	./Project_E14_66A_GH_stat__DB_HPO_GSEA/HP_0001954.png	10	4598;4914;5860;7132;2581;5376;8518;5696;3977;7128	ENSG00000054983;ENSG00000067182;ENSG00000070061;ENSG00000109099;ENSG00000110921;ENSG00000113594;ENSG00000118503;ENSG00000151552;ENSG00000198400;ENSG00000204264	E14_66A_GH_stat	E14_66A_GH_stat__DB_HPO	H:/RNA_BULK/05_KEGG_GO_Analysis/60_GSEA_Ranks/01_RNK/run_1/E14_66A_GH_stat.rnk	phenotype_Human_Phenotype_Ontology
HP:0005162	Left ventricular failure	http://compbio.charite.de/hpoweb/showterm?id=HP:0005162	0.626007754840534	1.80304095019795	0.0119331741958635	0.106099828023988	17	./Project_E14_66A_GH_stat__DB_HPO_GSEA/HP_0005162.png	11	3949;4088;50484;56652;4638;6445;11232;59;29954;7048;255738	ENSG00000009830;ENSG00000048392;ENSG00000065534;ENSG00000102683;ENSG00000107796;ENSG00000107815;ENSG00000130164;ENSG00000163513;ENSG00000166949;ENSG00000169174;ENSG00000256525	E14_66A_GH_stat	E14_66A_GH_stat__DB_HPO	H:/RNA_BULK/05_KEGG_GO_Analysis/60_GSEA_Ranks/01_RNK/run_1/E14_66A_GH_stat.rnk	phenotype_Human_Phenotype_Ontology
HP:0002938	Lumbar hyperlordosis	http://compbio.charite.de/hpoweb/showterm?id=HP:0002938	0.521731141021405	1.83213814988156	0.00279329608158297	0.106408236066253	34	./Project_E14_66A_GH_stat__DB_HPO_GSEA/HP_0002938.png	10	4882;25782;1605;57190;3339;5339;54880;7169;50485;54	ENSG00000102575;ENSG00000118873;ENSG00000138375;ENSG00000142798;ENSG00000159899;ENSG00000162430;ENSG00000173402;ENSG00000178209;ENSG00000183337;ENSG00000198467	E14_66A_GH_stat	E14_66A_GH_stat__DB_HPO	H:/RNA_BULK/05_KEGG_GO_Analysis/60_GSEA_Ranks/01_RNK/run_1/E14_66A_GH_stat.rnk	phenotype_Human_Phenotype_Ontology
HP:0000557	Buphthalmos	http://compbio.charite.de/hpoweb/showterm?id=HP:0000557	0.641513195159515	1.80708995832239	0.00694444442836934	0.107881576840089	14	./Project_E14_66A_GH_stat__DB_HPO_GSEA/HP_0000557.png	7	1605;55624;2218;9215;7291;2530;207	ENSG00000033170;ENSG00000085998;ENSG00000106692;ENSG00000122691;ENSG00000133424;ENSG00000142208;ENSG00000173402	E14_66A_GH_stat	E14_66A_GH_stat__DB_HPO	H:/RNA_BULK/05_KEGG_GO_Analysis/60_GSEA_Ranks/01_RNK/run_1/E14_66A_GH_stat.rnk	phenotype_Human_Phenotype_Ontology
HP:0010701	Abnormal immunoglobulin level	http://compbio.charite.de/hpoweb/showterm?id=HP:0010701	0.415621265944668	1.81990770284664	0	0.109046920247419	106	./Project_E14_66A_GH_stat__DB_HPO_GSEA/HP_0010701.png	40	100;4598;6925;2239;975;4522;1789;4478;7040;695;9508;950;4125;50485;567;5696;83879;7133;2068;113235;595;3431;2137;7374;4615;4790;9841;4683;51816;2316;1380;5293;11311;204;6948;10555;1503;64135;81704;2629	ENSG00000004455;ENSG00000010671;ENSG00000012232;ENSG00000028137;ENSG00000076248;ENSG00000076351;ENSG00000076716;ENSG00000088305;ENSG00000093072;ENSG00000100714;ENSG00000104320;ENSG00000104774;ENSG00000104884;ENSG00000105329;ENSG00000107099;ENSG00000109320;ENSG00000110092;ENSG00000110651;ENSG00000110921;ENSG00000112365;ENSG00000115267;ENSG00000117322;ENSG00000135899;ENSG00000136631;ENSG00000138375…	E14_66A_GH_stat	E14_66A_GH_stat__DB_HPO	H:/RNA_BULK/05_KEGG_GO_Analysis/60_GSEA_Ranks/01_RNK/run_1/E14_66A_GH_stat.rnk	phenotype_Human_Phenotype_Ontology
HP:0002621	Atherosclerosis	http://compbio.charite.de/hpoweb/showterm?id=HP:0002621	0.517103542379919	1.81352006488651	0	0.109499375638825	35	./Project_E14_66A_GH_stat__DB_HPO_GSEA/HP_0002621.png	15	3949;4854;4088;10577;2720;6309;4638;7148;7049;59;10555;4864;7048;255738;8815	ENSG00000065534;ENSG00000069702;ENSG00000074181;ENSG00000107796;ENSG00000109929;ENSG00000119655;ENSG00000130164;ENSG00000141458;ENSG00000163513;ENSG00000166949;ENSG00000168477;ENSG00000169174;ENSG00000169692;ENSG00000170266;ENSG00000175334	E14_66A_GH_stat	E14_66A_GH_stat__DB_HPO	H:/RNA_BULK/05_KEGG_GO_Analysis/60_GSEA_Ranks/01_RNK/run_1/E14_66A_GH_stat.rnk	phenotype_Human_Phenotype_Ontology
HP:0008972	Decreased activity of mitochondrial respiratory chain	http://compbio.charite.de/hpoweb/showterm?id=HP:0008972	0.474825924508167	1.83835858680574	0	0.110301265809438	54	./Project_E14_66A_GH_stat__DB_HPO_GSEA/HP_0008972.png	23	91942;4723;7084;124454;80224;388962;4697;79133;55967;51103;514;4704;4715;8803;25828;2671;374291;4709;4705;1892;4722;51601;51300	ENSG00000100348;ENSG00000101247;ENSG00000103356;ENSG00000113845;ENSG00000115286;ENSG00000119013;ENSG00000124172;ENSG00000127554;ENSG00000127884;ENSG00000130414;ENSG00000136143;ENSG00000137806;ENSG00000139180;ENSG00000144182;ENSG00000147684;ENSG00000151413;ENSG00000163170;ENSG00000164182;ENSG00000166548;ENSG00000167792;ENSG00000184752;ENSG00000189043;ENSG00000213619	E14_66A_GH_stat	E14_66A_GH_stat__DB_HPO	H:/RNA_BULK/05_KEGG_GO_Analysis/60_GSEA_Ranks/01_RNK/run_1/E14_66A_GH_stat.rnk	phenotype_Human_Phenotype_Ontology
HP:0001972	Macrocytic anemia	http://compbio.charite.de/hpoweb/showterm?id=HP:0001972	0.494575244744512	1.8151532765044	0	0.110856976854802	39	./Project_E14_66A_GH_stat__DB_HPO_GSEA/HP_0001972.png	20	4522;119559;212;11224;6218;6138;6201;6223;6125;113235;6154;6135;6155;6165;7372;6948;6229;51520;6235;6234	ENSG00000076351;ENSG00000100714;ENSG00000105372;ENSG00000114491;ENSG00000122406;ENSG00000131469;ENSG00000133706;ENSG00000136942;ENSG00000138326;ENSG00000142676;ENSG00000158578;ENSG00000161970;ENSG00000171863;ENSG00000174748;ENSG00000182774;ENSG00000182899;ENSG00000183605;ENSG00000185339;ENSG00000213741;ENSG00000233927	E14_66A_GH_stat	E14_66A_GH_stat__DB_HPO	H:/RNA_BULK/05_KEGG_GO_Analysis/60_GSEA_Ranks/01_RNK/run_1/E14_66A_GH_stat.rnk	phenotype_Human_Phenotype_Ontology
HP:0000387	Absent earlobe	http://compbio.charite.de/hpoweb/showterm?id=HP:0000387	-0.75265406	-1.824136708	0.00177619893112576	0.111208963090158	11	./Project_E14_66A_GH_stat__DB_HPO_GSEA/HP_0000387.png	4	1062;10733;157570;5116	ENSG00000138778;ENSG00000142731;ENSG00000160299;ENSG00000171320	E14_66A_GH_stat	E14_66A_GH_stat__DB_HPO	H:/RNA_BULK/05_KEGG_GO_Analysis/60_GSEA_Ranks/01_RNK/run_1/E14_66A_GH_stat.rnk	phenotype_Human_Phenotype_Ontology
HP:0005368	Abnormality of humoral immunity	http://compbio.charite.de/hpoweb/showterm?id=HP:0005368	0.408008209668367	1.79463998409611	0	0.112624678936714	114	./Project_E14_66A_GH_stat__DB_HPO_GSEA/HP_0005368.png	43	100;4598;6925;2239;975;4522;1789;4478;7040;718;695;9508;950;4125;50485;567;5696;83879;7133;2068;113235;595;3431;2137;7374;4615;4790;9841;4683;51816;2316;1380;1675;5293;5199;11311;204;6948;10555;1503;64135;81704;2629	ENSG00000004455;ENSG00000010671;ENSG00000012232;ENSG00000028137;ENSG00000076248;ENSG00000076351;ENSG00000076716;ENSG00000088305;ENSG00000093072;ENSG00000100714;ENSG00000104320;ENSG00000104774;ENSG00000104884;ENSG00000105329;ENSG00000107099;ENSG00000109320;ENSG00000110092;ENSG00000110651;ENSG00000110921;ENSG00000112365;ENSG00000115267;ENSG00000117322;ENSG00000125730;ENSG00000126759;ENSG00000135899…	E14_66A_GH_stat	E14_66A_GH_stat__DB_HPO	H:/RNA_BULK/05_KEGG_GO_Analysis/60_GSEA_Ranks/01_RNK/run_1/E14_66A_GH_stat.rnk	phenotype_Human_Phenotype_Ontology
HP:0000630	Abnormal retinal artery morphology	http://compbio.charite.de/hpoweb/showterm?id=HP:0000630	0.479979722508557	1.79107495422267	0	0.113822768201158	37	./Project_E14_66A_GH_stat__DB_HPO_GSEA/HP_0000630.png	19	3074;4854;51085;3073;7461;2720;421;2760;4758;4514;3984;26608;4536;4540;4539;4041;6239;9569;5476	ENSG00000006704;ENSG00000009950;ENSG00000049860;ENSG00000064601;ENSG00000074181;ENSG00000099889;ENSG00000106638;ENSG00000106665;ENSG00000106683;ENSG00000124782;ENSG00000162337;ENSG00000170266;ENSG00000196743;ENSG00000198763;ENSG00000198786;ENSG00000198938;ENSG00000204386;ENSG00000212907;ENSG00000213614	E14_66A_GH_stat	E14_66A_GH_stat__DB_HPO	H:/RNA_BULK/05_KEGG_GO_Analysis/60_GSEA_Ranks/01_RNK/run_1/E14_66A_GH_stat.rnk	phenotype_Human_Phenotype_Ontology
HP:0100257	Ectrodactyly	http://compbio.charite.de/hpoweb/showterm?id=HP:0100257	0.499780639941993	1.83839279603287	0	0.114657056845719	39	./Project_E14_66A_GH_stat__DB_HPO_GSEA/HP_0100257.png	16	1717;53834;51360;64423;5376;64359;7979;81846;57514;3954;26123;79158;3295;64840;2260;56704	ENSG00000012174;ENSG00000031081;ENSG00000077782;ENSG00000102312;ENSG00000104369;ENSG00000109099;ENSG00000111670;ENSG00000119977;ENSG00000127418;ENSG00000127922;ENSG00000133812;ENSG00000133835;ENSG00000167693;ENSG00000168924;ENSG00000172893;ENSG00000203485	E14_66A_GH_stat	E14_66A_GH_stat__DB_HPO	H:/RNA_BULK/05_KEGG_GO_Analysis/60_GSEA_Ranks/01_RNK/run_1/E14_66A_GH_stat.rnk	phenotype_Human_Phenotype_Ontology
HP:0005372	Abnormality of B cell physiology	http://compbio.charite.de/hpoweb/showterm?id=HP:0005372	0.41770862416559	1.84282743274835	0	0.114863342031408	108	./Project_E14_66A_GH_stat__DB_HPO_GSEA/HP_0005372.png	41	100;4598;6925;2239;975;4522;1789;4478;7040;695;9508;950;4125;50485;567;5696;83879;7133;2068;113235;595;3431;2137;7374;841;4615;4790;9841;4683;51816;2316;1380;5293;11311;204;6948;10555;1503;64135;81704;2629	ENSG00000004455;ENSG00000010671;ENSG00000012232;ENSG00000028137;ENSG00000064012;ENSG00000076248;ENSG00000076351;ENSG00000076716;ENSG00000088305;ENSG00000093072;ENSG00000100714;ENSG00000104320;ENSG00000104774;ENSG00000104884;ENSG00000105329;ENSG00000107099;ENSG00000109320;ENSG00000110092;ENSG00000110651;ENSG00000110921;ENSG00000112365;ENSG00000115267;ENSG00000117322;ENSG00000135899;ENSG00000136631…	E14_66A_GH_stat	E14_66A_GH_stat__DB_HPO	H:/RNA_BULK/05_KEGG_GO_Analysis/60_GSEA_Ranks/01_RNK/run_1/E14_66A_GH_stat.rnk	phenotype_Human_Phenotype_Ontology
HP:0001789	Hydrops fetalis	http://compbio.charite.de/hpoweb/showterm?id=HP:0001789	-0.541915055	-1.798554863	0	0.117074414729934	38	./Project_E14_66A_GH_stat__DB_HPO_GSEA/HP_0001789.png	17	89891;9786;2623;55112;146059;2632;5337;3030;202018;3040;10661;3930;3039;3032;57560;7390;2317	ENSG00000068885;ENSG00000075651;ENSG00000084754;ENSG00000100578;ENSG00000102145;ENSG00000105610;ENSG00000114480;ENSG00000119333;ENSG00000126870;ENSG00000136068;ENSG00000138029;ENSG00000140326;ENSG00000143815;ENSG00000169762;ENSG00000188536;ENSG00000188690;ENSG00000206172	E14_66A_GH_stat	E14_66A_GH_stat__DB_HPO	H:/RNA_BULK/05_KEGG_GO_Analysis/60_GSEA_Ranks/01_RNK/run_1/E14_66A_GH_stat.rnk	phenotype_Human_Phenotype_Ontology
HP:0003623	Neonatal onset	http://compbio.charite.de/hpoweb/showterm?id=HP:0003623	0.67988494923152	1.8448109136845	0.00437636760530335	0.117227875780413	13	./Project_E14_66A_GH_stat__DB_HPO_GSEA/HP_0003623.png	12	326625;3329;6812;3913;51227;445;435;35;54332;340061;396;359	ENSG00000104381;ENSG00000122971;ENSG00000126522;ENSG00000130707;ENSG00000136854;ENSG00000139428;ENSG00000141522;ENSG00000144381;ENSG00000167580;ENSG00000172037;ENSG00000184584;ENSG00000185808	E14_66A_GH_stat	E14_66A_GH_stat__DB_HPO	H:/RNA_BULK/05_KEGG_GO_Analysis/60_GSEA_Ranks/01_RNK/run_1/E14_66A_GH_stat.rnk	phenotype_Human_Phenotype_Ontology
HP:0002076	Migraine	http://compbio.charite.de/hpoweb/showterm?id=HP:0002076	0.427844314926713	1.78337397543832	0.00634920632905014	0.120187910947733	76	./Project_E14_66A_GH_stat__DB_HPO_GSEA/HP_0002076.png	33	4598;4854;351;10528;94;50484;7132;11224;6218;6138;6201;6223;22909;6125;56652;7291;6154;6135;6155;4615;51816;7148;6165;4514;11232;7099;6229;4771;6235;7048;6234;4540;4072	ENSG00000048392;ENSG00000067182;ENSG00000074181;ENSG00000093072;ENSG00000101361;ENSG00000105372;ENSG00000107815;ENSG00000110921;ENSG00000119888;ENSG00000122406;ENSG00000122691;ENSG00000131469;ENSG00000136869;ENSG00000136942;ENSG00000138326;ENSG00000139567;ENSG00000142192;ENSG00000142676;ENSG00000161970;ENSG00000163513;ENSG00000168477;ENSG00000171863;ENSG00000172936;ENSG00000174748;ENSG00000182774…	E14_66A_GH_stat	E14_66A_GH_stat__DB_HPO	H:/RNA_BULK/05_KEGG_GO_Analysis/60_GSEA_Ranks/01_RNK/run_1/E14_66A_GH_stat.rnk	phenotype_Human_Phenotype_Ontology
HP:0100587	Abnormality of the preputium	http://compbio.charite.de/hpoweb/showterm?id=HP:0100587	-0.584309403	-1.798875047	0.00486223662096882	0.123071581774955	26	./Project_E14_66A_GH_stat__DB_HPO_GSEA/HP_0100587.png	13	57697;2189;2175;2178;55159;29089;675;672;7516;2177;5888;55215;83990	ENSG00000012048;ENSG00000051180;ENSG00000077152;ENSG00000112039;ENSG00000136492;ENSG00000139618;ENSG00000140525;ENSG00000144554;ENSG00000168411;ENSG00000187741;ENSG00000187790;ENSG00000196584;ENSG00000221829	E14_66A_GH_stat	E14_66A_GH_stat__DB_HPO	H:/RNA_BULK/05_KEGG_GO_Analysis/60_GSEA_Ranks/01_RNK/run_1/E14_66A_GH_stat.rnk	phenotype_Human_Phenotype_Ontology
HP:0003201	Rhabdomyolysis	http://compbio.charite.de/hpoweb/showterm?id=HP:0003201	-0.669386943	-1.782967791	0.00344234078581353	0.128613357774003	16	./Project_E14_66A_GH_stat__DB_HPO_GSEA/HP_0003201.png	7	128989;3030;5230;23479;3032;37;7504	ENSG00000047597;ENSG00000072778;ENSG00000084754;ENSG00000102144;ENSG00000136003;ENSG00000138029;ENSG00000183597	E14_66A_GH_stat	E14_66A_GH_stat__DB_HPO	H:/RNA_BULK/05_KEGG_GO_Analysis/60_GSEA_Ranks/01_RNK/run_1/E14_66A_GH_stat.rnk	phenotype_Human_Phenotype_Ontology
HP:0010930	Abnormality of monovalent inorganic cation homeostasis	http://compbio.charite.de/hpoweb/showterm?id=HP:0010930	-0.569577786	-1.785603195	0.00478468898758423	0.130790261326313	31	./Project_E14_66A_GH_stat__DB_HPO_GSEA/HP_0010930.png	11	6513;10916;3145;65125;2908;657;10058;6521;2040;6005;1371	ENSG00000004939;ENSG00000060237;ENSG00000080819;ENSG00000102316;ENSG00000107779;ENSG00000112077;ENSG00000113580;ENSG00000115657;ENSG00000117394;ENSG00000148175;ENSG00000256269	E14_66A_GH_stat	E14_66A_GH_stat__DB_HPO	H:/RNA_BULK/05_KEGG_GO_Analysis/60_GSEA_Ranks/01_RNK/run_1/E14_66A_GH_stat.rnk	phenotype_Human_Phenotype_Ontology
HP:0010979	Abnormality lipoprotein cholesterol concentration	http://compbio.charite.de/hpoweb/showterm?id=HP:0010979	0.575564107356686	1.77028923968853	0.00496277914401296	0.132962359380448	21	./Project_E14_66A_GH_stat__DB_HPO_GSEA/HP_0010979.png	4	6307;3949;10165;84317	ENSG00000004864;ENSG00000052802;ENSG00000130164;ENSG00000136710	E14_66A_GH_stat	E14_66A_GH_stat__DB_HPO	H:/RNA_BULK/05_KEGG_GO_Analysis/60_GSEA_Ranks/01_RNK/run_1/E14_66A_GH_stat.rnk	phenotype_Human_Phenotype_Ontology
HP:0006498	Aplasia/Hypoplasia of the patella	http://compbio.charite.de/hpoweb/showterm?id=HP:0006498	-0.620641631	-1.771004893	0.00168350168066751	0.136273993097469	21	./Project_E14_66A_GH_stat__DB_HPO_GSEA/HP_0006498.png	14	6605;8289;51053;57688;196528;4998;29980;23522;81620;8318;990;23594;9401;157570	ENSG00000073584;ENSG00000085840;ENSG00000091651;ENSG00000093009;ENSG00000094804;ENSG00000112312;ENSG00000117713;ENSG00000130449;ENSG00000156650;ENSG00000159147;ENSG00000160957;ENSG00000167513;ENSG00000171320;ENSG00000189079	E14_66A_GH_stat	E14_66A_GH_stat__DB_HPO	H:/RNA_BULK/05_KEGG_GO_Analysis/60_GSEA_Ranks/01_RNK/run_1/E14_66A_GH_stat.rnk	phenotype_Human_Phenotype_Ontology
HP:0006477	Abnormality of the alveolar ridges	http://compbio.charite.de/hpoweb/showterm?id=HP:0006477	0.567684781908377	1.75132804829965	0.00954653935669084	0.136654558919652	19	./Project_E14_66A_GH_stat__DB_HPO_GSEA/HP_0006477.png	9	1717;2239;1718;2697;26123;79158;9896;65250;55697	ENSG00000076716;ENSG00000103043;ENSG00000111670;ENSG00000112367;ENSG00000116133;ENSG00000119977;ENSG00000152661;ENSG00000172893;ENSG00000197603	E14_66A_GH_stat	E14_66A_GH_stat__DB_HPO	H:/RNA_BULK/05_KEGG_GO_Analysis/60_GSEA_Ranks/01_RNK/run_1/E14_66A_GH_stat.rnk	phenotype_Human_Phenotype_Ontology
HP:0001832	Abnormal metatarsal morphology	http://compbio.charite.de/hpoweb/showterm?id=HP:0001832	0.418102647630742	1.75308546409478	0	0.137204525175376	79	./Project_E14_66A_GH_stat__DB_HPO_GSEA/HP_0001832.png	28	1717;6925;4882;25782;1605;55624;53834;1718;3339;7169;2201;5264;2218;54496;5191;9215;7291;5189;207;3954;64840;9896;26229;2316;11041;2260;126792;55697	ENSG00000077782;ENSG00000085998;ENSG00000102312;ENSG00000103043;ENSG00000106692;ENSG00000107537;ENSG00000112357;ENSG00000112367;ENSG00000116133;ENSG00000118873;ENSG00000122691;ENSG00000127418;ENSG00000127980;ENSG00000132600;ENSG00000133424;ENSG00000138829;ENSG00000142208;ENSG00000142798;ENSG00000149541;ENSG00000159899;ENSG00000168924;ENSG00000172893;ENSG00000173402;ENSG00000174684;ENSG00000176022…	E14_66A_GH_stat	E14_66A_GH_stat__DB_HPO	H:/RNA_BULK/05_KEGG_GO_Analysis/60_GSEA_Ranks/01_RNK/run_1/E14_66A_GH_stat.rnk	phenotype_Human_Phenotype_Ontology
HP:0006965	Acute necrotizing encephalopathy	http://compbio.charite.de/hpoweb/showterm?id=HP:0006965	0.5566681572802	1.75781943752348	0.00265957446101177	0.137267429413305	22	./Project_E14_66A_GH_stat__DB_HPO_GSEA/HP_0006965.png	9	91942;4723;80224;79133;51103;4715;4709;4722;51300	ENSG00000101247;ENSG00000113845;ENSG00000119013;ENSG00000137806;ENSG00000147684;ENSG00000151413;ENSG00000164182;ENSG00000167792;ENSG00000213619	E14_66A_GH_stat	E14_66A_GH_stat__DB_HPO	H:/RNA_BULK/05_KEGG_GO_Analysis/60_GSEA_Ranks/01_RNK/run_1/E14_66A_GH_stat.rnk	phenotype_Human_Phenotype_Ontology
HP:0007141	Sensorimotor neuropathy	http://compbio.charite.de/hpoweb/showterm?id=HP:0007141	0.515847489508517	1.75534694826486	0	0.137279274851313	31	./Project_E14_66A_GH_stat__DB_HPO_GSEA/HP_0007141.png	13	55699;55532;9517;9131;50484;5264;26278;2581;7345;5191;4744;4358;3295	ENSG00000048392;ENSG00000054983;ENSG00000067704;ENSG00000100285;ENSG00000100596;ENSG00000107537;ENSG00000112357;ENSG00000115204;ENSG00000133835;ENSG00000151835;ENSG00000154277;ENSG00000156709;ENSG00000196660	E14_66A_GH_stat	E14_66A_GH_stat__DB_HPO	H:/RNA_BULK/05_KEGG_GO_Analysis/60_GSEA_Ranks/01_RNK/run_1/E14_66A_GH_stat.rnk	phenotype_Human_Phenotype_Ontology
HP:0100712	Abnormality of the lumbar spine	http://compbio.charite.de/hpoweb/showterm?id=HP:0100712	0.691667215448301	1.75986776486696	0.00483091786272725	0.137621979365581	10	./Project_E14_66A_GH_stat__DB_HPO_GSEA/HP_0100712.png	6	4882;139285;4125;6309;79158;10940	ENSG00000104356;ENSG00000104774;ENSG00000109929;ENSG00000111670;ENSG00000159899;ENSG00000184675	E14_66A_GH_stat	E14_66A_GH_stat__DB_HPO	H:/RNA_BULK/05_KEGG_GO_Analysis/60_GSEA_Ranks/01_RNK/run_1/E14_66A_GH_stat.rnk	phenotype_Human_Phenotype_Ontology
HP:0001171	Split hand	http://compbio.charite.de/hpoweb/showterm?id=HP:0001171	0.482837166980364	1.76130102622524	0.00506329112642205	0.13914873434662	38	./Project_E14_66A_GH_stat__DB_HPO_GSEA/HP_0001171.png	15	1717;53834;64423;5376;64359;7979;81846;57514;3954;26123;79158;3295;64840;2260;56704	ENSG00000031081;ENSG00000077782;ENSG00000102312;ENSG00000104369;ENSG00000109099;ENSG00000111670;ENSG00000119977;ENSG00000127418;ENSG00000127922;ENSG00000133812;ENSG00000133835;ENSG00000167693;ENSG00000168924;ENSG00000172893;ENSG00000203485	E14_66A_GH_stat	E14_66A_GH_stat__DB_HPO	H:/RNA_BULK/05_KEGG_GO_Analysis/60_GSEA_Ranks/01_RNK/run_1/E14_66A_GH_stat.rnk	phenotype_Human_Phenotype_Ontology
HP:0040012	Chromosome breakage	http://compbio.charite.de/hpoweb/showterm?id=HP:0040012	-0.696655162	-1.771944826	0.00857632931633563	0.140736836736429	13	./Project_E14_66A_GH_stat__DB_HPO_GSEA/HP_0040012.png	7	2175;2178;675;641;2177;55215;83990	ENSG00000112039;ENSG00000136492;ENSG00000139618;ENSG00000140525;ENSG00000144554;ENSG00000187741;ENSG00000197299	E14_66A_GH_stat	E14_66A_GH_stat__DB_HPO	H:/RNA_BULK/05_KEGG_GO_Analysis/60_GSEA_Ranks/01_RNK/run_1/E14_66A_GH_stat.rnk	phenotype_Human_Phenotype_Ontology
HP:0002788	Recurrent upper respiratory tract infections	http://compbio.charite.de/hpoweb/showterm?id=HP:0002788	0.442560737273341	1.76140639032696	0.00568181816567665	0.142119411504167	59	./Project_E14_66A_GH_stat__DB_HPO_GSEA/HP_0002788.png	21	100;975;6448;138050;1789;54919;7132;2720;6890;6891;54;6892;2622;7374;79158;4790;9841;4683;6772;1380;26191	ENSG00000067182;ENSG00000076248;ENSG00000088305;ENSG00000102575;ENSG00000104320;ENSG00000109320;ENSG00000110651;ENSG00000111670;ENSG00000112365;ENSG00000115415;ENSG00000117322;ENSG00000134242;ENSG00000141013;ENSG00000164818;ENSG00000165102;ENSG00000168394;ENSG00000170266;ENSG00000181523;ENSG00000196839;ENSG00000204267;ENSG00000231925	E14_66A_GH_stat	E14_66A_GH_stat__DB_HPO	H:/RNA_BULK/05_KEGG_GO_Analysis/60_GSEA_Ranks/01_RNK/run_1/E14_66A_GH_stat.rnk	phenotype_Human_Phenotype_Ontology
HP:0007665	Curly eyelashes	http://compbio.charite.de/hpoweb/showterm?id=HP:0007665	-0.71387111	-1.760187079	0.00526315788550323	0.148497594314762	11	./Project_E14_66A_GH_stat__DB_HPO_GSEA/HP_0007665.png	7	1857;25836;8243;4297;9126;55209;5885	ENSG00000072501;ENSG00000108055;ENSG00000118058;ENSG00000161202;ENSG00000164190;ENSG00000164754;ENSG00000168137	E14_66A_GH_stat	E14_66A_GH_stat__DB_HPO	H:/RNA_BULK/05_KEGG_GO_Analysis/60_GSEA_Ranks/01_RNK/run_1/E14_66A_GH_stat.rnk	phenotype_Human_Phenotype_Ontology
HP:0100760	Clubbing of toes	http://compbio.charite.de/hpoweb/showterm?id=HP:0100760	-0.56938463	-1.752393214	0.00322580644640999	0.155569825030374	26	./Project_E14_66A_GH_stat__DB_HPO_GSEA/HP_0100760.png	13	57697;2189;2175;2178;55159;29089;675;672;7516;2177;5888;55215;83990	ENSG00000012048;ENSG00000051180;ENSG00000077152;ENSG00000112039;ENSG00000136492;ENSG00000139618;ENSG00000140525;ENSG00000144554;ENSG00000168411;ENSG00000187741;ENSG00000187790;ENSG00000196584;ENSG00000221829	E14_66A_GH_stat	E14_66A_GH_stat__DB_HPO	H:/RNA_BULK/05_KEGG_GO_Analysis/60_GSEA_Ranks/01_RNK/run_1/E14_66A_GH_stat.rnk	phenotype_Human_Phenotype_Ontology
HP:0006956	Dilation of lateral ventricles	http://compbio.charite.de/hpoweb/showterm?id=HP:0006956	-0.715069569	-1.743870656	0.0100166944740957	0.165449184031615	12	./Project_E14_66A_GH_stat__DB_HPO_GSEA/HP_0006956.png	8	9786;10159;51244;5879;79848;2639;57498;2146	ENSG00000100578;ENSG00000104218;ENSG00000105607;ENSG00000106462;ENSG00000134313;ENSG00000136238;ENSG00000154781;ENSG00000182220	E14_66A_GH_stat	E14_66A_GH_stat__DB_HPO	H:/RNA_BULK/05_KEGG_GO_Analysis/60_GSEA_Ranks/01_RNK/run_1/E14_66A_GH_stat.rnk	phenotype_Human_Phenotype_Ontology
HP:0011902	Abnormal hemoglobin	http://compbio.charite.de/hpoweb/showterm?id=HP:0011902	-0.652605673	-1.740281806	0.00173010380323511	0.166159865738233	16	./Project_E14_66A_GH_stat__DB_HPO_GSEA/HP_0011902.png	12	3045;1727;1528;2057;2623;546;3040;10661;3039;3048;3047;3043	ENSG00000085224;ENSG00000100243;ENSG00000102145;ENSG00000105610;ENSG00000166347;ENSG00000187266;ENSG00000188536;ENSG00000196565;ENSG00000206172;ENSG00000213934;ENSG00000223609;ENSG00000244734	E14_66A_GH_stat	E14_66A_GH_stat__DB_HPO	H:/RNA_BULK/05_KEGG_GO_Analysis/60_GSEA_Ranks/01_RNK/run_1/E14_66A_GH_stat.rnk	phenotype_Human_Phenotype_Ontology
HP:0002897	Parathyroid adenoma	http://compbio.charite.de/hpoweb/showterm?id=HP:0002897	-0.70747298	-1.72596489	0.00532859679337727	0.1808905285707	11	./Project_E14_66A_GH_stat__DB_HPO_GSEA/HP_0002897.png	10	4221;1026;3418;4763;5573;1030;3417;201163;1031;1027	ENSG00000108946;ENSG00000111276;ENSG00000123080;ENSG00000124762;ENSG00000133895;ENSG00000138413;ENSG00000147883;ENSG00000154803;ENSG00000182054;ENSG00000196712	E14_66A_GH_stat	E14_66A_GH_stat__DB_HPO	H:/RNA_BULK/05_KEGG_GO_Analysis/60_GSEA_Ranks/01_RNK/run_1/E14_66A_GH_stat.rnk	phenotype_Human_Phenotype_Ontology
HP:0100733	Neoplasm of the parathyroid gland	http://compbio.charite.de/hpoweb/showterm?id=HP:0100733	-0.70747298	-1.72596489	0.00532859679337727	0.1808905285707	11	./Project_E14_66A_GH_stat__DB_HPO_GSEA/HP_0100733.png	10	4221;1026;3418;4763;5573;1030;3417;201163;1031;1027	ENSG00000108946;ENSG00000111276;ENSG00000123080;ENSG00000124762;ENSG00000133895;ENSG00000138413;ENSG00000147883;ENSG00000154803;ENSG00000182054;ENSG00000196712	E14_66A_GH_stat	E14_66A_GH_stat__DB_HPO	H:/RNA_BULK/05_KEGG_GO_Analysis/60_GSEA_Ranks/01_RNK/run_1/E14_66A_GH_stat.rnk	phenotype_Human_Phenotype_Ontology
HP:0000744	Low frustration tolerance	http://compbio.charite.de/hpoweb/showterm?id=HP:0000744	-0.696792802	-1.714647193	0.00547445254475465	0.196852125355588	11	./Project_E14_66A_GH_stat__DB_HPO_GSEA/HP_0000744.png	8	4128;8243;8242;26058;55737;1981;4297;6622	ENSG00000069329;ENSG00000072501;ENSG00000114867;ENSG00000118058;ENSG00000126012;ENSG00000145335;ENSG00000189221;ENSG00000204120	E14_66A_GH_stat	E14_66A_GH_stat__DB_HPO	H:/RNA_BULK/05_KEGG_GO_Analysis/60_GSEA_Ranks/01_RNK/run_1/E14_66A_GH_stat.rnk	phenotype_Human_Phenotype_Ontology
HP:0200043	Verrucae	http://compbio.charite.de/hpoweb/showterm?id=HP:0200043	-0.69905235	-1.710269501	0.0129629629389575	0.200574006698516	11	./Project_E14_66A_GH_stat__DB_HPO_GSEA/HP_0200043.png	5	56262;11322;6929;5290;5295	ENSG00000071564;ENSG00000121879;ENSG00000136802;ENSG00000141524;ENSG00000145675	E14_66A_GH_stat	E14_66A_GH_stat__DB_HPO	H:/RNA_BULK/05_KEGG_GO_Analysis/60_GSEA_Ranks/01_RNK/run_1/E14_66A_GH_stat.rnk	phenotype_Human_Phenotype_Ontology
HP:0012745	Short palpebral fissure	http://compbio.charite.de/hpoweb/showterm?id=HP:0012745	-0.469343492	-1.704080409	0.00607902734638446	0.207672536239836	60	./Project_E14_66A_GH_stat__DB_HPO_GSEA/HP_0012745.png	29	89910;84314;57697;2189;2175;9702;8243;3845;2178;55159;4998;29089;8239;57167;7707;29980;675;4297;145173;23522;203068;672;7516;2177;5888;55215;10982;4000;83990	ENSG00000012048;ENSG00000051180;ENSG00000072501;ENSG00000077152;ENSG00000085840;ENSG00000101115;ENSG00000112039;ENSG00000118058;ENSG00000124486;ENSG00000133703;ENSG00000136492;ENSG00000139618;ENSG00000140525;ENSG00000144554;ENSG00000151148;ENSG00000156650;ENSG00000159147;ENSG00000160789;ENSG00000163848;ENSG00000166037;ENSG00000166974;ENSG00000168411;ENSG00000179029;ENSG00000187676;ENSG00000187741…	E14_66A_GH_stat	E14_66A_GH_stat__DB_HPO	H:/RNA_BULK/05_KEGG_GO_Analysis/60_GSEA_Ranks/01_RNK/run_1/E14_66A_GH_stat.rnk	phenotype_Human_Phenotype_Ontology
HP:0001956	Truncal obesity	http://compbio.charite.de/hpoweb/showterm?id=HP:0001956	-0.553448774	-1.701281957	0.00673400672267002	0.207705993361489	27	./Project_E14_66A_GH_stat__DB_HPO_GSEA/HP_0001956.png	17	157680;26137;208;3480;5573;25836;9101;8243;9149;57187;4297;9126;55209;2033;5885;1387;5116	ENSG00000005339;ENSG00000072501;ENSG00000100393;ENSG00000105204;ENSG00000105221;ENSG00000108055;ENSG00000108946;ENSG00000118058;ENSG00000125676;ENSG00000132549;ENSG00000138592;ENSG00000140443;ENSG00000160299;ENSG00000164190;ENSG00000164754;ENSG00000168137;ENSG00000181722	E14_66A_GH_stat	E14_66A_GH_stat__DB_HPO	H:/RNA_BULK/05_KEGG_GO_Analysis/60_GSEA_Ranks/01_RNK/run_1/E14_66A_GH_stat.rnk	phenotype_Human_Phenotype_Ontology
HP:0010026	Aplasia/Hypoplasia of the 1st metacarpal	http://compbio.charite.de/hpoweb/showterm?id=HP:0010026	-0.620942545	-1.681485639	0.010135135118015	0.227311976706417	16	./Project_E14_66A_GH_stat__DB_HPO_GSEA/HP_0010026.png	9	25836;8243;57167;4297;9126;55209;55215;5885;5116	ENSG00000072501;ENSG00000101115;ENSG00000108055;ENSG00000118058;ENSG00000140525;ENSG00000160299;ENSG00000164190;ENSG00000164754;ENSG00000168137	E14_66A_GH_stat	E14_66A_GH_stat__DB_HPO	H:/RNA_BULK/05_KEGG_GO_Analysis/60_GSEA_Ranks/01_RNK/run_1/E14_66A_GH_stat.rnk	phenotype_Human_Phenotype_Ontology
HP:0011766	Abnormality of the parathyroid morphology	http://compbio.charite.de/hpoweb/showterm?id=HP:0011766	-0.678313825	-1.684868395	0.00714285713010204	0.232141541565367	12	./Project_E14_66A_GH_stat__DB_HPO_GSEA/HP_0011766.png	10	4221;1026;3418;4763;5573;1030;3417;201163;1031;1027	ENSG00000108946;ENSG00000111276;ENSG00000123080;ENSG00000124762;ENSG00000133895;ENSG00000138413;ENSG00000147883;ENSG00000154803;ENSG00000182054;ENSG00000196712	E14_66A_GH_stat	E14_66A_GH_stat__DB_HPO	H:/RNA_BULK/05_KEGG_GO_Analysis/60_GSEA_Ranks/01_RNK/run_1/E14_66A_GH_stat.rnk	phenotype_Human_Phenotype_Ontology
HP:0009939	Mandibular aplasia	http://compbio.charite.de/hpoweb/showterm?id=HP:0009939	-0.685009683	-1.681980323	0.0177619893112576	0.232736893713789	11	./Project_E14_66A_GH_stat__DB_HPO_GSEA/HP_0009939.png	6	51053;4998;81620;8318;990;23594	ENSG00000085840;ENSG00000091651;ENSG00000093009;ENSG00000094804;ENSG00000112312;ENSG00000167513	E14_66A_GH_stat	E14_66A_GH_stat__DB_HPO	H:/RNA_BULK/05_KEGG_GO_Analysis/60_GSEA_Ranks/01_RNK/run_1/E14_66A_GH_stat.rnk	phenotype_Human_Phenotype_Ontology
HP:0009660	Short phalanx of the thumb	http://compbio.charite.de/hpoweb/showterm?id=HP:0009660	-0.605110323	-1.686028454	0.0119047618845157	0.235847017363194	18	./Project_E14_66A_GH_stat__DB_HPO_GSEA/HP_0009660.png	9	25836;8243;57167;4297;9126;55209;55215;5885;5116	ENSG00000072501;ENSG00000101115;ENSG00000108055;ENSG00000118058;ENSG00000140525;ENSG00000160299;ENSG00000164190;ENSG00000164754;ENSG00000168137	E14_66A_GH_stat	E14_66A_GH_stat__DB_HPO	H:/RNA_BULK/05_KEGG_GO_Analysis/60_GSEA_Ranks/01_RNK/run_1/E14_66A_GH_stat.rnk	phenotype_Human_Phenotype_Ontology
HP:0010009	Abnormality of the 1st metacarpal	http://compbio.charite.de/hpoweb/showterm?id=HP:0010009	-0.606777177	-1.664814816	0.0119250425691226	0.242904179812322	17	./Project_E14_66A_GH_stat__DB_HPO_GSEA/HP_0010009.png	9	25836;8243;57167;4297;9126;55209;55215;5885;5116	ENSG00000072501;ENSG00000101115;ENSG00000108055;ENSG00000118058;ENSG00000140525;ENSG00000160299;ENSG00000164190;ENSG00000164754;ENSG00000168137	E14_66A_GH_stat	E14_66A_GH_stat__DB_HPO	H:/RNA_BULK/05_KEGG_GO_Analysis/60_GSEA_Ranks/01_RNK/run_1/E14_66A_GH_stat.rnk	phenotype_Human_Phenotype_Ontology
HP:0100570	Carcinoid tumor	http://compbio.charite.de/hpoweb/showterm?id=HP:0100570	-0.691232939	-1.67187753	0.0140597539295962	0.243401203431126	10	./Project_E14_66A_GH_stat__DB_HPO_GSEA/HP_0100570.png	6	1616;1030;546;4000;1031;1027	ENSG00000085224;ENSG00000111276;ENSG00000123080;ENSG00000147883;ENSG00000160789;ENSG00000204209	E14_66A_GH_stat	E14_66A_GH_stat__DB_HPO	H:/RNA_BULK/05_KEGG_GO_Analysis/60_GSEA_Ranks/01_RNK/run_1/E14_66A_GH_stat.rnk	phenotype_Human_Phenotype_Ontology
HP:0009906	Aplasia/Hypoplasia of the earlobes	http://compbio.charite.de/hpoweb/showterm?id=HP:0009906	-0.539649058	-1.665676457	0.009693053296134	0.246692312381224	29	./Project_E14_66A_GH_stat__DB_HPO_GSEA/HP_0009906.png	10	7353;221037;990;3040;4000;3039;1062;10733;157570;5116	ENSG00000070010;ENSG00000094804;ENSG00000138778;ENSG00000142731;ENSG00000160299;ENSG00000160789;ENSG00000171320;ENSG00000171988;ENSG00000188536;ENSG00000206172	E14_66A_GH_stat	E14_66A_GH_stat__DB_HPO	H:/RNA_BULK/05_KEGG_GO_Analysis/60_GSEA_Ranks/01_RNK/run_1/E14_66A_GH_stat.rnk	phenotype_Human_Phenotype_Ontology
HP:0100627	Displacement of the external urethral meatus	http://compbio.charite.de/hpoweb/showterm?id=HP:0100627	-0.394432715	-1.658096299	0	0.247877541116121	189	./Project_E14_66A_GH_stat__DB_HPO_GSEA/HP_0100627.png	71	998;9632;57697;1528;7317;2189;2175;1857;51053;25836;10847;5781;64324;8243;3845;9786;2178;55159;9839;81857;4998;29089;5894;219844;4204;673;372;7353;8085;5422;10046;29072;675;221037;4297;145173;546;81620;701;8318;990;203068;672;79848;7516;9126;2177;23594;8473;55209;5888;202018;7403;80169;3040;2033;55215;10982;5906;57724;7468;4000;5885;83990;1387;3481;3039;4853;157570;5116;627	ENSG00000005339;ENSG00000012048;ENSG00000013619;ENSG00000051180;ENSG00000070010;ENSG00000070831;ENSG00000072501;ENSG00000077152;ENSG00000080603;ENSG00000085224;ENSG00000085840;ENSG00000091651;ENSG00000093009;ENSG00000094804;ENSG00000095139;ENSG00000100393;ENSG00000100578;ENSG00000101868;ENSG00000104218;ENSG00000104973;ENSG00000108055;ENSG00000109685;ENSG00000112039;ENSG00000112312;ENSG00000116473…	E14_66A_GH_stat	E14_66A_GH_stat__DB_HPO	H:/RNA_BULK/05_KEGG_GO_Analysis/60_GSEA_Ranks/01_RNK/run_1/E14_66A_GH_stat.rnk	phenotype_Human_Phenotype_Ontology
HP:0000520	Proptosis	http://compbio.charite.de/hpoweb/showterm?id=HP:0000520	-0.403896359	-1.660400765	0.00134228187739291	0.248076776330382	140	./Project_E14_66A_GH_stat__DB_HPO_GSEA/HP_0000520.png	53	6655;10978;6016;2189;2175;1513;1857;25836;10984;2077;5781;64324;3845;4287;2178;9419;55159;55252;1302;5325;29089;5894;259266;55755;3643;673;27125;675;54820;23522;8318;672;29968;51594;7516;2177;5888;2033;55215;7468;9401;4000;83990;10370;1387;3481;10733;8925;157570;249;171023;150468;2317	ENSG00000005339;ENSG00000012048;ENSG00000051180;ENSG00000066279;ENSG00000066427;ENSG00000072364;ENSG00000072864;ENSG00000077152;ENSG00000093009;ENSG00000100393;ENSG00000100485;ENSG00000103657;ENSG00000105722;ENSG00000109685;ENSG00000112039;ENSG00000118495;ENSG00000119878;ENSG00000132155;ENSG00000133703;ENSG00000135069;ENSG00000136068;ENSG00000136492;ENSG00000136861;ENSG00000139618;ENSG00000140525…	E14_66A_GH_stat	E14_66A_GH_stat__DB_HPO	H:/RNA_BULK/05_KEGG_GO_Analysis/60_GSEA_Ranks/01_RNK/run_1/E14_66A_GH_stat.rnk	phenotype_Human_Phenotype_Ontology
HP:0000047	Hypospadias	http://compbio.charite.de/hpoweb/showterm?id=HP:0000047	-0.396520262	-1.667325723	0	0.248538737482786	179	./Project_E14_66A_GH_stat__DB_HPO_GSEA/HP_0000047.png	69	998;9632;57697;1528;7317;2189;2175;1857;51053;25836;10847;5781;64324;8243;3845;9786;2178;55159;9839;81857;4998;29089;5894;219844;4204;673;372;7353;8085;5422;10046;29072;675;221037;4297;145173;546;81620;701;8318;990;203068;672;79848;7516;9126;2177;23594;8473;55209;5888;202018;7403;3040;2033;55215;10982;5906;57724;7468;4000;5885;83990;1387;3481;3039;4853;157570;5116	ENSG00000005339;ENSG00000012048;ENSG00000013619;ENSG00000051180;ENSG00000070010;ENSG00000070831;ENSG00000072501;ENSG00000077152;ENSG00000080603;ENSG00000085224;ENSG00000085840;ENSG00000091651;ENSG00000093009;ENSG00000094804;ENSG00000095139;ENSG00000100393;ENSG00000100578;ENSG00000101868;ENSG00000104218;ENSG00000104973;ENSG00000108055;ENSG00000109685;ENSG00000112039;ENSG00000112312;ENSG00000116473…	E14_66A_GH_stat	E14_66A_GH_stat__DB_HPO	H:/RNA_BULK/05_KEGG_GO_Analysis/60_GSEA_Ranks/01_RNK/run_1/E14_66A_GH_stat.rnk	phenotype_Human_Phenotype_Ontology
HP:0002580	Volvulus	http://compbio.charite.de/hpoweb/showterm?id=HP:0002580	-0.677877725	-1.649464893	0.0159574467802173	0.263693326608371	10	./Project_E14_66A_GH_stat__DB_HPO_GSEA/HP_0002580.png	7	25836;8243;4297;546;9126;55209;5885	ENSG00000072501;ENSG00000085224;ENSG00000108055;ENSG00000118058;ENSG00000164190;ENSG00000164754;ENSG00000168137	E14_66A_GH_stat	E14_66A_GH_stat__DB_HPO	H:/RNA_BULK/05_KEGG_GO_Analysis/60_GSEA_Ranks/01_RNK/run_1/E14_66A_GH_stat.rnk	phenotype_Human_Phenotype_Ontology
HP:0000059	Hypoplastic labia majora	http://compbio.charite.de/hpoweb/showterm?id=HP:0000059	-0.536766461	-1.614133628	0.0221843003034398	0.264475106518686	26	./Project_E14_66A_GH_stat__DB_HPO_GSEA/HP_0000059.png	14	1857;51053;25836;8243;4998;4297;145173;81620;8318;990;9126;23594;55209;5885	ENSG00000072501;ENSG00000085840;ENSG00000091651;ENSG00000093009;ENSG00000094804;ENSG00000108055;ENSG00000112312;ENSG00000118058;ENSG00000161202;ENSG00000164190;ENSG00000164754;ENSG00000167513;ENSG00000168137;ENSG00000187676	E14_66A_GH_stat	E14_66A_GH_stat__DB_HPO	H:/RNA_BULK/05_KEGG_GO_Analysis/60_GSEA_Ranks/01_RNK/run_1/E14_66A_GH_stat.rnk	phenotype_Human_Phenotype_Ontology
HP:0003042	Elbow dislocation	http://compbio.charite.de/hpoweb/showterm?id=HP:0003042	-0.455258675	-1.611603293	0.0141732283241366	0.266570811666784	55	./Project_E14_66A_GH_stat__DB_HPO_GSEA/HP_0003042.png	21	1857;51053;25836;8243;196528;4998;29980;4297;81620;8318;990;9126;23594;55209;2033;5885;3835;1387;4853;171023;2317	ENSG00000005339;ENSG00000072501;ENSG00000079616;ENSG00000085840;ENSG00000091651;ENSG00000093009;ENSG00000094804;ENSG00000100393;ENSG00000108055;ENSG00000112312;ENSG00000118058;ENSG00000134250;ENSG00000136068;ENSG00000159147;ENSG00000161202;ENSG00000164190;ENSG00000164754;ENSG00000167513;ENSG00000168137;ENSG00000171456;ENSG00000189079	E14_66A_GH_stat	E14_66A_GH_stat__DB_HPO	H:/RNA_BULK/05_KEGG_GO_Analysis/60_GSEA_Ranks/01_RNK/run_1/E14_66A_GH_stat.rnk	phenotype_Human_Phenotype_Ontology
HP:0006660	Aplastic clavicle	http://compbio.charite.de/hpoweb/showterm?id=HP:0006660	-0.612699364	-1.614149902	0.0255536626481198	0.268746660705989	16	./Project_E14_66A_GH_stat__DB_HPO_GSEA/HP_0006660.png	9	51053;9786;4998;57167;81620;8318;990;23594;4000	ENSG00000085840;ENSG00000091651;ENSG00000093009;ENSG00000094804;ENSG00000100578;ENSG00000101115;ENSG00000112312;ENSG00000160789;ENSG00000167513	E14_66A_GH_stat	E14_66A_GH_stat__DB_HPO	H:/RNA_BULK/05_KEGG_GO_Analysis/60_GSEA_Ranks/01_RNK/run_1/E14_66A_GH_stat.rnk	phenotype_Human_Phenotype_Ontology
HP:0007874	Almond-shaped palpebral fissure	http://compbio.charite.de/hpoweb/showterm?id=HP:0007874	-0.528061922	-1.641655297	0.00990099008267163	0.272090397769139	28	./Project_E14_66A_GH_stat__DB_HPO_GSEA/HP_0007874.png	14	57697;2189;2175;2178;55159;29089;675;7319;672;7516;2177;5888;55215;83990	ENSG00000012048;ENSG00000051180;ENSG00000077152;ENSG00000077721;ENSG00000112039;ENSG00000136492;ENSG00000139618;ENSG00000140525;ENSG00000144554;ENSG00000168411;ENSG00000187741;ENSG00000187790;ENSG00000196584;ENSG00000221829	E14_66A_GH_stat	E14_66A_GH_stat__DB_HPO	H:/RNA_BULK/05_KEGG_GO_Analysis/60_GSEA_Ranks/01_RNK/run_1/E14_66A_GH_stat.rnk	phenotype_Human_Phenotype_Ontology
HP:0200005	Abnormal shape of the palpebral fissure	http://compbio.charite.de/hpoweb/showterm?id=HP:0200005	-0.528061922	-1.641655297	0.00990099008267163	0.272090397769139	28	./Project_E14_66A_GH_stat__DB_HPO_GSEA/HP_0200005.png	14	57697;2189;2175;2178;55159;29089;675;7319;672;7516;2177;5888;55215;83990	ENSG00000012048;ENSG00000051180;ENSG00000077152;ENSG00000077721;ENSG00000112039;ENSG00000136492;ENSG00000139618;ENSG00000140525;ENSG00000144554;ENSG00000168411;ENSG00000187741;ENSG00000187790;ENSG00000196584;ENSG00000221829	E14_66A_GH_stat	E14_66A_GH_stat__DB_HPO	H:/RNA_BULK/05_KEGG_GO_Analysis/60_GSEA_Ranks/01_RNK/run_1/E14_66A_GH_stat.rnk	phenotype_Human_Phenotype_Ontology
HP:0002490	Increased CSF lactate	http://compbio.charite.de/hpoweb/showterm?id=HP:0002490	0.577052259980176	2.24514208539042	0	0.000966758297519866	65	./Project_E14_66A_GL_stat__DB_HPO_GSEA/HP_0002490.png	36	4191;65260;22868;80224;9131;1892;29078;10128;91942;65993;54931;4709;128240;55967;51601;4723;51204;51300;9997;617;79133;4726;4704;1352;1340;4722;55005;51103;374291;4715;60386;85476;6341;4697;5160;4694	ENSG00000006695;ENSG00000074071;ENSG00000074582;ENSG00000101247;ENSG00000113845;ENSG00000115286;ENSG00000118246;ENSG00000119013;ENSG00000123545;ENSG00000125356;ENSG00000125454;ENSG00000126267;ENSG00000127884;ENSG00000131828;ENSG00000133028;ENSG00000136463;ENSG00000137806;ENSG00000138095;ENSG00000139180;ENSG00000144182;ENSG00000145494;ENSG00000146701;ENSG00000147684;ENSG00000151413;ENSG00000155906…	E14_66A_GL_stat	E14_66A_GL_stat__DB_HPO	H:/RNA_BULK/05_KEGG_GO_Analysis/60_GSEA_Ranks/01_RNK/run_1/E14_66A_GL_stat.rnk	phenotype_Human_Phenotype_Ontology
HP:0030085	Abnormal CSF lactate level	http://compbio.charite.de/hpoweb/showterm?id=HP:0030085	0.577052259980176	2.24514208539042	0	0.000966758297519866	65	./Project_E14_66A_GL_stat__DB_HPO_GSEA/HP_0030085.png	36	4191;65260;22868;80224;9131;1892;29078;10128;91942;65993;54931;4709;128240;55967;51601;4723;51204;51300;9997;617;79133;4726;4704;1352;1340;4722;55005;51103;374291;4715;60386;85476;6341;4697;5160;4694	ENSG00000006695;ENSG00000074071;ENSG00000074582;ENSG00000101247;ENSG00000113845;ENSG00000115286;ENSG00000118246;ENSG00000119013;ENSG00000123545;ENSG00000125356;ENSG00000125454;ENSG00000126267;ENSG00000127884;ENSG00000131828;ENSG00000133028;ENSG00000136463;ENSG00000137806;ENSG00000138095;ENSG00000139180;ENSG00000144182;ENSG00000145494;ENSG00000146701;ENSG00000147684;ENSG00000151413;ENSG00000155906…	E14_66A_GL_stat	E14_66A_GL_stat__DB_HPO	H:/RNA_BULK/05_KEGG_GO_Analysis/60_GSEA_Ranks/01_RNK/run_1/E14_66A_GL_stat.rnk	phenotype_Human_Phenotype_Ontology
HP:0002151	Increased serum lactate	http://compbio.charite.de/hpoweb/showterm?id=HP:0002151	0.524398773742241	2.27306852296076	0	0.0014501374462798	130	./Project_E14_66A_GL_stat__DB_HPO_GSEA/HP_0002151.png	67	3939;708;4191;119559;124454;11222;39;80324;400916;23590;65260;22868;5917;9131;79587;4285;7284;1892;79731;10128;92609;91942;51067;65993;56652;54931;80222;55750;54968;128240;7084;55967;55768;27089;51601;4723;51204;56945;65080;9997;617;79133;4513;4704;7385;1352;1340;4722;55005;1537;4514;57017;374291;4538;4541;1738;4540;6392;10667;57505;11019;85476;91647;6341;4697;5160;57570	ENSG00000006530;ENSG00000006695;ENSG00000027001;ENSG00000074071;ENSG00000074582;ENSG00000088682;ENSG00000091140;ENSG00000101247;ENSG00000103356;ENSG00000105197;ENSG00000107815;ENSG00000108561;ENSG00000113643;ENSG00000114686;ENSG00000115286;ENSG00000118246;ENSG00000120437;ENSG00000121897;ENSG00000124608;ENSG00000126267;ENSG00000126814;ENSG00000127884;ENSG00000131828;ENSG00000133028;ENSG00000134333…	E14_66A_GL_stat	E14_66A_GL_stat__DB_HPO	H:/RNA_BULK/05_KEGG_GO_Analysis/60_GSEA_Ranks/01_RNK/run_1/E14_66A_GL_stat.rnk	phenotype_Human_Phenotype_Ontology
HP:0025454	Abnormal CSF metabolite level	http://compbio.charite.de/hpoweb/showterm?id=HP:0025454	0.556184964612567	2.19073502718444	0	0.00253774053098965	70	./Project_E14_66A_GL_stat__DB_HPO_GSEA/HP_0025454.png	38	4191;22934;65260;22868;80224;9131;1892;29078;10128;91942;65993;54931;4709;128240;55967;55768;51601;4723;51204;51300;9997;617;79133;4726;4704;1352;1340;4722;55005;51103;374291;4715;60386;85476;6341;4697;5160;4694	ENSG00000006695;ENSG00000074071;ENSG00000074582;ENSG00000101247;ENSG00000113845;ENSG00000115286;ENSG00000118246;ENSG00000119013;ENSG00000123545;ENSG00000125356;ENSG00000125454;ENSG00000126267;ENSG00000127884;ENSG00000131828;ENSG00000133028;ENSG00000136463;ENSG00000137806;ENSG00000138095;ENSG00000139180;ENSG00000144182;ENSG00000145494;ENSG00000146701;ENSG00000147684;ENSG00000151092;ENSG00000151413…	E14_66A_GL_stat	E14_66A_GL_stat__DB_HPO	H:/RNA_BULK/05_KEGG_GO_Analysis/60_GSEA_Ranks/01_RNK/run_1/E14_66A_GL_stat.rnk	phenotype_Human_Phenotype_Ontology
HP:0001923	Reticulocytosis	http://compbio.charite.de/hpoweb/showterm?id=HP:0001923	-0.685524549	-2.149020589	0	0.00536111342853723	24	./Project_E14_66A_GL_stat__DB_HPO_GSEA/HP_0001923.png	10	286;6710;6005;6513;10058;3783;6521;3048;2040;3043	ENSG00000004939;ENSG00000029534;ENSG00000070182;ENSG00000104783;ENSG00000112077;ENSG00000115657;ENSG00000117394;ENSG00000148175;ENSG00000196565;ENSG00000244734	E14_66A_GL_stat	E14_66A_GL_stat__DB_HPO	H:/RNA_BULK/05_KEGG_GO_Analysis/60_GSEA_Ranks/01_RNK/run_1/E14_66A_GL_stat.rnk	phenotype_Human_Phenotype_Ontology
HP:0001878	Hemolytic anemia	http://compbio.charite.de/hpoweb/showterm?id=HP:0001878	-0.538520926	-2.157525678	0	0.00589722477139095	74	./Project_E14_66A_GL_stat__DB_HPO_GSEA/HP_0001878.png	26	3845;7403;3039;355;8085;286;3040;6710;6005;6513;7389;966;2235;2035;10058;669;3783;6521;7390;2729;2038;210;1371;6708;2040;3043	ENSG00000001084;ENSG00000004939;ENSG00000026103;ENSG00000029534;ENSG00000066926;ENSG00000070182;ENSG00000080819;ENSG00000085063;ENSG00000104783;ENSG00000112077;ENSG00000115657;ENSG00000117394;ENSG00000126088;ENSG00000133703;ENSG00000147050;ENSG00000148175;ENSG00000148218;ENSG00000159023;ENSG00000163554;ENSG00000166947;ENSG00000167548;ENSG00000172331;ENSG00000188536;ENSG00000188690;ENSG00000206172…	E14_66A_GL_stat	E14_66A_GL_stat__DB_HPO	H:/RNA_BULK/05_KEGG_GO_Analysis/60_GSEA_Ranks/01_RNK/run_1/E14_66A_GL_stat.rnk	phenotype_Human_Phenotype_Ontology
HP:0011895	Anemia due to reduced life span of red cells	http://compbio.charite.de/hpoweb/showterm?id=HP:0011895	-0.538520926	-2.157525678	0	0.00589722477139095	74	./Project_E14_66A_GL_stat__DB_HPO_GSEA/HP_0011895.png	26	3845;7403;3039;355;8085;286;3040;6710;6005;6513;7389;966;2235;2035;10058;669;3783;6521;7390;2729;2038;210;1371;6708;2040;3043	ENSG00000001084;ENSG00000004939;ENSG00000026103;ENSG00000029534;ENSG00000066926;ENSG00000070182;ENSG00000080819;ENSG00000085063;ENSG00000104783;ENSG00000112077;ENSG00000115657;ENSG00000117394;ENSG00000126088;ENSG00000133703;ENSG00000147050;ENSG00000148175;ENSG00000148218;ENSG00000159023;ENSG00000163554;ENSG00000166947;ENSG00000167548;ENSG00000172331;ENSG00000188536;ENSG00000188690;ENSG00000206172…	E14_66A_GL_stat	E14_66A_GL_stat__DB_HPO	H:/RNA_BULK/05_KEGG_GO_Analysis/60_GSEA_Ranks/01_RNK/run_1/E14_66A_GL_stat.rnk	phenotype_Human_Phenotype_Ontology
HP:0011902	Abnormal hemoglobin	http://compbio.charite.de/hpoweb/showterm?id=HP:0011902	-0.746598053	-2.081771415	0	0.00884583715708643	16	./Project_E14_66A_GL_stat__DB_HPO_GSEA/HP_0011902.png	11	1727;2623;10661;3039;546;3045;2057;3040;3048;3047;3043	ENSG00000085224;ENSG00000100243;ENSG00000102145;ENSG00000105610;ENSG00000187266;ENSG00000188536;ENSG00000196565;ENSG00000206172;ENSG00000213934;ENSG00000223609;ENSG00000244734	E14_66A_GL_stat	E14_66A_GL_stat__DB_HPO	H:/RNA_BULK/05_KEGG_GO_Analysis/60_GSEA_Ranks/01_RNK/run_1/E14_66A_GL_stat.rnk	phenotype_Human_Phenotype_Ontology
HP:0011042	Abnormality of potassium homeostasis	http://compbio.charite.de/hpoweb/showterm?id=HP:0011042	-0.679983402	-2.049226192	0	0.0108294491256452	20	./Project_E14_66A_GL_stat__DB_HPO_GSEA/HP_0011042.png	12	4089;23530;9101;10008;54809;10916;2908;657;6513;10058;6521;65125	ENSG00000004939;ENSG00000060237;ENSG00000102316;ENSG00000107779;ENSG00000112992;ENSG00000113580;ENSG00000115657;ENSG00000117394;ENSG00000138592;ENSG00000141646;ENSG00000175538;ENSG00000205413	E14_66A_GL_stat	E14_66A_GL_stat__DB_HPO	H:/RNA_BULK/05_KEGG_GO_Analysis/60_GSEA_Ranks/01_RNK/run_1/E14_66A_GL_stat.rnk	phenotype_Human_Phenotype_Ontology
HP:0001941	Acidosis	http://compbio.charite.de/hpoweb/showterm?id=HP:0001941	0.444514522622067	2.08598724098106	0	0.0116010995702384	249	./Project_E14_66A_GL_stat__DB_HPO_GSEA/HP_0001941.png	112	3939;708;64087;790;326625;4191;119559;124454;11222;39;80324;400916;2271;23590;65260;22868;27068;80224;5917;9131;3028;79587;4285;1737;7284;57539;1892;79731;29078;10128;92609;56922;5019;91942;51067;65993;51081;56652;54931;23395;3712;80222;55750;388962;182;54968;4709;128240;7084;55967;25974;594;3033;55768;5096;27089;51601;79944;4723;435;5095;51204;56945;51300;65080;9997;4358;617;79133;4726;4513;2937…	ENSG00000006530;ENSG00000006695;ENSG00000006744;ENSG00000011376;ENSG00000027001;ENSG00000072506;ENSG00000074071;ENSG00000074582;ENSG00000078070;ENSG00000083123;ENSG00000083720;ENSG00000084774;ENSG00000087299;ENSG00000088682;ENSG00000091140;ENSG00000091483;ENSG00000100983;ENSG00000101247;ENSG00000101384;ENSG00000103356;ENSG00000105197;ENSG00000107815;ENSG00000108561;ENSG00000110090;ENSG00000113643…	E14_66A_GL_stat	E14_66A_GL_stat__DB_HPO	H:/RNA_BULK/05_KEGG_GO_Analysis/60_GSEA_Ranks/01_RNK/run_1/E14_66A_GL_stat.rnk	phenotype_Human_Phenotype_Ontology
HP:0002634	Arteriosclerosis	http://compbio.charite.de/hpoweb/showterm?id=HP:0002634	0.599106392631165	2.09070422424823	0	0.0123261682933783	38	./Project_E14_66A_GL_stat__DB_HPO_GSEA/HP_0002634.png	14	2200;255738;3949;284119;3988;2022;4000;4854;2068;8815;10555;7048;10577;857	ENSG00000074181;ENSG00000104884;ENSG00000105974;ENSG00000106991;ENSG00000107798;ENSG00000119655;ENSG00000130164;ENSG00000160789;ENSG00000163513;ENSG00000166147;ENSG00000169174;ENSG00000169692;ENSG00000175334;ENSG00000177469	E14_66A_GL_stat	E14_66A_GL_stat__DB_HPO	H:/RNA_BULK/05_KEGG_GO_Analysis/60_GSEA_Ranks/01_RNK/run_1/E14_66A_GL_stat.rnk	phenotype_Human_Phenotype_Ontology
HP:0004360	Abnormality of acid-base homeostasis	http://compbio.charite.de/hpoweb/showterm?id=HP:0004360	0.434486274318497	2.05208116205812	0	0.014682641643583	256	./Project_E14_66A_GL_stat__DB_HPO_GSEA/HP_0004360.png	113	3939;708;64087;790;326625;4191;119559;124454;11222;39;80324;400916;2271;23590;65260;22868;27068;80224;5917;9131;3028;79587;4285;1737;7284;57539;1892;79731;29078;10128;92609;56922;5019;91942;51067;65993;51081;56652;54931;23395;3712;80222;55750;388962;182;54968;4709;128240;7084;55967;25974;594;3033;55768;5096;27089;51601;79944;4723;435;5095;51204;56945;51300;65080;9997;4358;617;79133;4726;4513;2937…	ENSG00000006530;ENSG00000006695;ENSG00000006744;ENSG00000011376;ENSG00000027001;ENSG00000072506;ENSG00000074071;ENSG00000074582;ENSG00000078070;ENSG00000083123;ENSG00000083720;ENSG00000084774;ENSG00000087299;ENSG00000088682;ENSG00000091140;ENSG00000091483;ENSG00000100983;ENSG00000101247;ENSG00000101384;ENSG00000103356;ENSG00000104835;ENSG00000105197;ENSG00000107815;ENSG00000108561;ENSG00000110090…	E14_66A_GL_stat	E14_66A_GL_stat__DB_HPO	H:/RNA_BULK/05_KEGG_GO_Analysis/60_GSEA_Ranks/01_RNK/run_1/E14_66A_GL_stat.rnk	phenotype_Human_Phenotype_Ontology
HP:0006846	Acute encephalopathy	http://compbio.charite.de/hpoweb/showterm?id=HP:0006846	0.64715382018323	2.03581687756056	0	0.014743064037178	27	./Project_E14_66A_GL_stat__DB_HPO_GSEA/HP_0006846.png	16	10166;80224;29078;91942;4709;5096;4723;5095;51300;79133;4726;4722;51103;4715;95;4694	ENSG00000101247;ENSG00000102743;ENSG00000113845;ENSG00000114054;ENSG00000119013;ENSG00000123545;ENSG00000125356;ENSG00000137806;ENSG00000145494;ENSG00000147684;ENSG00000151413;ENSG00000164182;ENSG00000167792;ENSG00000175198;ENSG00000213619;ENSG00000243989	E14_66A_GL_stat	E14_66A_GL_stat__DB_HPO	H:/RNA_BULK/05_KEGG_GO_Analysis/60_GSEA_Ranks/01_RNK/run_1/E14_66A_GL_stat.rnk	phenotype_Human_Phenotype_Ontology
HP:0003128	Lactic acidosis	http://compbio.charite.de/hpoweb/showterm?id=HP:0003128	0.475543046387256	2.09073844584165	0	0.014791401952054	144	./Project_E14_66A_GL_stat__DB_HPO_GSEA/HP_0003128.png	68	119559;124454;80324;2271;65260;22868;80224;3028;4285;1737;7284;29078;10128;91942;51067;51081;54931;23395;55750;388962;54968;4709;128240;7084;55967;594;3033;5096;51601;4723;5095;51204;51300;9997;4358;617;79133;4726;4513;4704;5105;1352;1340;4722;55005;1537;4514;4519;60528;57017;51103;374291;4538;4715;4541;1738;5162;60386;4540;6392;10667;388753;57505;11019;91647;6341;5160;4694	ENSG00000006530;ENSG00000006695;ENSG00000006744;ENSG00000011376;ENSG00000027001;ENSG00000072506;ENSG00000074582;ENSG00000083123;ENSG00000088682;ENSG00000091140;ENSG00000091483;ENSG00000101247;ENSG00000103356;ENSG00000113845;ENSG00000114054;ENSG00000115204;ENSG00000115286;ENSG00000118246;ENSG00000119013;ENSG00000121897;ENSG00000123545;ENSG00000124253;ENSG00000124608;ENSG00000125356;ENSG00000125445…	E14_66A_GL_stat	E14_66A_GL_stat__DB_HPO	H:/RNA_BULK/05_KEGG_GO_Analysis/60_GSEA_Ranks/01_RNK/run_1/E14_66A_GL_stat.rnk	phenotype_Human_Phenotype_Ontology
HP:0004312	Abnormality of reticulocytes	http://compbio.charite.de/hpoweb/showterm?id=HP:0004312	-0.588382347	-2.020241755	0	0.0151004694903799	36	./Project_E14_66A_GL_stat__DB_HPO_GSEA/HP_0004312.png	10	286;6710;6005;6513;10058;3783;6521;3048;2040;3043	ENSG00000004939;ENSG00000029534;ENSG00000070182;ENSG00000104783;ENSG00000112077;ENSG00000115657;ENSG00000117394;ENSG00000148175;ENSG00000196565;ENSG00000244734	E14_66A_GL_stat	E14_66A_GL_stat__DB_HPO	H:/RNA_BULK/05_KEGG_GO_Analysis/60_GSEA_Ranks/01_RNK/run_1/E14_66A_GL_stat.rnk	phenotype_Human_Phenotype_Ontology
HP:0002621	Atherosclerosis	http://compbio.charite.de/hpoweb/showterm?id=HP:0002621	0.611567965684968	2.04788779447022	0	0.0153070063773979	32	./Project_E14_66A_GL_stat__DB_HPO_GSEA/HP_0002621.png	12	2200;255738;3949;284119;2022;4000;4854;8815;10555;7048;10577;857	ENSG00000074181;ENSG00000105974;ENSG00000106991;ENSG00000119655;ENSG00000130164;ENSG00000160789;ENSG00000163513;ENSG00000166147;ENSG00000169174;ENSG00000169692;ENSG00000175334;ENSG00000177469	E14_66A_GL_stat	E14_66A_GL_stat__DB_HPO	H:/RNA_BULK/05_KEGG_GO_Analysis/60_GSEA_Ranks/01_RNK/run_1/E14_66A_GL_stat.rnk	phenotype_Human_Phenotype_Ontology
HP:0001427	Mitochondrial inheritance	http://compbio.charite.de/hpoweb/showterm?id=HP:0001427	0.547201551532203	2.03863447466336	0	0.0155560198782742	58	./Project_E14_66A_GL_stat__DB_HPO_GSEA/HP_0001427.png	30	65260;22868;80224;29078;91942;4536;4709;55967;4723;51204;51300;617;79133;4726;4513;4704;1352;1340;4722;4514;4508;4519;51103;374291;4538;4715;4541;4540;6341;4694	ENSG00000006695;ENSG00000074582;ENSG00000101247;ENSG00000113845;ENSG00000115286;ENSG00000118246;ENSG00000119013;ENSG00000123545;ENSG00000125356;ENSG00000126267;ENSG00000133028;ENSG00000136463;ENSG00000137806;ENSG00000139180;ENSG00000145494;ENSG00000147684;ENSG00000151413;ENSG00000162377;ENSG00000164182;ENSG00000167792;ENSG00000184752;ENSG00000198695;ENSG00000198712;ENSG00000198727;ENSG00000198763…	E14_66A_GL_stat	E14_66A_GL_stat__DB_HPO	H:/RNA_BULK/05_KEGG_GO_Analysis/60_GSEA_Ranks/01_RNK/run_1/E14_66A_GL_stat.rnk	phenotype_Human_Phenotype_Ontology
HP:0001138	Optic neuropathy	http://compbio.charite.de/hpoweb/showterm?id=HP:0001138	0.574141859257023	2.04062777759093	0	0.0159515119090778	42	./Project_E14_66A_GL_stat__DB_HPO_GSEA/HP_0001138.png	22	255738;3949;6452;80224;29078;4854;91942;4536;4709;4723;51300;79133;4726;4722;4514;4508;4519;51103;4538;4715;4541;4540	ENSG00000074181;ENSG00000087266;ENSG00000101247;ENSG00000113845;ENSG00000119013;ENSG00000123545;ENSG00000130164;ENSG00000137806;ENSG00000145494;ENSG00000147684;ENSG00000151413;ENSG00000164182;ENSG00000167792;ENSG00000169174;ENSG00000198695;ENSG00000198727;ENSG00000198763;ENSG00000198786;ENSG00000198886;ENSG00000198899;ENSG00000198938;ENSG00000213619	E14_66A_GL_stat	E14_66A_GL_stat__DB_HPO	H:/RNA_BULK/05_KEGG_GO_Analysis/60_GSEA_Ranks/01_RNK/run_1/E14_66A_GL_stat.rnk	phenotype_Human_Phenotype_Ontology
HP:0025065	Abnormal mean corpuscular volume	http://compbio.charite.de/hpoweb/showterm?id=HP:0025065	-0.707343979	-1.995879596	0	0.0190702463386539	16	./Project_E14_66A_GL_stat__DB_HPO_GSEA/HP_0025065.png	5	10058;3783;6521;4891;3043	ENSG00000004939;ENSG00000104783;ENSG00000110911;ENSG00000115657;ENSG00000244734	E14_66A_GL_stat	E14_66A_GL_stat__DB_HPO	H:/RNA_BULK/05_KEGG_GO_Analysis/60_GSEA_Ranks/01_RNK/run_1/E14_66A_GL_stat.rnk	phenotype_Human_Phenotype_Ontology
HP:0010930	Abnormality of monovalent inorganic cation homeostasis	http://compbio.charite.de/hpoweb/showterm?id=HP:0010930	-0.59543777	-1.986537463	0	0.019300008342734	30	./Project_E14_66A_GL_stat__DB_HPO_GSEA/HP_0010930.png	11	10916;2908;657;3145;6005;6513;10058;6521;65125;1371;2040	ENSG00000004939;ENSG00000060237;ENSG00000080819;ENSG00000102316;ENSG00000107779;ENSG00000112077;ENSG00000113580;ENSG00000115657;ENSG00000117394;ENSG00000148175;ENSG00000256269	E14_66A_GL_stat	E14_66A_GL_stat__DB_HPO	H:/RNA_BULK/05_KEGG_GO_Analysis/60_GSEA_Ranks/01_RNK/run_1/E14_66A_GL_stat.rnk	phenotype_Human_Phenotype_Ontology
HP:0004447	Poikilocytosis	http://compbio.charite.de/hpoweb/showterm?id=HP:0004447	-0.589776045	-1.954321935	0	0.0261622335312617	31	./Project_E14_66A_GL_stat__DB_HPO_GSEA/HP_0004447.png	15	51128;9419;9493;286;6710;6005;23230;2035;10058;7504;3783;6521;2038;6708;2040	ENSG00000004939;ENSG00000029534;ENSG00000047597;ENSG00000070182;ENSG00000104783;ENSG00000112077;ENSG00000115657;ENSG00000119878;ENSG00000137807;ENSG00000148175;ENSG00000152700;ENSG00000159023;ENSG00000163554;ENSG00000166947;ENSG00000197969	E14_66A_GL_stat	E14_66A_GL_stat__DB_HPO	H:/RNA_BULK/05_KEGG_GO_Analysis/60_GSEA_Ranks/01_RNK/run_1/E14_66A_GL_stat.rnk	phenotype_Human_Phenotype_Ontology
HP:0001869	Deep plantar creases	http://compbio.charite.de/hpoweb/showterm?id=HP:0001869	-0.80389046	-1.958008218	0.00207900207467983	0.0276395181204586	10	./Project_E14_66A_GL_stat__DB_HPO_GSEA/HP_0001869.png	4	2074;1387;2033;171023	ENSG00000005339;ENSG00000100393;ENSG00000171456;ENSG00000225830	E14_66A_GL_stat	E14_66A_GL_stat__DB_HPO	H:/RNA_BULK/05_KEGG_GO_Analysis/60_GSEA_Ranks/01_RNK/run_1/E14_66A_GL_stat.rnk	phenotype_Human_Phenotype_Ontology
HP:0008316	Abnormal mitochondria in muscle tissue	http://compbio.charite.de/hpoweb/showterm?id=HP:0008316	0.590600570179784	1.98037950272995	0	0.0292927764148519	32	./Project_E14_66A_GL_stat__DB_HPO_GSEA/HP_0008316.png	21	80224;29078;91942;4536;4709;4716;4723;51300;79133;4726;4722;51103;374291;4715;6392;4694;55572;4537;4720;4724;6389	ENSG00000073578;ENSG00000101247;ENSG00000110074;ENSG00000113845;ENSG00000115286;ENSG00000119013;ENSG00000123545;ENSG00000125356;ENSG00000137806;ENSG00000140990;ENSG00000145494;ENSG00000147684;ENSG00000151413;ENSG00000158864;ENSG00000164182;ENSG00000164258;ENSG00000167792;ENSG00000198763;ENSG00000198840;ENSG00000204370;ENSG00000213619	E14_66A_GL_stat	E14_66A_GL_stat__DB_HPO	H:/RNA_BULK/05_KEGG_GO_Analysis/60_GSEA_Ranks/01_RNK/run_1/E14_66A_GL_stat.rnk	phenotype_Human_Phenotype_Ontology
HP:0012387	Bronchitis	http://compbio.charite.de/hpoweb/showterm?id=HP:0012387	0.667040272606533	1.98391894307913	0.0019230769193787	0.0293134926640845	21	./Project_E14_66A_GL_stat__DB_HPO_GSEA/HP_0012387.png	8	975;54919;79158;4790;9841;1789;2622;5580	ENSG00000088305;ENSG00000109320;ENSG00000110651;ENSG00000111670;ENSG00000112365;ENSG00000141013;ENSG00000163932;ENSG00000164818	E14_66A_GL_stat	E14_66A_GL_stat__DB_HPO	H:/RNA_BULK/05_KEGG_GO_Analysis/60_GSEA_Ranks/01_RNK/run_1/E14_66A_GL_stat.rnk	phenotype_Human_Phenotype_Ontology
HP:0003546	Exercise intolerance	http://compbio.charite.de/hpoweb/showterm?id=HP:0003546	0.508822812829491	1.98875278405534	0	0.0300066902345589	70	./Project_E14_66A_GL_stat__DB_HPO_GSEA/HP_0003546.png	33	3939;708;5255;2027;284119;80324;400916;65260;22868;80224;29078;91942;51067;56652;55750;4709;7084;4723;80308;51204;51300;617;79133;4726;1352;1340;4722;51103;4715;6392;6341;4694;57570	ENSG00000006530;ENSG00000006695;ENSG00000067177;ENSG00000074582;ENSG00000101247;ENSG00000107815;ENSG00000108515;ENSG00000108561;ENSG00000113845;ENSG00000118246;ENSG00000119013;ENSG00000123545;ENSG00000125356;ENSG00000126267;ENSG00000126814;ENSG00000133028;ENSG00000134333;ENSG00000136463;ENSG00000137806;ENSG00000139131;ENSG00000145494;ENSG00000147684;ENSG00000151413;ENSG00000160688;ENSG00000162377…	E14_66A_GL_stat	E14_66A_GL_stat__DB_HPO	H:/RNA_BULK/05_KEGG_GO_Analysis/60_GSEA_Ranks/01_RNK/run_1/E14_66A_GL_stat.rnk	phenotype_Human_Phenotype_Ontology
HP:0002181	Cerebral edema	http://compbio.charite.de/hpoweb/showterm?id=HP:0002181	0.59551572743071	1.96751806989237	0	0.0326280925412955	32	./Project_E14_66A_GL_stat__DB_HPO_GSEA/HP_0002181.png	15	10165;80224;29078;91942;4709;128240;594;4723;435;51300;79133;4726;4722;51103;4715	ENSG00000004864;ENSG00000083123;ENSG00000101247;ENSG00000113845;ENSG00000119013;ENSG00000123545;ENSG00000126522;ENSG00000137806;ENSG00000145494;ENSG00000147684;ENSG00000151413;ENSG00000163382;ENSG00000164182;ENSG00000167792;ENSG00000213619	E14_66A_GL_stat	E14_66A_GL_stat__DB_HPO	H:/RNA_BULK/05_KEGG_GO_Analysis/60_GSEA_Ranks/01_RNK/run_1/E14_66A_GL_stat.rnk	phenotype_Human_Phenotype_Ontology
HP:0001259	Coma	http://compbio.charite.de/hpoweb/showterm?id=HP:0001259	0.494574109183959	1.95987549550246	0	0.0357416229406609	73	./Project_E14_66A_GL_stat__DB_HPO_GSEA/HP_0001259.png	35	351;10165;64087;10166;326625;80224;29078;4854;56922;91942;2746;3712;4709;128240;594;3033;5096;4723;435;5095;51300;79133;4726;166785;1376;4722;51103;1374;4715;540;3141;4694;2108;3172;2109	ENSG00000004864;ENSG00000074181;ENSG00000078070;ENSG00000083123;ENSG00000101076;ENSG00000101247;ENSG00000102743;ENSG00000105379;ENSG00000110090;ENSG00000113845;ENSG00000114054;ENSG00000119013;ENSG00000123191;ENSG00000123545;ENSG00000125356;ENSG00000126522;ENSG00000128928;ENSG00000131844;ENSG00000137806;ENSG00000138796;ENSG00000139428;ENSG00000140374;ENSG00000142192;ENSG00000145494;ENSG00000147684…	E14_66A_GL_stat	E14_66A_GL_stat__DB_HPO	H:/RNA_BULK/05_KEGG_GO_Analysis/60_GSEA_Ranks/01_RNK/run_1/E14_66A_GL_stat.rnk	phenotype_Human_Phenotype_Ontology
HP:0002352	Leukoencephalopathy	http://compbio.charite.de/hpoweb/showterm?id=HP:0002352	0.457941033156248	1.9340526730678	0	0.0375717429263403	108	./Project_E14_66A_GL_stat__DB_HPO_GSEA/HP_0002352.png	44	55157;23209;2760;124454;5832;22934;65260;8891;22868;80224;29078;4854;92935;91942;54982;4208;3954;54968;4709;128240;79944;4723;51204;56945;51300;271;79133;4726;1352;1340;4722;25939;1967;51103;4715;53834;6392;57505;4851;2752;6341;8892;6748;4694	ENSG00000006695;ENSG00000059573;ENSG00000070785;ENSG00000074181;ENSG00000081189;ENSG00000087299;ENSG00000100427;ENSG00000101247;ENSG00000101347;ENSG00000103356;ENSG00000111361;ENSG00000113845;ENSG00000116337;ENSG00000117593;ENSG00000118246;ENSG00000119013;ENSG00000119718;ENSG00000123545;ENSG00000124608;ENSG00000125356;ENSG00000126267;ENSG00000127418;ENSG00000128973;ENSG00000133028;ENSG00000135821…	E14_66A_GL_stat	E14_66A_GL_stat__DB_HPO	H:/RNA_BULK/05_KEGG_GO_Analysis/60_GSEA_Ranks/01_RNK/run_1/E14_66A_GL_stat.rnk	phenotype_Human_Phenotype_Ontology
HP:0011922	Abnormal activity of mitochondrial respiratory chain	http://compbio.charite.de/hpoweb/showterm?id=HP:0011922	0.517243355315355	1.93826628761507	0	0.0377035736032748	55	./Project_E14_66A_GL_stat__DB_HPO_GSEA/HP_0011922.png	30	124454;80224;1892;29078;91942;388962;4709;7084;55967;51601;4723;51204;51300;79133;4726;4704;4722;51103;374291;4715;6392;4697;5160;4694;57570;8803;27247;25828;4705;55572	ENSG00000100348;ENSG00000101247;ENSG00000103356;ENSG00000110074;ENSG00000113845;ENSG00000115286;ENSG00000119013;ENSG00000123545;ENSG00000125356;ENSG00000126814;ENSG00000127884;ENSG00000130414;ENSG00000131828;ENSG00000136143;ENSG00000136463;ENSG00000137806;ENSG00000139180;ENSG00000144182;ENSG00000145494;ENSG00000147684;ENSG00000151413;ENSG00000163170;ENSG00000164182;ENSG00000166548;ENSG00000167792…	E14_66A_GL_stat	E14_66A_GL_stat__DB_HPO	H:/RNA_BULK/05_KEGG_GO_Analysis/60_GSEA_Ranks/01_RNK/run_1/E14_66A_GL_stat.rnk	phenotype_Human_Phenotype_Ontology
HP:0003565	Elevated erythrocyte sedimentation rate	http://compbio.charite.de/hpoweb/showterm?id=HP:0003565	0.767872335241441	1.94552809598218	0	0.03793254267374	12	./Project_E14_66A_GL_stat__DB_HPO_GSEA/HP_0003565.png	8	4282;340061;4598;10095;26191;144811;7040;7132	ENSG00000067182;ENSG00000105329;ENSG00000110921;ENSG00000130429;ENSG00000134242;ENSG00000179630;ENSG00000184584;ENSG00000240972	E14_66A_GL_stat	E14_66A_GL_stat__DB_HPO	H:/RNA_BULK/05_KEGG_GO_Analysis/60_GSEA_Ranks/01_RNK/run_1/E14_66A_GL_stat.rnk	phenotype_Human_Phenotype_Ontology
HP:0025021	Abnormal erythrocyte sedimentation rate	http://compbio.charite.de/hpoweb/showterm?id=HP:0025021	0.767872335241441	1.94552809598218	0	0.03793254267374	12	./Project_E14_66A_GL_stat__DB_HPO_GSEA/HP_0025021.png	8	4282;340061;4598;10095;26191;144811;7040;7132	ENSG00000067182;ENSG00000105329;ENSG00000110921;ENSG00000130429;ENSG00000134242;ENSG00000179630;ENSG00000184584;ENSG00000240972	E14_66A_GL_stat	E14_66A_GL_stat__DB_HPO	H:/RNA_BULK/05_KEGG_GO_Analysis/60_GSEA_Ranks/01_RNK/run_1/E14_66A_GL_stat.rnk	phenotype_Human_Phenotype_Ontology
HP:0200041	Skin erosion	http://compbio.charite.de/hpoweb/showterm?id=HP:0200041	0.782886557767569	1.94166975824744	0	0.0379936010925307	10	./Project_E14_66A_GL_stat__DB_HPO_GSEA/HP_0200041.png	6	5339;3691;4000;128240;3728;3914	ENSG00000132470;ENSG00000160789;ENSG00000163382;ENSG00000173801;ENSG00000178209;ENSG00000196878	E14_66A_GL_stat	E14_66A_GL_stat__DB_HPO	H:/RNA_BULK/05_KEGG_GO_Analysis/60_GSEA_Ranks/01_RNK/run_1/E14_66A_GL_stat.rnk	phenotype_Human_Phenotype_Ontology
HP:0030148	Heart murmur	http://compbio.charite.de/hpoweb/showterm?id=HP:0030148	0.749381066396087	1.9222030063143	0.00198412698019022	0.0414497620061643	12	./Project_E14_66A_GL_stat__DB_HPO_GSEA/HP_0030148.png	5	2200;255738;2697;3949;79158	ENSG00000111670;ENSG00000130164;ENSG00000152661;ENSG00000166147;ENSG00000169174	E14_66A_GL_stat	E14_66A_GL_stat__DB_HPO	H:/RNA_BULK/05_KEGG_GO_Analysis/60_GSEA_Ranks/01_RNK/run_1/E14_66A_GL_stat.rnk	phenotype_Human_Phenotype_Ontology
HP:0031657	Abnormal heart sound	http://compbio.charite.de/hpoweb/showterm?id=HP:0031657	0.749381066396087	1.9222030063143	0.00198412698019022	0.0414497620061643	12	./Project_E14_66A_GL_stat__DB_HPO_GSEA/HP_0031657.png	5	2200;255738;2697;3949;79158	ENSG00000111670;ENSG00000130164;ENSG00000152661;ENSG00000166147;ENSG00000169174	E14_66A_GL_stat	E14_66A_GL_stat__DB_HPO	H:/RNA_BULK/05_KEGG_GO_Analysis/60_GSEA_Ranks/01_RNK/run_1/E14_66A_GL_stat.rnk	phenotype_Human_Phenotype_Ontology
HP:0008972	Decreased activity of mitochondrial respiratory chain	http://compbio.charite.de/hpoweb/showterm?id=HP:0008972	0.513370336964658	1.91200730884561	0	0.0453602993196321	54	./Project_E14_66A_GL_stat__DB_HPO_GSEA/HP_0008972.png	29	124454;80224;1892;29078;91942;388962;4709;7084;55967;51601;4723;51204;51300;79133;4726;4704;4722;51103;374291;4715;6392;4697;5160;4694;8803;27247;25828;4705;55572	ENSG00000100348;ENSG00000101247;ENSG00000103356;ENSG00000110074;ENSG00000113845;ENSG00000115286;ENSG00000119013;ENSG00000123545;ENSG00000125356;ENSG00000127884;ENSG00000130414;ENSG00000131828;ENSG00000136143;ENSG00000136463;ENSG00000137806;ENSG00000139180;ENSG00000144182;ENSG00000145494;ENSG00000147684;ENSG00000151413;ENSG00000163170;ENSG00000164182;ENSG00000166548;ENSG00000167792;ENSG00000169599…	E14_66A_GL_stat	E14_66A_GL_stat__DB_HPO	H:/RNA_BULK/05_KEGG_GO_Analysis/60_GSEA_Ranks/01_RNK/run_1/E14_66A_GL_stat.rnk	phenotype_Human_Phenotype_Ontology
HP:0003623	Neonatal onset	http://compbio.charite.de/hpoweb/showterm?id=HP:0003623	0.731370394429189	1.89556550894243	0.00383877158572213	0.0548821248899739	13	./Project_E14_66A_GL_stat__DB_HPO_GSEA/HP_0003623.png	8	3329;340061;326625;359;396;80270;6812;435	ENSG00000099377;ENSG00000126522;ENSG00000136854;ENSG00000139428;ENSG00000141522;ENSG00000144381;ENSG00000167580;ENSG00000184584	E14_66A_GL_stat	E14_66A_GL_stat__DB_HPO	H:/RNA_BULK/05_KEGG_GO_Analysis/60_GSEA_Ranks/01_RNK/run_1/E14_66A_GL_stat.rnk	phenotype_Human_Phenotype_Ontology
HP:0001075	Atrophic scars	http://compbio.charite.de/hpoweb/showterm?id=HP:0001075	0.722877801177005	1.88224206041311	0.00206611569821051	0.0569904016387961	12	./Project_E14_66A_GL_stat__DB_HPO_GSEA/HP_0001075.png	5	5339;1075;3691;126792;3914	ENSG00000109861;ENSG00000132470;ENSG00000176022;ENSG00000178209;ENSG00000196878	E14_66A_GL_stat	E14_66A_GL_stat__DB_HPO	H:/RNA_BULK/05_KEGG_GO_Analysis/60_GSEA_Ranks/01_RNK/run_1/E14_66A_GL_stat.rnk	phenotype_Human_Phenotype_Ontology
HP:0006965	Acute necrotizing encephalopathy	http://compbio.charite.de/hpoweb/showterm?id=HP:0006965	0.617045884545254	1.87163104956703	0	0.0584888769999519	22	./Project_E14_66A_GL_stat__DB_HPO_GSEA/HP_0006965.png	15	80224;29078;91942;4709;4723;51300;79133;4726;4722;51103;4715;4694;55572;4720;4724	ENSG00000101247;ENSG00000110074;ENSG00000113845;ENSG00000119013;ENSG00000123545;ENSG00000125356;ENSG00000137806;ENSG00000145494;ENSG00000147684;ENSG00000151413;ENSG00000158864;ENSG00000164182;ENSG00000164258;ENSG00000167792;ENSG00000213619	E14_66A_GL_stat	E14_66A_GL_stat__DB_HPO	H:/RNA_BULK/05_KEGG_GO_Analysis/60_GSEA_Ranks/01_RNK/run_1/E14_66A_GL_stat.rnk	phenotype_Human_Phenotype_Ontology
HP:0000282	Facial edema	http://compbio.charite.de/hpoweb/showterm?id=HP:0000282	0.582040085105899	1.87392636541577	0	0.0585946161887431	28	./Project_E14_66A_GL_stat__DB_HPO_GSEA/HP_0000282.png	11	71;79158;3984;26191;26608;3321;7461;8425;7132;5982;60	ENSG00000049541;ENSG00000067182;ENSG00000075624;ENSG00000090006;ENSG00000106638;ENSG00000106665;ENSG00000106683;ENSG00000111670;ENSG00000134242;ENSG00000143061;ENSG00000184009	E14_66A_GL_stat	E14_66A_GL_stat__DB_HPO	H:/RNA_BULK/05_KEGG_GO_Analysis/60_GSEA_Ranks/01_RNK/run_1/E14_66A_GL_stat.rnk	phenotype_Human_Phenotype_Ontology
HP:0003043	Abnormality of the shoulder	http://compbio.charite.de/hpoweb/showterm?id=HP:0003043	0.564536638990062	1.88256958306777	0.0018761726043599	0.0588555784231491	32	./Project_E14_66A_GL_stat__DB_HPO_GSEA/HP_0003043.png	9	2316;3339;3984;57222;2138;4000;7138;26608;7461	ENSG00000104313;ENSG00000105048;ENSG00000106638;ENSG00000106665;ENSG00000106683;ENSG00000113719;ENSG00000142798;ENSG00000160789;ENSG00000196924	E14_66A_GL_stat	E14_66A_GL_stat__DB_HPO	H:/RNA_BULK/05_KEGG_GO_Analysis/60_GSEA_Ranks/01_RNK/run_1/E14_66A_GL_stat.rnk	phenotype_Human_Phenotype_Ontology
HP:0012103	Abnormality of the mitochondrion	http://compbio.charite.de/hpoweb/showterm?id=HP:0012103	0.434432802951578	1.86868469610218	0	0.0593703330947494	123	./Project_E14_66A_GL_stat__DB_HPO_GSEA/HP_0012103.png	56	124454;2992;204;80224;1535;3028;1737;1892;29078;92609;91942;56652;55750;4536;388962;54968;4709;7084;55967;3033;4716;51601;2395;4723;125988;51204;51300;79133;4726;4513;4704;1376;4722;4514;4508;4519;51103;374291;4538;4715;4541;1738;4540;6392;91647;4697;5160;4694;2108;57570;2109;8803;27247;25828;131118;4705	ENSG00000004455;ENSG00000006530;ENSG00000051523;ENSG00000072506;ENSG00000091140;ENSG00000100348;ENSG00000101247;ENSG00000103356;ENSG00000105197;ENSG00000105379;ENSG00000107815;ENSG00000113845;ENSG00000115286;ENSG00000119013;ENSG00000123545;ENSG00000125356;ENSG00000126814;ENSG00000127884;ENSG00000130414;ENSG00000131828;ENSG00000136143;ENSG00000136463;ENSG00000137806;ENSG00000138796;ENSG00000139180…	E14_66A_GL_stat	E14_66A_GL_stat__DB_HPO	H:/RNA_BULK/05_KEGG_GO_Analysis/60_GSEA_Ranks/01_RNK/run_1/E14_66A_GL_stat.rnk	phenotype_Human_Phenotype_Ontology
HP:0025487	Abnormality of bladder morphology	http://compbio.charite.de/hpoweb/showterm?id=HP:0025487	0.610568454660761	1.87553386861697	0.00194931773499158	0.0595959711793698	22	./Project_E14_66A_GL_stat__DB_HPO_GSEA/HP_0025487.png	12	5339;359;3691;3984;51360;26608;7461;8425;5982;54903;8195;7148	ENSG00000011143;ENSG00000012174;ENSG00000049541;ENSG00000090006;ENSG00000106638;ENSG00000106665;ENSG00000106683;ENSG00000125863;ENSG00000132470;ENSG00000167580;ENSG00000168477;ENSG00000178209	E14_66A_GL_stat	E14_66A_GL_stat__DB_HPO	H:/RNA_BULK/05_KEGG_GO_Analysis/60_GSEA_Ranks/01_RNK/run_1/E14_66A_GL_stat.rnk	phenotype_Human_Phenotype_Ontology
HP:0008661	Urethral stenosis	http://compbio.charite.de/hpoweb/showterm?id=HP:0008661	0.607278907012898	1.88330197992677	0	0.0605432383821816	24	./Project_E14_66A_GL_stat__DB_HPO_GSEA/HP_0008661.png	9	2316;5339;55651;3691;3984;7015;26608;5073;7461	ENSG00000106638;ENSG00000106665;ENSG00000106683;ENSG00000132470;ENSG00000140694;ENSG00000145912;ENSG00000164362;ENSG00000178209;ENSG00000196924	E14_66A_GL_stat	E14_66A_GL_stat__DB_HPO	H:/RNA_BULK/05_KEGG_GO_Analysis/60_GSEA_Ranks/01_RNK/run_1/E14_66A_GL_stat.rnk	phenotype_Human_Phenotype_Ontology
HP:0100539	Periorbital edema	http://compbio.charite.de/hpoweb/showterm?id=HP:0100539	0.596562045699273	1.88644790088338	0	0.0606909375665249	26	./Project_E14_66A_GL_stat__DB_HPO_GSEA/HP_0100539.png	11	71;79158;3984;26191;26608;3321;7461;8425;7132;5982;60	ENSG00000049541;ENSG00000067182;ENSG00000075624;ENSG00000090006;ENSG00000106638;ENSG00000106665;ENSG00000106683;ENSG00000111670;ENSG00000134242;ENSG00000143061;ENSG00000184009	E14_66A_GL_stat	E14_66A_GL_stat__DB_HPO	H:/RNA_BULK/05_KEGG_GO_Analysis/60_GSEA_Ranks/01_RNK/run_1/E14_66A_GL_stat.rnk	phenotype_Human_Phenotype_Ontology
HP:0011915	Cardiovascular calcification	http://compbio.charite.de/hpoweb/showterm?id=HP:0011915	0.713821285950171	1.85966311728396	0.00401606424896373	0.0614152804951472	12	./Project_E14_66A_GL_stat__DB_HPO_GSEA/HP_0011915.png	8	2200;255738;3949;4000;2629;4091;6575;4851	ENSG00000130164;ENSG00000137834;ENSG00000148400;ENSG00000160789;ENSG00000166147;ENSG00000168575;ENSG00000169174;ENSG00000177628	E14_66A_GL_stat	E14_66A_GL_stat__DB_HPO	H:/RNA_BULK/05_KEGG_GO_Analysis/60_GSEA_Ranks/01_RNK/run_1/E14_66A_GL_stat.rnk	phenotype_Human_Phenotype_Ontology
HP:0001765	Hammertoe	http://compbio.charite.de/hpoweb/showterm?id=HP:0001765	0.575914883335198	1.85972165641978	0	0.0631212605089013	27	./Project_E14_66A_GL_stat__DB_HPO_GSEA/HP_0001765.png	6	5376;1717;2200;26278;64423;400916	ENSG00000109099;ENSG00000151835;ENSG00000166147;ENSG00000172893;ENSG00000203485;ENSG00000250479	E14_66A_GL_stat	E14_66A_GL_stat__DB_HPO	H:/RNA_BULK/05_KEGG_GO_Analysis/60_GSEA_Ranks/01_RNK/run_1/E14_66A_GL_stat.rnk	phenotype_Human_Phenotype_Ontology
HP:0008197	Absence of pubertal development	http://compbio.charite.de/hpoweb/showterm?id=HP:0008197	0.741200066238384	1.86090803881787	0.00378787878070477	0.0639717776301717	11	./Project_E14_66A_GL_stat__DB_HPO_GSEA/HP_0008197.png	5	6866;9394;81848;26012;4000	ENSG00000136720;ENSG00000160789;ENSG00000165802;ENSG00000166863;ENSG00000187678	E14_66A_GL_stat	E14_66A_GL_stat__DB_HPO	H:/RNA_BULK/05_KEGG_GO_Analysis/60_GSEA_Ranks/01_RNK/run_1/E14_66A_GL_stat.rnk	phenotype_Human_Phenotype_Ontology
HP:0005518	Increased mean corpuscular volume	http://compbio.charite.de/hpoweb/showterm?id=HP:0005518	-0.763963708	-1.88080523	0.00211864406330796	0.0644308359320565	10	./Project_E14_66A_GL_stat__DB_HPO_GSEA/HP_0005518.png	4	9493;10058;3783;3043	ENSG00000104783;ENSG00000115657;ENSG00000137807;ENSG00000244734	E14_66A_GL_stat	E14_66A_GL_stat__DB_HPO	H:/RNA_BULK/05_KEGG_GO_Analysis/60_GSEA_Ranks/01_RNK/run_1/E14_66A_GL_stat.rnk	phenotype_Human_Phenotype_Ontology
HP:0001645	Sudden cardiac death	http://compbio.charite.de/hpoweb/showterm?id=HP:0001645	0.511431273642426	1.8508418594399	0	0.0661720613644519	47	./Project_E14_66A_GL_stat__DB_HPO_GSEA/HP_0001645.png	29	255738;3949;3984;4000;801;26191;1824;26608;23171;3728;1829;7461;79188;808;3757;4513;5982;4514;7454;1374;4538;4541;4540;207;2261;2771;23345;7456;131118	ENSG00000015285;ENSG00000046604;ENSG00000049541;ENSG00000055118;ENSG00000068078;ENSG00000106638;ENSG00000106665;ENSG00000106683;ENSG00000110090;ENSG00000114353;ENSG00000115935;ENSG00000130164;ENSG00000131018;ENSG00000134242;ENSG00000134755;ENSG00000142208;ENSG00000152642;ENSG00000160014;ENSG00000160789;ENSG00000169174;ENSG00000170876;ENSG00000173801;ENSG00000198668;ENSG00000198668;ENSG00000198695…	E14_66A_GL_stat	E14_66A_GL_stat__DB_HPO	H:/RNA_BULK/05_KEGG_GO_Analysis/60_GSEA_Ranks/01_RNK/run_1/E14_66A_GL_stat.rnk	phenotype_Human_Phenotype_Ontology
HP:0012072	Aciduria	http://compbio.charite.de/hpoweb/showterm?id=HP:0012072	0.418818482736783	1.833484576	0	0.0675574901603828	138	./Project_E14_66A_GL_stat__DB_HPO_GSEA/HP_0012072.png	55	4830;64087;326625;4598;51293;2271;8659;2653;65260;50628;22868;51116;4000;92609;2068;26275;56922;4338;3712;55750;54968;7084;25974;3033;5096;79944;125988;3418;435;80308;5095;51204;617;2582;7372;166785;1376;1352;1340;55526;6576;1184;1962;9380;540;60386;10667;3141;91647;6341;2108;10243;3172;2109;8803	ENSG00000006530;ENSG00000006695;ENSG00000074582;ENSG00000078070;ENSG00000087299;ENSG00000091483;ENSG00000100075;ENSG00000101076;ENSG00000104884;ENSG00000105197;ENSG00000105379;ENSG00000110921;ENSG00000113790;ENSG00000114054;ENSG00000114491;ENSG00000117308;ENSG00000118246;ENSG00000122140;ENSG00000123191;ENSG00000125454;ENSG00000126267;ENSG00000126522;ENSG00000128928;ENSG00000131844;ENSG00000132763…	E14_66A_GL_stat	E14_66A_GL_stat__DB_HPO	H:/RNA_BULK/05_KEGG_GO_Analysis/60_GSEA_Ranks/01_RNK/run_1/E14_66A_GL_stat.rnk	phenotype_Human_Phenotype_Ontology
HP:0001677	Coronary artery atherosclerosis	http://compbio.charite.de/hpoweb/showterm?id=HP:0001677	0.672562526555669	1.83041089820679	0.00817995908347657	0.0680330440222757	14	./Project_E14_66A_GL_stat__DB_HPO_GSEA/HP_0001677.png	5	2200;255738;3949;4000;7048	ENSG00000130164;ENSG00000160789;ENSG00000163513;ENSG00000166147;ENSG00000169174	E14_66A_GL_stat	E14_66A_GL_stat__DB_HPO	H:/RNA_BULK/05_KEGG_GO_Analysis/60_GSEA_Ranks/01_RNK/run_1/E14_66A_GL_stat.rnk	phenotype_Human_Phenotype_Ontology
HP:0000095	Abnormality of renal glomerulus morphology	http://compbio.charite.de/hpoweb/showterm?id=HP:0000095	0.458772131217757	1.83378057002688	0.0019230769193787	0.0688331907834145	83	./Project_E14_66A_GL_stat__DB_HPO_GSEA/HP_0000095.png	43	5339;2182;4191;64423;284119;3691;2271;81;396;4582;79731;4000;26191;9688;6391;8518;5580;10555;57122;4513;6390;857;23165;4514;2717;51134;100;1184;7454;4538;4541;4540;6392;348;3913;7099;3172;79934;718;84942;112858;7456;50485	ENSG00000015285;ENSG00000068366;ENSG00000070061;ENSG00000091483;ENSG00000101076;ENSG00000102393;ENSG00000102900;ENSG00000105974;ENSG00000111581;ENSG00000115935;ENSG00000117118;ENSG00000123815;ENSG00000125730;ENSG00000130203;ENSG00000130402;ENSG00000132470;ENSG00000134242;ENSG00000136869;ENSG00000137513;ENSG00000138375;ENSG00000141522;ENSG00000143252;ENSG00000146701;ENSG00000155561;ENSG00000160789…	E14_66A_GL_stat	E14_66A_GL_stat__DB_HPO	H:/RNA_BULK/05_KEGG_GO_Analysis/60_GSEA_Ranks/01_RNK/run_1/E14_66A_GL_stat.rnk	phenotype_Human_Phenotype_Ontology
HP:0031263	Abnormal renal corpuscle morphology	http://compbio.charite.de/hpoweb/showterm?id=HP:0031263	0.458772131217757	1.83378057002688	0.0019230769193787	0.0688331907834145	83	./Project_E14_66A_GL_stat__DB_HPO_GSEA/HP_0031263.png	43	5339;2182;4191;64423;284119;3691;2271;81;396;4582;79731;4000;26191;9688;6391;8518;5580;10555;57122;4513;6390;857;23165;4514;2717;51134;100;1184;7454;4538;4541;4540;6392;348;3913;7099;3172;79934;718;84942;112858;7456;50485	ENSG00000015285;ENSG00000068366;ENSG00000070061;ENSG00000091483;ENSG00000101076;ENSG00000102393;ENSG00000102900;ENSG00000105974;ENSG00000111581;ENSG00000115935;ENSG00000117118;ENSG00000123815;ENSG00000125730;ENSG00000130203;ENSG00000130402;ENSG00000132470;ENSG00000134242;ENSG00000136869;ENSG00000137513;ENSG00000138375;ENSG00000141522;ENSG00000143252;ENSG00000146701;ENSG00000155561;ENSG00000160789…	E14_66A_GL_stat	E14_66A_GL_stat__DB_HPO	H:/RNA_BULK/05_KEGG_GO_Analysis/60_GSEA_Ranks/01_RNK/run_1/E14_66A_GL_stat.rnk	phenotype_Human_Phenotype_Ontology
HP:0001410	Decreased liver function	http://compbio.charite.de/hpoweb/showterm?id=HP:0001410	0.418956156409649	1.84182898605292	0	0.0709479745592392	151	./Project_E14_66A_GL_stat__DB_HPO_GSEA/HP_0001410.png	71	10166;55651;284119;2271;6925;65260;22868;80224;3988;2022;132;29078;10056;1650;26191;91942;7015;4351;51081;54931;80270;23395;4709;79053;5073;23322;378884;3033;2629;51601;4723;29929;10555;51204;51300;7957;4358;617;79133;4726;5105;1376;7385;1352;1340;4722;857;55005;1537;51103;84317;1374;23534;4715;1738;540;55505;26160;8772;85476;6341;8504;4694;23193;7019;1736;5192;5189;64840;22897;56052	ENSG00000006695;ENSG00000011376;ENSG00000033011;ENSG00000034693;ENSG00000064419;ENSG00000074582;ENSG00000088035;ENSG00000089597;ENSG00000091140;ENSG00000091483;ENSG00000099377;ENSG00000101247;ENSG00000102312;ENSG00000102743;ENSG00000103494;ENSG00000105974;ENSG00000106991;ENSG00000107798;ENSG00000108064;ENSG00000110090;ENSG00000110274;ENSG00000112425;ENSG00000113845;ENSG00000115204;ENSG00000116120…	E14_66A_GL_stat	E14_66A_GL_stat__DB_HPO	H:/RNA_BULK/05_KEGG_GO_Analysis/60_GSEA_Ranks/01_RNK/run_1/E14_66A_GL_stat.rnk	phenotype_Human_Phenotype_Ontology
HP:0025155	Abnormality of hepatobiliary system physiology	http://compbio.charite.de/hpoweb/showterm?id=HP:0025155	0.418956156409649	1.84182898605292	0	0.0709479745592392	151	./Project_E14_66A_GL_stat__DB_HPO_GSEA/HP_0025155.png	71	10166;55651;284119;2271;6925;65260;22868;80224;3988;2022;132;29078;10056;1650;26191;91942;7015;4351;51081;54931;80270;23395;4709;79053;5073;23322;378884;3033;2629;51601;4723;29929;10555;51204;51300;7957;4358;617;79133;4726;5105;1376;7385;1352;1340;4722;857;55005;1537;51103;84317;1374;23534;4715;1738;540;55505;26160;8772;85476;6341;8504;4694;23193;7019;1736;5192;5189;64840;22897;56052	ENSG00000006695;ENSG00000011376;ENSG00000033011;ENSG00000034693;ENSG00000064419;ENSG00000074582;ENSG00000088035;ENSG00000089597;ENSG00000091140;ENSG00000091483;ENSG00000099377;ENSG00000101247;ENSG00000102312;ENSG00000102743;ENSG00000103494;ENSG00000105974;ENSG00000106991;ENSG00000107798;ENSG00000108064;ENSG00000110090;ENSG00000110274;ENSG00000112425;ENSG00000113845;ENSG00000115204;ENSG00000116120…	E14_66A_GL_stat	E14_66A_GL_stat__DB_HPO	H:/RNA_BULK/05_KEGG_GO_Analysis/60_GSEA_Ranks/01_RNK/run_1/E14_66A_GL_stat.rnk	phenotype_Human_Phenotype_Ontology
HP:0031481	Abnormal mitral valve physiology	http://compbio.charite.de/hpoweb/showterm?id=HP:0031481	0.485962575655417	1.83456723501629	0	0.0715625967675752	54	./Project_E14_66A_GL_stat__DB_HPO_GSEA/HP_0031481.png	15	2318;2316;2200;255738;2697;3949;3984;23590;92579;4000;126792;26608;2629;1349;7461	ENSG00000106638;ENSG00000106665;ENSG00000106683;ENSG00000128591;ENSG00000130164;ENSG00000131174;ENSG00000141349;ENSG00000148459;ENSG00000152661;ENSG00000160789;ENSG00000166147;ENSG00000169174;ENSG00000176022;ENSG00000177628;ENSG00000196924	E14_66A_GL_stat	E14_66A_GL_stat__DB_HPO	H:/RNA_BULK/05_KEGG_GO_Analysis/60_GSEA_Ranks/01_RNK/run_1/E14_66A_GL_stat.rnk	phenotype_Human_Phenotype_Ontology
HP:0008944	Distal lower limb amyotrophy	http://compbio.charite.de/hpoweb/showterm?id=HP:0008944	0.738718193072105	1.83914124869726	0.00207468879237616	0.071693380575833	11	./Project_E14_66A_GL_stat__DB_HPO_GSEA/HP_0008944.png	4	2318;64423;4000;7170	ENSG00000128591;ENSG00000143549;ENSG00000160789;ENSG00000203485	E14_66A_GL_stat	E14_66A_GL_stat__DB_HPO	H:/RNA_BULK/05_KEGG_GO_Analysis/60_GSEA_Ranks/01_RNK/run_1/E14_66A_GL_stat.rnk	phenotype_Human_Phenotype_Ontology
HP:0004354	Abnormality of carboxylic acid metabolism	http://compbio.charite.de/hpoweb/showterm?id=HP:0004354	0.40395354054292	1.83550492992489	0	0.0726449806422071	186	./Project_E14_66A_GL_stat__DB_HPO_GSEA/HP_0004354.png	71	4830;351;10165;3664;64087;10166;326625;11222;5860;51293;2271;8659;2653;191;65260;50628;22868;132;4285;4000;92609;2068;26275;56922;54931;4338;3712;55750;54968;7084;25974;498;594;3033;5096;79944;125988;3418;435;5095;51204;7048;617;2582;2937;7372;6697;166785;5105;1376;1352;1340;2052;55526;6576;1184;1962;57017;5378;1738;9380;540;5205;2956;10667;5244;91647;6341;5160;5092;2108	ENSG00000004864;ENSG00000005471;ENSG00000006530;ENSG00000006695;ENSG00000027001;ENSG00000064933;ENSG00000074582;ENSG00000078070;ENSG00000081923;ENSG00000083123;ENSG00000087299;ENSG00000088682;ENSG00000091140;ENSG00000091483;ENSG00000100075;ENSG00000100983;ENSG00000101444;ENSG00000102743;ENSG00000104884;ENSG00000105197;ENSG00000113790;ENSG00000114054;ENSG00000114491;ENSG00000114686;ENSG00000116062…	E14_66A_GL_stat	E14_66A_GL_stat__DB_HPO	H:/RNA_BULK/05_KEGG_GO_Analysis/60_GSEA_Ranks/01_RNK/run_1/E14_66A_GL_stat.rnk	phenotype_Human_Phenotype_Ontology
HP:0010780	Hyperacusis	http://compbio.charite.de/hpoweb/showterm?id=HP:0010780	0.729766364607988	1.82226440733903	0.00406504064214423	0.0730506738563449	11	./Project_E14_66A_GL_stat__DB_HPO_GSEA/HP_0010780.png	7	2760;3984;26608;7461;5982;23096;10522	ENSG00000049541;ENSG00000106638;ENSG00000106665;ENSG00000106683;ENSG00000124313;ENSG00000177030;ENSG00000196743	E14_66A_GL_stat	E14_66A_GL_stat__DB_HPO	H:/RNA_BULK/05_KEGG_GO_Analysis/60_GSEA_Ranks/01_RNK/run_1/E14_66A_GL_stat.rnk	phenotype_Human_Phenotype_Ontology
HP:0003287	Abnormality of mitochondrial metabolism	http://compbio.charite.de/hpoweb/showterm?id=HP:0003287	0.429996216165219	1.81681007579458	0	0.0734167624763616	112	./Project_E14_66A_GL_stat__DB_HPO_GSEA/HP_0003287.png	53	124454;204;80224;1535;1737;1892;29078;92609;91942;55750;4536;388962;54968;4709;7084;55967;3033;4716;51601;2395;4723;125988;51204;51300;79133;4726;4513;4704;1376;4722;4514;4508;4519;51103;374291;4538;4715;4541;1738;4540;6392;91647;4697;5160;4694;2108;57570;2109;8803;27247;25828;131118;4705	ENSG00000004455;ENSG00000006530;ENSG00000051523;ENSG00000091140;ENSG00000100348;ENSG00000101247;ENSG00000103356;ENSG00000105197;ENSG00000105379;ENSG00000113845;ENSG00000115286;ENSG00000119013;ENSG00000123545;ENSG00000125356;ENSG00000126814;ENSG00000127884;ENSG00000130414;ENSG00000131828;ENSG00000136143;ENSG00000136463;ENSG00000137806;ENSG00000138796;ENSG00000139180;ENSG00000140374;ENSG00000140990…	E14_66A_GL_stat	E14_66A_GL_stat__DB_HPO	H:/RNA_BULK/05_KEGG_GO_Analysis/60_GSEA_Ranks/01_RNK/run_1/E14_66A_GL_stat.rnk	phenotype_Human_Phenotype_Ontology
HP:0002616	Aortic root aneurysm	http://compbio.charite.de/hpoweb/showterm?id=HP:0002616	0.718421443318876	1.81807697251403	0.00196850393313287	0.0736959850199394	11	./Project_E14_66A_GL_stat__DB_HPO_GSEA/HP_0002616.png	5	2200;2022;4000;7170;7048	ENSG00000106991;ENSG00000143549;ENSG00000160789;ENSG00000163513;ENSG00000166147	E14_66A_GL_stat	E14_66A_GL_stat__DB_HPO	H:/RNA_BULK/05_KEGG_GO_Analysis/60_GSEA_Ranks/01_RNK/run_1/E14_66A_GL_stat.rnk	phenotype_Human_Phenotype_Ontology
HP:0010300	Abnormally low-pitched voice	http://compbio.charite.de/hpoweb/showterm?id=HP:0010300	-0.681258499	-1.76193295	0.00821355234453069	0.224094541312856	12	./Project_E14_66A_GL_stat__DB_HPO_GSEA/HP_0010300.png	7	2146;9126;55209;25836;23512;4297;5885	ENSG00000106462;ENSG00000108055;ENSG00000118058;ENSG00000164190;ENSG00000164754;ENSG00000168137;ENSG00000178691	E14_66A_GL_stat	E14_66A_GL_stat__DB_HPO	H:/RNA_BULK/05_KEGG_GO_Analysis/60_GSEA_Ranks/01_RNK/run_1/E14_66A_GL_stat.rnk	phenotype_Human_Phenotype_Ontology
HP:0000391	Thickened helices	http://compbio.charite.de/hpoweb/showterm?id=HP:0000391	-0.561425872	-1.742481437	0.0138067060871663	0.251023826457739	22	./Project_E14_66A_GL_stat__DB_HPO_GSEA/HP_0000391.png	13	5781;6654;5894;6872;3845;5925;6016;6655;1859;673;23522;5500;5087	ENSG00000100485;ENSG00000115904;ENSG00000132155;ENSG00000133703;ENSG00000139687;ENSG00000143622;ENSG00000147133;ENSG00000156650;ENSG00000157540;ENSG00000157764;ENSG00000179295;ENSG00000185630;ENSG00000213639	E14_66A_GL_stat	E14_66A_GL_stat__DB_HPO	H:/RNA_BULK/05_KEGG_GO_Analysis/60_GSEA_Ranks/01_RNK/run_1/E14_66A_GL_stat.rnk	phenotype_Human_Phenotype_Ontology
HP:0100641	Neoplasm of the adrenal cortex	http://compbio.charite.de/hpoweb/showterm?id=HP:0100641	-0.572049726	-1.695027988	0.0175781249656677	0.253446637334097	19	./Project_E14_66A_GL_stat__DB_HPO_GSEA/HP_0100641.png	11	5573;10984;3481;1030;10008;3417;5728;4193;1031;1027;1026	ENSG00000108946;ENSG00000111276;ENSG00000123080;ENSG00000124762;ENSG00000135679;ENSG00000138413;ENSG00000147883;ENSG00000167244;ENSG00000171862;ENSG00000175538;ENSG00000269821	E14_66A_GL_stat	E14_66A_GL_stat__DB_HPO	H:/RNA_BULK/05_KEGG_GO_Analysis/60_GSEA_Ranks/01_RNK/run_1/E14_66A_GL_stat.rnk	phenotype_Human_Phenotype_Ontology
HP:0001935	Microcytic anemia	http://compbio.charite.de/hpoweb/showterm?id=HP:0001935	-0.5426569	-1.696630168	0.0126315789207756	0.26286385631712	24	./Project_E14_66A_GL_stat__DB_HPO_GSEA/HP_0001935.png	8	3039;546;3045;3040;2235;9663;3047;3043	ENSG00000066926;ENSG00000085224;ENSG00000101577;ENSG00000188536;ENSG00000206172;ENSG00000213934;ENSG00000223609;ENSG00000244734	E14_66A_GL_stat	E14_66A_GL_stat__DB_HPO	H:/RNA_BULK/05_KEGG_GO_Analysis/60_GSEA_Ranks/01_RNK/run_1/E14_66A_GL_stat.rnk	phenotype_Human_Phenotype_Ontology
HP:0012086	Abnormal urinary color	http://compbio.charite.de/hpoweb/showterm?id=HP:0012086	-0.672127283	-1.681620044	0.0241935483383195	0.273569959524785	10	./Project_E14_66A_GL_stat__DB_HPO_GSEA/HP_0012086.png	5	2623;7248;3145;23230;7390	ENSG00000102145;ENSG00000165699;ENSG00000188690;ENSG00000197969;ENSG00000256269	E14_66A_GL_stat	E14_66A_GL_stat__DB_HPO	H:/RNA_BULK/05_KEGG_GO_Analysis/60_GSEA_Ranks/01_RNK/run_1/E14_66A_GL_stat.rnk	phenotype_Human_Phenotype_Ontology
HP:0010034	Short 1st metacarpal	http://compbio.charite.de/hpoweb/showterm?id=HP:0010034	-0.663880839	-1.696842041	0.0128205127931186	0.276990860474423	13	./Project_E14_66A_GL_stat__DB_HPO_GSEA/HP_0010034.png	8	90;55215;9126;55209;25836;4297;5885;5116	ENSG00000108055;ENSG00000115170;ENSG00000118058;ENSG00000140525;ENSG00000160299;ENSG00000164190;ENSG00000164754;ENSG00000168137	E14_66A_GL_stat	E14_66A_GL_stat__DB_HPO	H:/RNA_BULK/05_KEGG_GO_Analysis/60_GSEA_Ranks/01_RNK/run_1/E14_66A_GL_stat.rnk	phenotype_Human_Phenotype_Ontology
HP:0001956	Truncal obesity	http://compbio.charite.de/hpoweb/showterm?id=HP:0001956	-0.528175706	-1.701631017	0.00624999998697917	0.281553062882238	28	./Project_E14_66A_GL_stat__DB_HPO_GSEA/HP_0001956.png	17	57187;5573;26137;157680;9101;3480;2332;9126;55209;25836;208;4297;9149;5885;1387;5116;2033	ENSG00000005339;ENSG00000100393;ENSG00000102081;ENSG00000105204;ENSG00000105221;ENSG00000108055;ENSG00000108946;ENSG00000118058;ENSG00000125676;ENSG00000132549;ENSG00000138592;ENSG00000140443;ENSG00000160299;ENSG00000164190;ENSG00000164754;ENSG00000168137;ENSG00000181722	E14_66A_GL_stat	E14_66A_GL_stat__DB_HPO	H:/RNA_BULK/05_KEGG_GO_Analysis/60_GSEA_Ranks/01_RNK/run_1/E14_66A_GL_stat.rnk	phenotype_Human_Phenotype_Ontology
HP:0001931	Hypochromic anemia	http://compbio.charite.de/hpoweb/showterm?id=HP:0001931	-0.588540214	-1.722178542	0.00998003990023944	0.282109447343098	19	./Project_E14_66A_GL_stat__DB_HPO_GSEA/HP_0001931.png	10	22;2623;212;3039;355;546;3040;6794;9663;3043	ENSG00000026103;ENSG00000085224;ENSG00000101577;ENSG00000102145;ENSG00000118046;ENSG00000131269;ENSG00000158578;ENSG00000188536;ENSG00000206172;ENSG00000244734	E14_66A_GL_stat	E14_66A_GL_stat__DB_HPO	H:/RNA_BULK/05_KEGG_GO_Analysis/60_GSEA_Ranks/01_RNK/run_1/E14_66A_GL_stat.rnk	phenotype_Human_Phenotype_Ontology
HP:0006956	Dilation of lateral ventricles	http://compbio.charite.de/hpoweb/showterm?id=HP:0006956	-0.658121967	-1.706239103	0.0125260960072524	0.286819568426742	12	./Project_E14_66A_GL_stat__DB_HPO_GSEA/HP_0006956.png	10	9786;2896;2639;51244;4750;5879;2146;79848;10159;57498	ENSG00000030582;ENSG00000100578;ENSG00000104218;ENSG00000105607;ENSG00000106462;ENSG00000134313;ENSG00000136238;ENSG00000137601;ENSG00000154781;ENSG00000182220	E14_66A_GL_stat	E14_66A_GL_stat__DB_HPO	H:/RNA_BULK/05_KEGG_GO_Analysis/60_GSEA_Ranks/01_RNK/run_1/E14_66A_GL_stat.rnk	phenotype_Human_Phenotype_Ontology
HP:0002900	Hypokalemia	http://compbio.charite.de/hpoweb/showterm?id=HP:0002900	-0.638213977	-1.642766527	0.0145833333029514	0.286991889929802	12	./Project_E14_66A_GL_stat__DB_HPO_GSEA/HP_0002900.png	7	4089;9101;10008;10916;2908;657;6521	ENSG00000004939;ENSG00000102316;ENSG00000107779;ENSG00000113580;ENSG00000138592;ENSG00000141646;ENSG00000175538	E14_66A_GL_stat	E14_66A_GL_stat__DB_HPO	H:/RNA_BULK/05_KEGG_GO_Analysis/60_GSEA_Ranks/01_RNK/run_1/E14_66A_GL_stat.rnk	phenotype_Human_Phenotype_Ontology
HP:0001891	Iron deficiency anemia	http://compbio.charite.de/hpoweb/showterm?id=HP:0001891	-0.676924999	-1.670371403	0.0138888888613316	0.288720326824132	10	./Project_E14_66A_GL_stat__DB_HPO_GSEA/HP_0001891.png	5	212;355;546;6794;3043	ENSG00000026103;ENSG00000085224;ENSG00000118046;ENSG00000158578;ENSG00000244734	E14_66A_GL_stat	E14_66A_GL_stat__DB_HPO	H:/RNA_BULK/05_KEGG_GO_Analysis/60_GSEA_Ranks/01_RNK/run_1/E14_66A_GL_stat.rnk	phenotype_Human_Phenotype_Ontology
HP:0011587	Abnormal branching pattern of the aortic arch	http://compbio.charite.de/hpoweb/showterm?id=HP:0011587	-0.645866678	-1.627809859	0.031315240018131	0.292370914912421	11	./Project_E14_66A_GL_stat__DB_HPO_GSEA/HP_0011587.png	7	54487;93;118856;5296;1387;2033;64220	ENSG00000005339;ENSG00000100393;ENSG00000105647;ENSG00000114739;ENSG00000128191;ENSG00000137868;ENSG00000154485	E14_66A_GL_stat	E14_66A_GL_stat__DB_HPO	H:/RNA_BULK/05_KEGG_GO_Analysis/60_GSEA_Ranks/01_RNK/run_1/E14_66A_GL_stat.rnk	phenotype_Human_Phenotype_Ontology
HP:0011381	Aplasia of the semicircular canal	http://compbio.charite.de/hpoweb/showterm?id=HP:0011381	-0.658809618	-1.710407294	0.0141700404571457	0.294539571763835	12	./Project_E14_66A_GL_stat__DB_HPO_GSEA/HP_0011381.png	8	5781;6654;5894;3845;6016;6655;673;23522	ENSG00000100485;ENSG00000115904;ENSG00000132155;ENSG00000133703;ENSG00000143622;ENSG00000156650;ENSG00000157764;ENSG00000179295	E14_66A_GL_stat	E14_66A_GL_stat__DB_HPO	H:/RNA_BULK/05_KEGG_GO_Analysis/60_GSEA_Ranks/01_RNK/run_1/E14_66A_GL_stat.rnk	phenotype_Human_Phenotype_Ontology
HP:0003118	Increased circulating cortisol level	http://compbio.charite.de/hpoweb/showterm?id=HP:0003118	-0.63930738	-1.643677935	0.0189473683811634	0.294861238569548	11	./Project_E14_66A_GL_stat__DB_HPO_GSEA/HP_0003118.png	4	2908;1031;1027;1026	ENSG00000111276;ENSG00000113580;ENSG00000123080;ENSG00000124762	E14_66A_GL_stat	E14_66A_GL_stat__DB_HPO	H:/RNA_BULK/05_KEGG_GO_Analysis/60_GSEA_Ranks/01_RNK/run_1/E14_66A_GL_stat.rnk	phenotype_Human_Phenotype_Ontology
HP:0011376	Morphological abnormality of the vestibule of the inner ear	http://compbio.charite.de/hpoweb/showterm?id=HP:0011376	-0.617456727	-1.64685149	0.0230125522531118	0.298242863962933	13	./Project_E14_66A_GL_stat__DB_HPO_GSEA/HP_0011376.png	8	5781;6654;5894;3845;6016;6655;673;23522	ENSG00000100485;ENSG00000115904;ENSG00000132155;ENSG00000133703;ENSG00000143622;ENSG00000156650;ENSG00000157764;ENSG00000179295	E14_66A_GL_stat	E14_66A_GL_stat__DB_HPO	H:/RNA_BULK/05_KEGG_GO_Analysis/60_GSEA_Ranks/01_RNK/run_1/E14_66A_GL_stat.rnk	phenotype_Human_Phenotype_Ontology
HP:0011380	Morphological abnormality of the semicircular canal	http://compbio.charite.de/hpoweb/showterm?id=HP:0011380	-0.617456727	-1.64685149	0.0230125522531118	0.298242863962933	13	./Project_E14_66A_GL_stat__DB_HPO_GSEA/HP_0011380.png	8	5781;6654;5894;3845;6016;6655;673;23522	ENSG00000100485;ENSG00000115904;ENSG00000132155;ENSG00000133703;ENSG00000143622;ENSG00000156650;ENSG00000157764;ENSG00000179295	E14_66A_GL_stat	E14_66A_GL_stat__DB_HPO	H:/RNA_BULK/05_KEGG_GO_Analysis/60_GSEA_Ranks/01_RNK/run_1/E14_66A_GL_stat.rnk	phenotype_Human_Phenotype_Ontology
HP:0100874	Thick hair	http://compbio.charite.de/hpoweb/showterm?id=HP:0100874	-0.663173189	-1.628380798	0.0187499999609375	0.300794204097129	11	./Project_E14_66A_GL_stat__DB_HPO_GSEA/HP_0100874.png	7	538;55975;157680;9126;523;27125;171023	ENSG00000072364;ENSG00000108055;ENSG00000114573;ENSG00000122550;ENSG00000132549;ENSG00000165240;ENSG00000171456	E14_66A_GL_stat	E14_66A_GL_stat__DB_HPO	H:/RNA_BULK/05_KEGG_GO_Analysis/60_GSEA_Ranks/01_RNK/run_1/E14_66A_GL_stat.rnk	phenotype_Human_Phenotype_Ontology
HP:0002717	Adrenal overactivity	http://compbio.charite.de/hpoweb/showterm?id=HP:0002717	-0.624922588	-1.654723015	0.0171306209483284	0.302098741698073	12	./Project_E14_66A_GL_stat__DB_HPO_GSEA/HP_0002717.png	4	2908;1031;1027;1026	ENSG00000111276;ENSG00000113580;ENSG00000123080;ENSG00000124762	E14_66A_GL_stat	E14_66A_GL_stat__DB_HPO	H:/RNA_BULK/05_KEGG_GO_Analysis/60_GSEA_Ranks/01_RNK/run_1/E14_66A_GL_stat.rnk	phenotype_Human_Phenotype_Ontology
HP:0001188	Hand clenching	http://compbio.charite.de/hpoweb/showterm?id=HP:0001188	-0.630803838	-1.631458965	0.0199600798004789	0.303272640672942	12	./Project_E14_66A_GL_stat__DB_HPO_GSEA/HP_0001188.png	6	56006;667;9640;84162;54676;6536	ENSG00000105771;ENSG00000138688;ENSG00000151914;ENSG00000166716;ENSG00000172432;ENSG00000196517	E14_66A_GL_stat	E14_66A_GL_stat__DB_HPO	H:/RNA_BULK/05_KEGG_GO_Analysis/60_GSEA_Ranks/01_RNK/run_1/E14_66A_GL_stat.rnk	phenotype_Human_Phenotype_Ontology
HP:0006744	Adrenocortical carcinoma	http://compbio.charite.de/hpoweb/showterm?id=HP:0006744	-0.644574563	-1.658700022	0.0368852458260548	0.304278150852717	11	./Project_E14_66A_GL_stat__DB_HPO_GSEA/HP_0006744.png	8	324;5573;10984;3481;1030;1031;1027;1026	ENSG00000108946;ENSG00000111276;ENSG00000123080;ENSG00000124762;ENSG00000134982;ENSG00000147883;ENSG00000167244;ENSG00000269821	E14_66A_GL_stat	E14_66A_GL_stat__DB_HPO	H:/RNA_BULK/05_KEGG_GO_Analysis/60_GSEA_Ranks/01_RNK/run_1/E14_66A_GL_stat.rnk	phenotype_Human_Phenotype_Ontology
HP:0012126	Stomach cancer	http://compbio.charite.de/hpoweb/showterm?id=HP:0012126	-0.552320245	-1.613860832	0.0258449303661135	0.316758036229229	18	./Project_E14_66A_GL_stat__DB_HPO_GSEA/HP_0012126.png	8	3659;9184;1316;9702;3845;6794;999;5290	ENSG00000039068;ENSG00000067082;ENSG00000118046;ENSG00000121879;ENSG00000125347;ENSG00000133703;ENSG00000154473;ENSG00000166037	E14_66A_GL_stat	E14_66A_GL_stat__DB_HPO	H:/RNA_BULK/05_KEGG_GO_Analysis/60_GSEA_Ranks/01_RNK/run_1/E14_66A_GL_stat.rnk	phenotype_Human_Phenotype_Ontology
HP:0002370	Poor coordination	http://compbio.charite.de/hpoweb/showterm?id=HP:0002370	-0.56916564	-1.601377034	0.0312499999348958	0.319261963402861	16	./Project_E14_66A_GL_stat__DB_HPO_GSEA/HP_0002370.png	5	55773;6535;128989;1387;2033	ENSG00000005339;ENSG00000036054;ENSG00000100393;ENSG00000130821;ENSG00000183597	E14_66A_GL_stat	E14_66A_GL_stat__DB_HPO	H:/RNA_BULK/05_KEGG_GO_Analysis/60_GSEA_Ranks/01_RNK/run_1/E14_66A_GL_stat.rnk	phenotype_Human_Phenotype_Ontology
HP:0001480	Freckling	http://compbio.charite.de/hpoweb/showterm?id=HP:0001480	-0.458318778	-1.597459662	0.0175438596149242	0.319433008450343	37	./Project_E14_66A_GL_stat__DB_HPO_GSEA/HP_0001480.png	8	673;1643;2074;5500;1032;10058;54386;3257	ENSG00000107521;ENSG00000115657;ENSG00000129355;ENSG00000134574;ENSG00000157764;ENSG00000166848;ENSG00000213639;ENSG00000225830	E14_66A_GL_stat	E14_66A_GL_stat__DB_HPO	H:/RNA_BULK/05_KEGG_GO_Analysis/60_GSEA_Ranks/01_RNK/run_1/E14_66A_GL_stat.rnk	phenotype_Human_Phenotype_Ontology
HP:0002866	Hypoplastic iliac wing	http://compbio.charite.de/hpoweb/showterm?id=HP:0002866	-0.580182672	-1.603458047	0.046783625639798	0.322817868301302	15	./Project_E14_66A_GL_stat__DB_HPO_GSEA/HP_0002866.png	9	6399;10013;4089;2146;2623;2074;1387;5116;2033	ENSG00000005339;ENSG00000094631;ENSG00000100393;ENSG00000102145;ENSG00000106462;ENSG00000141646;ENSG00000160299;ENSG00000196459;ENSG00000225830	E14_66A_GL_stat	E14_66A_GL_stat__DB_HPO	H:/RNA_BULK/05_KEGG_GO_Analysis/60_GSEA_Ranks/01_RNK/run_1/E14_66A_GL_stat.rnk	phenotype_Human_Phenotype_Ontology
HP:0100620	Germinoma	http://compbio.charite.de/hpoweb/showterm?id=HP:0100620	-0.650895832	-1.605057325	0.0269151138159107	0.328295091405698	10	./Project_E14_66A_GL_stat__DB_HPO_GSEA/HP_0100620.png	2	999;5290	ENSG00000039068;ENSG00000121879	E14_66A_GL_stat	E14_66A_GL_stat__DB_HPO	H:/RNA_BULK/05_KEGG_GO_Analysis/60_GSEA_Ranks/01_RNK/run_1/E14_66A_GL_stat.rnk	phenotype_Human_Phenotype_Ontology
HP:0002580	Volvulus	http://compbio.charite.de/hpoweb/showterm?id=HP:0002580	-0.636150376	-1.579415582	0.0312499999348958	0.347132094497786	11	./Project_E14_66A_GL_stat__DB_HPO_GSEA/HP_0002580.png	6	9126;55209;25836;4297;546;5885	ENSG00000085224;ENSG00000108055;ENSG00000118058;ENSG00000164190;ENSG00000164754;ENSG00000168137	E14_66A_GL_stat	E14_66A_GL_stat__DB_HPO	H:/RNA_BULK/05_KEGG_GO_Analysis/60_GSEA_Ranks/01_RNK/run_1/E14_66A_GL_stat.rnk	phenotype_Human_Phenotype_Ontology
HP:0000952	Jaundice	http://compbio.charite.de/hpoweb/showterm?id=HP:0000952	-0.376786491	-1.579736355	0.00198412698019022	0.355615694261052	96	./Project_E14_66A_GL_stat__DB_HPO_GSEA/HP_0000952.png	18	3930;4485;51594;1130;286;6710;6005;6513;7067;2035;669;3783;6521;3048;3717;1371;2040;3043	ENSG00000004939;ENSG00000029534;ENSG00000070182;ENSG00000080819;ENSG00000096968;ENSG00000104783;ENSG00000112077;ENSG00000117394;ENSG00000126351;ENSG00000143669;ENSG00000143815;ENSG00000148175;ENSG00000151779;ENSG00000159023;ENSG00000172331;ENSG00000173531;ENSG00000196565;ENSG00000244734	E14_66A_GL_stat	E14_66A_GL_stat__DB_HPO	H:/RNA_BULK/05_KEGG_GO_Analysis/60_GSEA_Ranks/01_RNK/run_1/E14_66A_GL_stat.rnk	phenotype_Human_Phenotype_Ontology
HP:0010009	Abnormality of the 1st metacarpal	http://compbio.charite.de/hpoweb/showterm?id=HP:0010009	-0.557648693	-1.538965922	0.0411522632898102	0.378083969579351	16	./Project_E14_66A_GL_stat__DB_HPO_GSEA/HP_0010009.png	8	90;55215;9126;55209;25836;4297;5885;5116	ENSG00000108055;ENSG00000115170;ENSG00000118058;ENSG00000140525;ENSG00000160299;ENSG00000164190;ENSG00000164754;ENSG00000168137	E14_66A_GL_stat	E14_66A_GL_stat__DB_HPO	H:/RNA_BULK/05_KEGG_GO_Analysis/60_GSEA_Ranks/01_RNK/run_1/E14_66A_GL_stat.rnk	phenotype_Human_Phenotype_Ontology
HP:0010931	Abnormality of sodium homeostasis	http://compbio.charite.de/hpoweb/showterm?id=HP:0010931	-0.534502875	-1.534655121	0.041753653357508	0.382046345701134	16	./Project_E14_66A_GL_stat__DB_HPO_GSEA/HP_0010931.png	5	10916;3145;6005;1371;2040	ENSG00000080819;ENSG00000102316;ENSG00000112077;ENSG00000148175;ENSG00000256269	E14_66A_GL_stat	E14_66A_GL_stat__DB_HPO	H:/RNA_BULK/05_KEGG_GO_Analysis/60_GSEA_Ranks/01_RNK/run_1/E14_66A_GL_stat.rnk	phenotype_Human_Phenotype_Ontology
HP:0012334	Extrahepatic cholestasis	http://compbio.charite.de/hpoweb/showterm?id=HP:0012334	-0.589997467	-1.539127142	0.0391389431719394	0.385895275504992	13	./Project_E14_66A_GL_stat__DB_HPO_GSEA/HP_0012334.png	6	4089;1030;3845;1031;1027;1026	ENSG00000111276;ENSG00000123080;ENSG00000124762;ENSG00000133703;ENSG00000141646;ENSG00000147883	E14_66A_GL_stat	E14_66A_GL_stat__DB_HPO	H:/RNA_BULK/05_KEGG_GO_Analysis/60_GSEA_Ranks/01_RNK/run_1/E14_66A_GL_stat.rnk	phenotype_Human_Phenotype_Ontology
HP:0010026	Aplasia/Hypoplasia of the 1st metacarpal	http://compbio.charite.de/hpoweb/showterm?id=HP:0010026	-0.566683454	-1.540427953	0.0471311474444034	0.390682205915603	15	./Project_E14_66A_GL_stat__DB_HPO_GSEA/HP_0010026.png	8	90;55215;9126;55209;25836;4297;5885;5116	ENSG00000108055;ENSG00000115170;ENSG00000118058;ENSG00000140525;ENSG00000160299;ENSG00000164190;ENSG00000164754;ENSG00000168137	E14_66A_GL_stat	E14_66A_GL_stat__DB_HPO	H:/RNA_BULK/05_KEGG_GO_Analysis/60_GSEA_Ranks/01_RNK/run_1/E14_66A_GL_stat.rnk	phenotype_Human_Phenotype_Ontology
HP:0006740	Transitional cell carcinoma of the bladder	http://compbio.charite.de/hpoweb/showterm?id=HP:0006740	-0.553619771	-1.552169023	0.0412573673059777	0.393767243382854	16	./Project_E14_66A_GL_stat__DB_HPO_GSEA/HP_0006740.png	6	3845;5728;5925;201163;5290;2033	ENSG00000100393;ENSG00000121879;ENSG00000133703;ENSG00000139687;ENSG00000154803;ENSG00000171862	E14_66A_GL_stat	E14_66A_GL_stat__DB_HPO	H:/RNA_BULK/05_KEGG_GO_Analysis/60_GSEA_Ranks/01_RNK/run_1/E14_66A_GL_stat.rnk	phenotype_Human_Phenotype_Ontology
HP:0011951	Aspiration pneumonia	http://compbio.charite.de/hpoweb/showterm?id=HP:0011951	-0.608612328	-1.540760535	0.0317460316830436	0.398659705155249	12	./Project_E14_66A_GL_stat__DB_HPO_GSEA/HP_0011951.png	7	54809;6872;7403;8085;79848;4784;27125	ENSG00000008441;ENSG00000072364;ENSG00000104218;ENSG00000147050;ENSG00000147133;ENSG00000167548;ENSG00000205413	E14_66A_GL_stat	E14_66A_GL_stat__DB_HPO	H:/RNA_BULK/05_KEGG_GO_Analysis/60_GSEA_Ranks/01_RNK/run_1/E14_66A_GL_stat.rnk	phenotype_Human_Phenotype_Ontology
HP:0000854	Thyroid adenoma	http://compbio.charite.de/hpoweb/showterm?id=HP:0000854	-0.61978609	-1.54575783	0.0423387095920591	0.402581324815799	11	./Project_E14_66A_GL_stat__DB_HPO_GSEA/HP_0000854.png	5	5728;1031;5290;1027;1026	ENSG00000111276;ENSG00000121879;ENSG00000123080;ENSG00000124762;ENSG00000171862	E14_66A_GL_stat	E14_66A_GL_stat__DB_HPO	H:/RNA_BULK/05_KEGG_GO_Analysis/60_GSEA_Ranks/01_RNK/run_1/E14_66A_GL_stat.rnk	phenotype_Human_Phenotype_Ontology
HP:0000843	Hyperparathyroidism	http://compbio.charite.de/hpoweb/showterm?id=HP:0000843	-0.590852236	-1.552335023	0.0318725098966683	0.403088715908143	12	./Project_E14_66A_GL_stat__DB_HPO_GSEA/HP_0000843.png	3	1031;1027;1026	ENSG00000111276;ENSG00000123080;ENSG00000124762	E14_66A_GL_stat	E14_66A_GL_stat__DB_HPO	H:/RNA_BULK/05_KEGG_GO_Analysis/60_GSEA_Ranks/01_RNK/run_1/E14_66A_GL_stat.rnk	phenotype_Human_Phenotype_Ontology
HP:0000527	Long eyelashes	http://compbio.charite.de/hpoweb/showterm?id=HP:0000527	-0.409678447	-1.524139568	0.0145228215466332	0.40354960754728	61	./Project_E14_66A_GL_stat__DB_HPO_GSEA/HP_0000527.png	25	526;10847;6878;57492;157680;4853;9181;1857;9126;55209;25836;7403;196528;8085;80204;4297;5906;8036;5885;5495;55691;27125;1387;2033;6536	ENSG00000005339;ENSG00000049618;ENSG00000072364;ENSG00000080603;ENSG00000100393;ENSG00000106290;ENSG00000108055;ENSG00000108061;ENSG00000116473;ENSG00000116584;ENSG00000118058;ENSG00000132549;ENSG00000134250;ENSG00000138032;ENSG00000138081;ENSG00000147050;ENSG00000147416;ENSG00000151474;ENSG00000161202;ENSG00000164190;ENSG00000164754;ENSG00000167548;ENSG00000168137;ENSG00000189079;ENSG00000196517	E14_66A_GL_stat	E14_66A_GL_stat__DB_HPO	H:/RNA_BULK/05_KEGG_GO_Analysis/60_GSEA_Ranks/01_RNK/run_1/E14_66A_GL_stat.rnk	phenotype_Human_Phenotype_Ontology
HP:0011448	Ankle clonus	http://compbio.charite.de/hpoweb/showterm?id=HP:0011448	-0.549719514	-1.541883583	0.051020408059142	0.404502242035958	17	./Project_E14_66A_GL_stat__DB_HPO_GSEA/HP_0011448.png	9	118813;6683;57704;823;23111;22931;10159;65055;3798	ENSG00000014216;ENSG00000021574;ENSG00000068615;ENSG00000070610;ENSG00000099246;ENSG00000133104;ENSG00000155256;ENSG00000155980;ENSG00000182220	E14_66A_GL_stat	E14_66A_GL_stat__DB_HPO	H:/RNA_BULK/05_KEGG_GO_Analysis/60_GSEA_Ranks/01_RNK/run_1/E14_66A_GL_stat.rnk	phenotype_Human_Phenotype_Ontology
HP:0002897	Parathyroid adenoma	http://compbio.charite.de/hpoweb/showterm?id=HP:0002897	-0.604459829	-1.517595224	0.0334645668632587	0.405783726604694	11	./Project_E14_66A_GL_stat__DB_HPO_GSEA/HP_0002897.png	8	5573;4763;1030;3417;201163;1031;1027;1026	ENSG00000108946;ENSG00000111276;ENSG00000123080;ENSG00000124762;ENSG00000138413;ENSG00000147883;ENSG00000154803;ENSG00000196712	E14_66A_GL_stat	E14_66A_GL_stat__DB_HPO	H:/RNA_BULK/05_KEGG_GO_Analysis/60_GSEA_Ranks/01_RNK/run_1/E14_66A_GL_stat.rnk	phenotype_Human_Phenotype_Ontology
HP:0100733	Neoplasm of the parathyroid gland	http://compbio.charite.de/hpoweb/showterm?id=HP:0100733	-0.604459829	-1.517595224	0.0334645668632587	0.405783726604694	11	./Project_E14_66A_GL_stat__DB_HPO_GSEA/HP_0100733.png	8	5573;4763;1030;3417;201163;1031;1027;1026	ENSG00000108946;ENSG00000111276;ENSG00000123080;ENSG00000124762;ENSG00000138413;ENSG00000147883;ENSG00000154803;ENSG00000196712	E14_66A_GL_stat	E14_66A_GL_stat__DB_HPO	H:/RNA_BULK/05_KEGG_GO_Analysis/60_GSEA_Ranks/01_RNK/run_1/E14_66A_GL_stat.rnk	phenotype_Human_Phenotype_Ontology
HP:0005522	Pyridoxine-responsive sideroblastic anemia	http://compbio.charite.de/hpoweb/showterm?id=HP:0005522	-0.737981422	-2.329519835	0	0.000159670775333123	23	./Project_E14_894_71_stat__DB_HPO_GSEA/HP_0005522.png	20	84464;57697;2178;55120;2187;5889;2189;2176;10459;55159;55163;83990;7516;672;675;5888;2175;29089;55215;2177	ENSG00000012048;ENSG00000051180;ENSG00000077152;ENSG00000108384;ENSG00000108439;ENSG00000112039;ENSG00000115392;ENSG00000116670;ENSG00000136492;ENSG00000139618;ENSG00000140525;ENSG00000144554;ENSG00000158169;ENSG00000168411;ENSG00000181544;ENSG00000187741;ENSG00000187790;ENSG00000188827;ENSG00000196584;ENSG00000221829	E14_894_71_stat	E14_894_71_stat__DB_HPO	H:/RNA_BULK/05_KEGG_GO_Analysis/60_GSEA_Ranks/01_RNK/run_1/E14_894_71_stat.rnk	phenotype_Human_Phenotype_Ontology
HP:0000340	Sloping forehead	http://compbio.charite.de/hpoweb/showterm?id=HP:0000340	-0.550082618	-2.361221555	0	0.000199588469166404	109	./Project_E14_894_71_stat__DB_HPO_GSEA/HP_0000340.png	50	55644;9640;25839;10617;23141;1968;54820;27229;2189;2176;1663;10459;699;55159;6309;29920;9662;22995;79840;284403;163786;55835;9702;83990;7516;5649;701;23310;5116;440;672;26040;675;5888;55755;2175;9184;1062;3832;29089;10733;55215;2177;9928;29968;57082;11113;259266;6491;26227	ENSG00000012048;ENSG00000013573;ENSG00000051180;ENSG00000066279;ENSG00000070669;ENSG00000072864;ENSG00000075702;ENSG00000077152;ENSG00000092094;ENSG00000092621;ENSG00000103051;ENSG00000103995;ENSG00000109929;ENSG00000116670;ENSG00000118193;ENSG00000122966;ENSG00000123473;ENSG00000124356;ENSG00000130741;ENSG00000135069;ENSG00000136492;ENSG00000136861;ENSG00000137812;ENSG00000137822;ENSG00000138160…	E14_894_71_stat	E14_894_71_stat__DB_HPO	H:/RNA_BULK/05_KEGG_GO_Analysis/60_GSEA_Ranks/01_RNK/run_1/E14_894_71_stat.rnk	phenotype_Human_Phenotype_Ontology
HP:0002246	Abnormality of the duodenum	http://compbio.charite.de/hpoweb/showterm?id=HP:0002246	-0.634479178	-2.363578204	0	0.000266117958888539	47	./Project_E14_894_71_stat__DB_HPO_GSEA/HP_0002246.png	23	2623;2189;2176;10459;699;55159;8318;5727;9702;83990;1063;7516;701;672;675;5888;2175;5885;9184;29089;55215;2177;64220	ENSG00000012048;ENSG00000051180;ENSG00000077152;ENSG00000093009;ENSG00000102145;ENSG00000116670;ENSG00000117724;ENSG00000136492;ENSG00000137868;ENSG00000139618;ENSG00000140525;ENSG00000144554;ENSG00000154473;ENSG00000156970;ENSG00000158169;ENSG00000164754;ENSG00000166037;ENSG00000168411;ENSG00000169679;ENSG00000185920;ENSG00000187741;ENSG00000196584;ENSG00000221829	E14_894_71_stat	E14_894_71_stat__DB_HPO	H:/RNA_BULK/05_KEGG_GO_Analysis/60_GSEA_Ranks/01_RNK/run_1/E14_894_71_stat.rnk	phenotype_Human_Phenotype_Ontology
HP:0012848	Small intestinal stenosis	http://compbio.charite.de/hpoweb/showterm?id=HP:0012848	-0.738752349	-2.387384448	0	0.000399176938332809	26	./Project_E14_894_71_stat__DB_HPO_GSEA/HP_0012848.png	21	57697;2178;55120;2187;5889;2623;2189;2176;10459;55159;8318;83990;7516;672;675;5888;2175;29089;55215;2177;64220	ENSG00000012048;ENSG00000051180;ENSG00000077152;ENSG00000093009;ENSG00000102145;ENSG00000108384;ENSG00000112039;ENSG00000115392;ENSG00000116670;ENSG00000136492;ENSG00000137868;ENSG00000139618;ENSG00000140525;ENSG00000144554;ENSG00000158169;ENSG00000168411;ENSG00000181544;ENSG00000187741;ENSG00000187790;ENSG00000196584;ENSG00000221829	E14_894_71_stat	E14_894_71_stat__DB_HPO	H:/RNA_BULK/05_KEGG_GO_Analysis/60_GSEA_Ranks/01_RNK/run_1/E14_894_71_stat.rnk	phenotype_Human_Phenotype_Ontology
HP:0100867	Duodenal stenosis	http://compbio.charite.de/hpoweb/showterm?id=HP:0100867	-0.738752349	-2.387384448	0	0.000399176938332809	26	./Project_E14_894_71_stat__DB_HPO_GSEA/HP_0100867.png	21	57697;2178;55120;2187;5889;2623;2189;2176;10459;55159;8318;83990;7516;672;675;5888;2175;29089;55215;2177;64220	ENSG00000012048;ENSG00000051180;ENSG00000077152;ENSG00000093009;ENSG00000102145;ENSG00000108384;ENSG00000112039;ENSG00000115392;ENSG00000116670;ENSG00000136492;ENSG00000137868;ENSG00000139618;ENSG00000140525;ENSG00000144554;ENSG00000158169;ENSG00000168411;ENSG00000181544;ENSG00000187741;ENSG00000187790;ENSG00000196584;ENSG00000221829	E14_894_71_stat	E14_894_71_stat__DB_HPO	H:/RNA_BULK/05_KEGG_GO_Analysis/60_GSEA_Ranks/01_RNK/run_1/E14_894_71_stat.rnk	phenotype_Human_Phenotype_Ontology
HP:0001549	Abnormal ileum morphology	http://compbio.charite.de/hpoweb/showterm?id=HP:0001549	-0.684473717	-2.223084246	0	0.000598765407499213	27	./Project_E14_894_71_stat__DB_HPO_GSEA/HP_0001549.png	19	84464;57697;2178;55120;2187;5889;2189;2176;10459;55159;83990;7516;672;675;5888;2175;29089;55215;2177	ENSG00000012048;ENSG00000051180;ENSG00000077152;ENSG00000108384;ENSG00000112039;ENSG00000115392;ENSG00000116670;ENSG00000136492;ENSG00000139618;ENSG00000140525;ENSG00000144554;ENSG00000158169;ENSG00000168411;ENSG00000181544;ENSG00000187741;ENSG00000187790;ENSG00000188827;ENSG00000196584;ENSG00000221829	E14_894_71_stat	E14_894_71_stat__DB_HPO	H:/RNA_BULK/05_KEGG_GO_Analysis/60_GSEA_Ranks/01_RNK/run_1/E14_894_71_stat.rnk	phenotype_Human_Phenotype_Ontology
HP:0000813	Bicornuate uterus	http://compbio.charite.de/hpoweb/showterm?id=HP:0000813	-0.658451553	-2.241564257	0	0.000665294897221348	32	./Project_E14_894_71_stat__DB_HPO_GSEA/HP_0000813.png	17	2189;2176;10459;55159;83990;6928;157570;7516;672;26040;675;5888;2175;29089;55215;2177;64220	ENSG00000012048;ENSG00000051180;ENSG00000077152;ENSG00000116670;ENSG00000136492;ENSG00000137868;ENSG00000139618;ENSG00000140525;ENSG00000144554;ENSG00000152217;ENSG00000158169;ENSG00000168411;ENSG00000171320;ENSG00000187741;ENSG00000196584;ENSG00000221829;ENSG00000275410	E14_894_71_stat	E14_894_71_stat__DB_HPO	H:/RNA_BULK/05_KEGG_GO_Analysis/60_GSEA_Ranks/01_RNK/run_1/E14_894_71_stat.rnk	phenotype_Human_Phenotype_Ontology
HP:0002245	Meckel diverticulum	http://compbio.charite.de/hpoweb/showterm?id=HP:0002245	-0.698412199	-2.228270686	0	0.000684303322856243	25	./Project_E14_894_71_stat__DB_HPO_GSEA/HP_0002245.png	19	84464;57697;2178;55120;2187;5889;2189;2176;10459;55159;83990;7516;672;675;5888;2175;29089;55215;2177	ENSG00000012048;ENSG00000051180;ENSG00000077152;ENSG00000108384;ENSG00000112039;ENSG00000115392;ENSG00000116670;ENSG00000136492;ENSG00000139618;ENSG00000140525;ENSG00000144554;ENSG00000158169;ENSG00000168411;ENSG00000181544;ENSG00000187741;ENSG00000187790;ENSG00000188827;ENSG00000196584;ENSG00000221829	E14_894_71_stat	E14_894_71_stat__DB_HPO	H:/RNA_BULK/05_KEGG_GO_Analysis/60_GSEA_Ranks/01_RNK/run_1/E14_894_71_stat.rnk	phenotype_Human_Phenotype_Ontology
HP:0010293	Aplasia/Hypoplasia of the uvula	http://compbio.charite.de/hpoweb/showterm?id=HP:0010293	-0.692229489	-2.19013603	0	0.000864883366387752	24	./Project_E14_894_71_stat__DB_HPO_GSEA/HP_0010293.png	19	84464;57697;2178;55120;2187;5889;2189;2176;10459;55159;83990;7516;672;675;5888;2175;29089;55215;2177	ENSG00000012048;ENSG00000051180;ENSG00000077152;ENSG00000108384;ENSG00000112039;ENSG00000115392;ENSG00000116670;ENSG00000136492;ENSG00000139618;ENSG00000140525;ENSG00000144554;ENSG00000158169;ENSG00000168411;ENSG00000181544;ENSG00000187741;ENSG00000187790;ENSG00000188827;ENSG00000196584;ENSG00000221829	E14_894_71_stat	E14_894_71_stat__DB_HPO	H:/RNA_BULK/05_KEGG_GO_Analysis/60_GSEA_Ranks/01_RNK/run_1/E14_894_71_stat.rnk	phenotype_Human_Phenotype_Ontology
HP:0007333	Hypoplasia of the frontal lobes	http://compbio.charite.de/hpoweb/showterm?id=HP:0007333	-0.687373822	-2.198481819	0	0.000943509126968457	24	./Project_E14_894_71_stat__DB_HPO_GSEA/HP_0007333.png	13	29920;9662;22995;284403;163786;55835;23310;55755;9928;57082;11113;259266;6491	ENSG00000066279;ENSG00000075702;ENSG00000103995;ENSG00000118193;ENSG00000122966;ENSG00000123473;ENSG00000136861;ENSG00000137812;ENSG00000143811;ENSG00000151503;ENSG00000151849;ENSG00000156876;ENSG00000174799	E14_894_71_stat	E14_894_71_stat__DB_HPO	H:/RNA_BULK/05_KEGG_GO_Analysis/60_GSEA_Ranks/01_RNK/run_1/E14_894_71_stat.rnk	phenotype_Human_Phenotype_Ontology
HP:0010469	Absent testis	http://compbio.charite.de/hpoweb/showterm?id=HP:0010469	-0.702482198	-2.206902244	0	0.000975765849257977	23	./Project_E14_894_71_stat__DB_HPO_GSEA/HP_0010469.png	19	84464;57697;2178;55120;2187;5889;2189;2176;10459;55159;83990;7516;672;675;5888;2175;29089;55215;2177	ENSG00000012048;ENSG00000051180;ENSG00000077152;ENSG00000108384;ENSG00000112039;ENSG00000115392;ENSG00000116670;ENSG00000136492;ENSG00000139618;ENSG00000140525;ENSG00000144554;ENSG00000158169;ENSG00000168411;ENSG00000181544;ENSG00000187741;ENSG00000187790;ENSG00000188827;ENSG00000196584;ENSG00000221829	E14_894_71_stat	E14_894_71_stat__DB_HPO	H:/RNA_BULK/05_KEGG_GO_Analysis/60_GSEA_Ranks/01_RNK/run_1/E14_894_71_stat.rnk	phenotype_Human_Phenotype_Ontology
HP:0100587	Abnormality of the preputium	http://compbio.charite.de/hpoweb/showterm?id=HP:0100587	-0.683549575	-2.201962253	0	0.0010378600396653	26	./Project_E14_894_71_stat__DB_HPO_GSEA/HP_0100587.png	19	84464;57697;2178;55120;2187;5889;2189;2176;10459;55159;83990;7516;672;675;5888;2175;29089;55215;2177	ENSG00000012048;ENSG00000051180;ENSG00000077152;ENSG00000108384;ENSG00000112039;ENSG00000115392;ENSG00000116670;ENSG00000136492;ENSG00000139618;ENSG00000140525;ENSG00000144554;ENSG00000158169;ENSG00000168411;ENSG00000181544;ENSG00000187741;ENSG00000187790;ENSG00000188827;ENSG00000196584;ENSG00000221829	E14_894_71_stat	E14_894_71_stat__DB_HPO	H:/RNA_BULK/05_KEGG_GO_Analysis/60_GSEA_Ranks/01_RNK/run_1/E14_894_71_stat.rnk	phenotype_Human_Phenotype_Ontology
HP:0009879	Cortical gyral simplification	http://compbio.charite.de/hpoweb/showterm?id=HP:0009879	-0.635514171	-2.16595406	0	0.00159670775333123	34	./Project_E14_894_71_stat__DB_HPO_GSEA/HP_0009879.png	17	55644;5591;23141;54820;22995;10293;284403;440;55755;1062;3832;29980;10733;9928;11113;259266;6491	ENSG00000066279;ENSG00000070669;ENSG00000072864;ENSG00000075702;ENSG00000092094;ENSG00000103995;ENSG00000118193;ENSG00000122966;ENSG00000123473;ENSG00000136861;ENSG00000138160;ENSG00000138778;ENSG00000142731;ENSG00000159147;ENSG00000176915;ENSG00000183763;ENSG00000253729	E14_894_71_stat	E14_894_71_stat__DB_HPO	H:/RNA_BULK/05_KEGG_GO_Analysis/60_GSEA_Ranks/01_RNK/run_1/E14_894_71_stat.rnk	phenotype_Human_Phenotype_Ontology
HP:0000122	Unilateral renal agenesis	http://compbio.charite.de/hpoweb/showterm?id=HP:0000122	-0.631300993	-2.111404601	0	0.00364961772189997	30	./Project_E14_894_71_stat__DB_HPO_GSEA/HP_0000122.png	14	29920;9662;22995;284403;163786;55835;6928;23310;55755;9928;57082;11113;259266;6491	ENSG00000066279;ENSG00000075702;ENSG00000103995;ENSG00000118193;ENSG00000122966;ENSG00000123473;ENSG00000136861;ENSG00000137812;ENSG00000143811;ENSG00000151503;ENSG00000151849;ENSG00000156876;ENSG00000174799;ENSG00000275410	E14_894_71_stat	E14_894_71_stat__DB_HPO	H:/RNA_BULK/05_KEGG_GO_Analysis/60_GSEA_Ranks/01_RNK/run_1/E14_894_71_stat.rnk	phenotype_Human_Phenotype_Ontology
HP:0002863	Myelodysplasia	http://compbio.charite.de/hpoweb/showterm?id=HP:0002863	-0.531399626	-2.081778613	0	0.00484002037728531	61	./Project_E14_894_71_stat__DB_HPO_GSEA/HP_0002863.png	33	673;57697;2178;55120;861;2187;7157;5889;10456;3313;9401;2189;2176;10459;26277;699;55159;5894;9702;83990;7516;701;672;675;5888;2175;9184;3717;29089;55215;2177;171023;10019	ENSG00000012048;ENSG00000051180;ENSG00000077152;ENSG00000092330;ENSG00000096968;ENSG00000108384;ENSG00000111252;ENSG00000112039;ENSG00000113013;ENSG00000115392;ENSG00000116670;ENSG00000132155;ENSG00000136492;ENSG00000139618;ENSG00000140525;ENSG00000141510;ENSG00000143575;ENSG00000144554;ENSG00000154473;ENSG00000156970;ENSG00000157764;ENSG00000158169;ENSG00000159216;ENSG00000160957;ENSG00000166037…	E14_894_71_stat	E14_894_71_stat__DB_HPO	H:/RNA_BULK/05_KEGG_GO_Analysis/60_GSEA_Ranks/01_RNK/run_1/E14_894_71_stat.rnk	phenotype_Human_Phenotype_Ontology
HP:0006872	Cerebral hypoplasia	http://compbio.charite.de/hpoweb/showterm?id=HP:0006872	-0.611826193	-2.075626829	0	0.00497797123097385	31	./Project_E14_894_71_stat__DB_HPO_GSEA/HP_0006872.png	14	29920;9662;22995;284403;163786;55835;701;23310;55755;9928;57082;11113;259266;6491	ENSG00000066279;ENSG00000075702;ENSG00000103995;ENSG00000118193;ENSG00000122966;ENSG00000123473;ENSG00000136861;ENSG00000137812;ENSG00000143811;ENSG00000151503;ENSG00000151849;ENSG00000156876;ENSG00000156970;ENSG00000174799	E14_894_71_stat	E14_894_71_stat__DB_HPO	H:/RNA_BULK/05_KEGG_GO_Analysis/60_GSEA_Ranks/01_RNK/run_1/E14_894_71_stat.rnk	phenotype_Human_Phenotype_Ontology
HP:0100620	Germinoma	http://compbio.charite.de/hpoweb/showterm?id=HP:0100620	-0.834939172	-2.066727482	0	0.00500021638543202	10	./Project_E14_894_71_stat__DB_HPO_GSEA/HP_0100620.png	2	999;3481	ENSG00000039068;ENSG00000167244	E14_894_71_stat	E14_894_71_stat__DB_HPO	H:/RNA_BULK/05_KEGG_GO_Analysis/60_GSEA_Ranks/01_RNK/run_1/E14_894_71_stat.rnk	phenotype_Human_Phenotype_Ontology
HP:0001924	Sideroblastic anemia	http://compbio.charite.de/hpoweb/showterm?id=HP:0001924	-0.612841421	-2.081841397	0	0.00510946481065995	32	./Project_E14_894_71_stat__DB_HPO_GSEA/HP_0001924.png	22	57697;2178;55120;2187;5889;3313;2189;2176;10459;55159;55163;22;83990;212;7516;672;675;5888;2175;29089;55215;2177	ENSG00000012048;ENSG00000051180;ENSG00000077152;ENSG00000108384;ENSG00000108439;ENSG00000112039;ENSG00000113013;ENSG00000115392;ENSG00000116670;ENSG00000131269;ENSG00000136492;ENSG00000139618;ENSG00000140525;ENSG00000144554;ENSG00000158169;ENSG00000158578;ENSG00000168411;ENSG00000181544;ENSG00000187741;ENSG00000187790;ENSG00000196584;ENSG00000221829	E14_894_71_stat	E14_894_71_stat__DB_HPO	H:/RNA_BULK/05_KEGG_GO_Analysis/60_GSEA_Ranks/01_RNK/run_1/E14_894_71_stat.rnk	phenotype_Human_Phenotype_Ontology
HP:0001199	Triphalangeal thumb	http://compbio.charite.de/hpoweb/showterm?id=HP:0001199	-0.60020788	-2.070001979	0	0.00514494720517842	36	./Project_E14_894_71_stat__DB_HPO_GSEA/HP_0001199.png	21	6138;84464;57697;2178;55120;2187;374654;5889;2189;2176;10459;55159;83990;7516;672;675;5888;2175;29089;55215;2177	ENSG00000012048;ENSG00000051180;ENSG00000077152;ENSG00000108384;ENSG00000112039;ENSG00000115392;ENSG00000116670;ENSG00000136492;ENSG00000139618;ENSG00000140525;ENSG00000144554;ENSG00000158169;ENSG00000166813;ENSG00000168411;ENSG00000174748;ENSG00000181544;ENSG00000187741;ENSG00000187790;ENSG00000188827;ENSG00000196584;ENSG00000221829	E14_894_71_stat	E14_894_71_stat__DB_HPO	H:/RNA_BULK/05_KEGG_GO_Analysis/60_GSEA_Ranks/01_RNK/run_1/E14_894_71_stat.rnk	phenotype_Human_Phenotype_Ontology
HP:0040012	Chromosome breakage	http://compbio.charite.de/hpoweb/showterm?id=HP:0040012	-0.771619778	-2.058838359	0	0.00546872405515948	13	./Project_E14_894_71_stat__DB_HPO_GSEA/HP_0040012.png	8	2176;2332;83990;641;675;2175;55215;2177	ENSG00000102081;ENSG00000136492;ENSG00000139618;ENSG00000140525;ENSG00000144554;ENSG00000158169;ENSG00000187741;ENSG00000197299	E14_894_71_stat	E14_894_71_stat__DB_HPO	H:/RNA_BULK/05_KEGG_GO_Analysis/60_GSEA_Ranks/01_RNK/run_1/E14_894_71_stat.rnk	phenotype_Human_Phenotype_Ontology
HP:0012745	Short palpebral fissure	http://compbio.charite.de/hpoweb/showterm?id=HP:0012745	-0.533035828	-2.052839304	0	0.0056645108391989	59	./Project_E14_894_71_stat__DB_HPO_GSEA/HP_0012745.png	32	4297;3516;57697;2178;55120;2187;5889;2186;23404;3845;2189;2176;10459;7707;55159;8239;203068;9702;83990;7516;145173;672;4998;675;5888;4089;2175;8243;29980;29089;55215;2177	ENSG00000012048;ENSG00000051180;ENSG00000072501;ENSG00000077152;ENSG00000085840;ENSG00000108384;ENSG00000112039;ENSG00000115392;ENSG00000116670;ENSG00000118058;ENSG00000124486;ENSG00000130713;ENSG00000133703;ENSG00000136492;ENSG00000139618;ENSG00000140525;ENSG00000141646;ENSG00000144554;ENSG00000158169;ENSG00000159147;ENSG00000163848;ENSG00000166037;ENSG00000168214;ENSG00000168411;ENSG00000171634…	E14_894_71_stat	E14_894_71_stat__DB_HPO	H:/RNA_BULK/05_KEGG_GO_Analysis/60_GSEA_Ranks/01_RNK/run_1/E14_894_71_stat.rnk	phenotype_Human_Phenotype_Ontology
HP:0004312	Abnormality of reticulocytes	http://compbio.charite.de/hpoweb/showterm?id=HP:0004312	-0.591948212	-2.04876131	0	0.00569734357438645	36	./Project_E14_894_71_stat__DB_HPO_GSEA/HP_0004312.png	14	2623;2176;6218;286;55240;6513;2040;10058;2175;6710;2177;3048;6521;3043	ENSG00000004939;ENSG00000029534;ENSG00000070182;ENSG00000102145;ENSG00000115107;ENSG00000115657;ENSG00000117394;ENSG00000144554;ENSG00000148175;ENSG00000158169;ENSG00000182774;ENSG00000187741;ENSG00000196565;ENSG00000244734	E14_894_71_stat	E14_894_71_stat__DB_HPO	H:/RNA_BULK/05_KEGG_GO_Analysis/60_GSEA_Ranks/01_RNK/run_1/E14_894_71_stat.rnk	phenotype_Human_Phenotype_Ontology
HP:0007874	Almond-shaped palpebral fissure	http://compbio.charite.de/hpoweb/showterm?id=HP:0007874	-0.616992946	-2.040805639	0	0.00578806560582573	28	./Project_E14_894_71_stat__DB_HPO_GSEA/HP_0007874.png	19	57697;2178;55120;2187;5889;2189;2176;10459;55159;7319;83990;7516;672;675;5888;2175;29089;55215;2177	ENSG00000012048;ENSG00000051180;ENSG00000077152;ENSG00000077721;ENSG00000108384;ENSG00000112039;ENSG00000115392;ENSG00000116670;ENSG00000136492;ENSG00000139618;ENSG00000140525;ENSG00000144554;ENSG00000158169;ENSG00000168411;ENSG00000181544;ENSG00000187741;ENSG00000187790;ENSG00000196584;ENSG00000221829	E14_894_71_stat	E14_894_71_stat__DB_HPO	H:/RNA_BULK/05_KEGG_GO_Analysis/60_GSEA_Ranks/01_RNK/run_1/E14_894_71_stat.rnk	phenotype_Human_Phenotype_Ontology
HP:0200005	Abnormal shape of the palpebral fissure	http://compbio.charite.de/hpoweb/showterm?id=HP:0200005	-0.616992946	-2.040805639	0	0.00578806560582573	28	./Project_E14_894_71_stat__DB_HPO_GSEA/HP_0200005.png	19	57697;2178;55120;2187;5889;2189;2176;10459;55159;7319;83990;7516;672;675;5888;2175;29089;55215;2177	ENSG00000012048;ENSG00000051180;ENSG00000077152;ENSG00000077721;ENSG00000108384;ENSG00000112039;ENSG00000115392;ENSG00000116670;ENSG00000136492;ENSG00000139618;ENSG00000140525;ENSG00000144554;ENSG00000158169;ENSG00000168411;ENSG00000181544;ENSG00000187741;ENSG00000187790;ENSG00000196584;ENSG00000221829	E14_894_71_stat	E14_894_71_stat__DB_HPO	H:/RNA_BULK/05_KEGG_GO_Analysis/60_GSEA_Ranks/01_RNK/run_1/E14_894_71_stat.rnk	phenotype_Human_Phenotype_Ontology
HP:0006443	Patellar aplasia	http://compbio.charite.de/hpoweb/showterm?id=HP:0006443	-0.779618359	-2.033126944	0	0.00619522608292519	12	./Project_E14_894_71_stat__DB_HPO_GSEA/HP_0006443.png	7	990;8318;157570;4998;81620;23594;29980	ENSG00000085840;ENSG00000091651;ENSG00000093009;ENSG00000094804;ENSG00000159147;ENSG00000167513;ENSG00000171320	E14_894_71_stat	E14_894_71_stat__DB_HPO	H:/RNA_BULK/05_KEGG_GO_Analysis/60_GSEA_Ranks/01_RNK/run_1/E14_894_71_stat.rnk	phenotype_Human_Phenotype_Ontology
HP:0008972	Decreased activity of mitochondrial respiratory chain	http://compbio.charite.de/hpoweb/showterm?id=HP:0008972	0.560738864345407	2.1833216430525	0	0.00740511045185058	54	./Project_E14_894_71_stat__DB_HPO_GSEA/HP_0008972.png	31	1892;91942;51300;124454;80224;25828;27247;25915;55967;7084;388962;29078;374291;51079;51204;4715;4694;1355;4726;1716;6392;4709;514;10102;4723;51601;4720;4729;6389;79133;54539	ENSG00000014919;ENSG00000073578;ENSG00000100348;ENSG00000101247;ENSG00000103356;ENSG00000113845;ENSG00000114956;ENSG00000115286;ENSG00000119013;ENSG00000123297;ENSG00000123545;ENSG00000124172;ENSG00000125356;ENSG00000127884;ENSG00000136463;ENSG00000144182;ENSG00000145494;ENSG00000147123;ENSG00000147684;ENSG00000151413;ENSG00000158864;ENSG00000163170;ENSG00000164182;ENSG00000166548;ENSG00000167792…	E14_894_71_stat	E14_894_71_stat__DB_HPO	H:/RNA_BULK/05_KEGG_GO_Analysis/60_GSEA_Ranks/01_RNK/run_1/E14_894_71_stat.rnk	phenotype_Human_Phenotype_Ontology
HP:0008316	Abnormal mitochondria in muscle tissue	http://compbio.charite.de/hpoweb/showterm?id=HP:0008316	0.618823981320146	2.14843216932106	0	0.00740511045185058	32	./Project_E14_894_71_stat__DB_HPO_GSEA/HP_0008316.png	22	91942;51300;80224;25915;4716;10939;29078;374291;51079;4536;4715;4694;4726;6392;4709;4723;4720;4729;4537;6389;79133;54539	ENSG00000073578;ENSG00000101247;ENSG00000113845;ENSG00000115286;ENSG00000119013;ENSG00000123545;ENSG00000125356;ENSG00000140990;ENSG00000141385;ENSG00000145494;ENSG00000147123;ENSG00000147684;ENSG00000151413;ENSG00000158864;ENSG00000164182;ENSG00000167792;ENSG00000178057;ENSG00000178127;ENSG00000186010;ENSG00000198763;ENSG00000198840;ENSG00000204370	E14_894_71_stat	E14_894_71_stat__DB_HPO	H:/RNA_BULK/05_KEGG_GO_Analysis/60_GSEA_Ranks/01_RNK/run_1/E14_894_71_stat.rnk	phenotype_Human_Phenotype_Ontology
HP:0000957	Cafe-au-lait spot	http://compbio.charite.de/hpoweb/showterm?id=HP:0000957	-0.484717243	-2.013452749	0	0.00761506774665666	83	./Project_E14_894_71_stat__DB_HPO_GSEA/HP_0000957.png	33	2475;11322;3845;4292;2189;2176;10459;7403;699;55159;5894;5500;147138;55240;9702;83990;157570;7516;1387;701;5116;672;641;675;5888;10058;2175;9184;29089;2033;55215;2177;3481	ENSG00000005339;ENSG00000012048;ENSG00000051180;ENSG00000076242;ENSG00000077152;ENSG00000100393;ENSG00000115107;ENSG00000115657;ENSG00000116670;ENSG00000132155;ENSG00000133703;ENSG00000136492;ENSG00000139618;ENSG00000140525;ENSG00000141524;ENSG00000144554;ENSG00000147050;ENSG00000154473;ENSG00000156970;ENSG00000158169;ENSG00000160299;ENSG00000166037;ENSG00000167244;ENSG00000167895;ENSG00000168411…	E14_894_71_stat	E14_894_71_stat__DB_HPO	H:/RNA_BULK/05_KEGG_GO_Analysis/60_GSEA_Ranks/01_RNK/run_1/E14_894_71_stat.rnk	phenotype_Human_Phenotype_Ontology
HP:0006714	Aplasia/Hypoplasia of the sternum	http://compbio.charite.de/hpoweb/showterm?id=HP:0006714	-0.801543142	-2.010881563	0	0.00762871482147145	10	./Project_E14_894_71_stat__DB_HPO_GSEA/HP_0006714.png	5	701;4784;26040;4998;23594	ENSG00000008441;ENSG00000085840;ENSG00000091651;ENSG00000152217;ENSG00000156970	E14_894_71_stat	E14_894_71_stat__DB_HPO	H:/RNA_BULK/05_KEGG_GO_Analysis/60_GSEA_Ranks/01_RNK/run_1/E14_894_71_stat.rnk	phenotype_Human_Phenotype_Ontology
HP:0003220	Abnormality of chromosome stability	http://compbio.charite.de/hpoweb/showterm?id=HP:0003220	-0.572249891	-2.006641208	0	0.00798353876665617	37	./Project_E14_894_71_stat__DB_HPO_GSEA/HP_0003220.png	17	2189;2176;10459;5422;55159;3070;2332;83990;7516;672;641;675;5888;2175;29089;55215;2177	ENSG00000012048;ENSG00000051180;ENSG00000077152;ENSG00000101868;ENSG00000102081;ENSG00000116670;ENSG00000119969;ENSG00000136492;ENSG00000139618;ENSG00000140525;ENSG00000144554;ENSG00000158169;ENSG00000168411;ENSG00000187741;ENSG00000196584;ENSG00000197299;ENSG00000221829	E14_894_71_stat	E14_894_71_stat__DB_HPO	H:/RNA_BULK/05_KEGG_GO_Analysis/60_GSEA_Ranks/01_RNK/run_1/E14_894_71_stat.rnk	phenotype_Human_Phenotype_Ontology
HP:0001923	Reticulocytosis	http://compbio.charite.de/hpoweb/showterm?id=HP:0001923	-0.642229965	-2.002963814	0	0.00803859765470208	24	./Project_E14_894_71_stat__DB_HPO_GSEA/HP_0001923.png	8	286;6513;2040;10058;6710;3048;6521;3043	ENSG00000004939;ENSG00000029534;ENSG00000070182;ENSG00000115657;ENSG00000117394;ENSG00000148175;ENSG00000196565;ENSG00000244734	E14_894_71_stat	E14_894_71_stat__DB_HPO	H:/RNA_BULK/05_KEGG_GO_Analysis/60_GSEA_Ranks/01_RNK/run_1/E14_894_71_stat.rnk	phenotype_Human_Phenotype_Ontology
HP:0200041	Skin erosion	http://compbio.charite.de/hpoweb/showterm?id=HP:0200041	0.828178784096715	2.13123555936504	0	0.00863929552715901	10	./Project_E14_894_71_stat__DB_HPO_GSEA/HP_0200041.png	7	5339;4000;3728;3914;3691;128240;1294	ENSG00000114270;ENSG00000132470;ENSG00000160789;ENSG00000163382;ENSG00000173801;ENSG00000178209;ENSG00000196878	E14_894_71_stat	E14_894_71_stat__DB_HPO	H:/RNA_BULK/05_KEGG_GO_Analysis/60_GSEA_Ranks/01_RNK/run_1/E14_894_71_stat.rnk	phenotype_Human_Phenotype_Ontology
HP:0003565	Elevated erythrocyte sedimentation rate	http://compbio.charite.de/hpoweb/showterm?id=HP:0003565	0.776913892523139	2.15012178591191	0	0.00894784179598612	14	./Project_E14_894_71_stat__DB_HPO_GSEA/HP_0003565.png	11	4282;7040;10095;26191;340061;4598;4615;144811;3560;3115;5696	ENSG00000100385;ENSG00000105329;ENSG00000110921;ENSG00000130429;ENSG00000134242;ENSG00000172936;ENSG00000179630;ENSG00000184584;ENSG00000204264;ENSG00000223865;ENSG00000240972	E14_894_71_stat	E14_894_71_stat__DB_HPO	H:/RNA_BULK/05_KEGG_GO_Analysis/60_GSEA_Ranks/01_RNK/run_1/E14_894_71_stat.rnk	phenotype_Human_Phenotype_Ontology
HP:0025021	Abnormal erythrocyte sedimentation rate	http://compbio.charite.de/hpoweb/showterm?id=HP:0025021	0.776913892523139	2.15012178591191	0	0.00894784179598612	14	./Project_E14_894_71_stat__DB_HPO_GSEA/HP_0025021.png	11	4282;7040;10095;26191;340061;4598;4615;144811;3560;3115;5696	ENSG00000100385;ENSG00000105329;ENSG00000110921;ENSG00000130429;ENSG00000134242;ENSG00000172936;ENSG00000179630;ENSG00000184584;ENSG00000204264;ENSG00000223865;ENSG00000240972	E14_894_71_stat	E14_894_71_stat__DB_HPO	H:/RNA_BULK/05_KEGG_GO_Analysis/60_GSEA_Ranks/01_RNK/run_1/E14_894_71_stat.rnk	phenotype_Human_Phenotype_Ontology
HP:0000734	Disinhibition	http://compbio.charite.de/hpoweb/showterm?id=HP:0000734	-0.551170793	-1.990738085	0	0.00923429317343231	42	./Project_E14_894_71_stat__DB_HPO_GSEA/HP_0000734.png	14	23230;80025;22995;2332;284403;55023;1106;1387;1786;81839;10347;2033;57082;6622	ENSG00000005339;ENSG00000064687;ENSG00000075702;ENSG00000100393;ENSG00000102081;ENSG00000103995;ENSG00000125779;ENSG00000130816;ENSG00000137812;ENSG00000145335;ENSG00000146247;ENSG00000173218;ENSG00000173575;ENSG00000197969	E14_894_71_stat	E14_894_71_stat__DB_HPO	H:/RNA_BULK/05_KEGG_GO_Analysis/60_GSEA_Ranks/01_RNK/run_1/E14_894_71_stat.rnk	phenotype_Human_Phenotype_Ontology
HP:0010930	Abnormality of monovalent inorganic cation homeostasis	http://compbio.charite.de/hpoweb/showterm?id=HP:0010930	-0.610801084	-1.979963304	0	0.0100640973543302	28	./Project_E14_894_71_stat__DB_HPO_GSEA/HP_0010930.png	16	54938;7157;6005;657;2908;4952;23530;10008;6513;65125;3145;2040;10058;4089;1371;6521	ENSG00000004939;ENSG00000060237;ENSG00000080819;ENSG00000104835;ENSG00000107779;ENSG00000112077;ENSG00000112992;ENSG00000113580;ENSG00000115657;ENSG00000117394;ENSG00000122126;ENSG00000141510;ENSG00000141646;ENSG00000148175;ENSG00000175538;ENSG00000256269	E14_894_71_stat	E14_894_71_stat__DB_HPO	H:/RNA_BULK/05_KEGG_GO_Analysis/60_GSEA_Ranks/01_RNK/run_1/E14_894_71_stat.rnk	phenotype_Human_Phenotype_Ontology
HP:0011042	Abnormality of potassium homeostasis	http://compbio.charite.de/hpoweb/showterm?id=HP:0011042	-0.670057819	-1.982952406	0	0.0101725735897716	19	./Project_E14_894_71_stat__DB_HPO_GSEA/HP_0011042.png	11	7157;657;2908;4952;23530;10008;6513;65125;10058;4089;6521	ENSG00000004939;ENSG00000060237;ENSG00000107779;ENSG00000112992;ENSG00000113580;ENSG00000115657;ENSG00000117394;ENSG00000122126;ENSG00000141510;ENSG00000141646;ENSG00000175538	E14_894_71_stat	E14_894_71_stat__DB_HPO	H:/RNA_BULK/05_KEGG_GO_Analysis/60_GSEA_Ranks/01_RNK/run_1/E14_894_71_stat.rnk	phenotype_Human_Phenotype_Ontology
HP:0010034	Short 1st metacarpal	http://compbio.charite.de/hpoweb/showterm?id=HP:0010034	-0.717273929	-1.980884988	0	0.0103037547207156	14	./Project_E14_894_71_stat__DB_HPO_GSEA/HP_0010034.png	6	5116;26040;9126;5885;8243;55215	ENSG00000072501;ENSG00000108055;ENSG00000140525;ENSG00000152217;ENSG00000160299;ENSG00000164754	E14_894_71_stat	E14_894_71_stat__DB_HPO	H:/RNA_BULK/05_KEGG_GO_Analysis/60_GSEA_Ranks/01_RNK/run_1/E14_894_71_stat.rnk	phenotype_Human_Phenotype_Ontology
HP:0100710	Impulsivity	http://compbio.charite.de/hpoweb/showterm?id=HP:0100710	-0.612059176	-1.970923399	0	0.0108482203241034	25	./Project_E14_894_71_stat__DB_HPO_GSEA/HP_0100710.png	11	80025;22995;284403;55023;1106;1387;1786;81839;2033;57082;6622	ENSG00000005339;ENSG00000075702;ENSG00000100393;ENSG00000103995;ENSG00000125779;ENSG00000130816;ENSG00000137812;ENSG00000145335;ENSG00000146247;ENSG00000173218;ENSG00000173575	E14_894_71_stat	E14_894_71_stat__DB_HPO	H:/RNA_BULK/05_KEGG_GO_Analysis/60_GSEA_Ranks/01_RNK/run_1/E14_894_71_stat.rnk	phenotype_Human_Phenotype_Ontology
HP:0011922	Abnormal activity of mitochondrial respiratory chain	http://compbio.charite.de/hpoweb/showterm?id=HP:0011922	0.56319915040239	2.1987956669021	0	0.0111076656777759	55	./Project_E14_894_71_stat__DB_HPO_GSEA/HP_0011922.png	32	1892;91942;51300;124454;80224;25828;27247;25915;55967;7084;388962;29078;374291;51079;51204;4715;4694;1355;4726;1716;6392;4709;514;10102;4723;57570;51601;4720;4729;6389;79133;54539	ENSG00000014919;ENSG00000073578;ENSG00000100348;ENSG00000101247;ENSG00000103356;ENSG00000113845;ENSG00000114956;ENSG00000115286;ENSG00000119013;ENSG00000123297;ENSG00000123545;ENSG00000124172;ENSG00000125356;ENSG00000126814;ENSG00000127884;ENSG00000136463;ENSG00000144182;ENSG00000145494;ENSG00000147123;ENSG00000147684;ENSG00000151413;ENSG00000158864;ENSG00000163170;ENSG00000164182;ENSG00000166548…	E14_894_71_stat	E14_894_71_stat__DB_HPO	H:/RNA_BULK/05_KEGG_GO_Analysis/60_GSEA_Ranks/01_RNK/run_1/E14_894_71_stat.rnk	phenotype_Human_Phenotype_Ontology
HP:0031105	Abnormal uterus morphology	http://compbio.charite.de/hpoweb/showterm?id=HP:0031105	-0.480266883	-1.96565269	0	0.011291004827128	77	./Project_E14_894_71_stat__DB_HPO_GSEA/HP_0031105.png	38	84464;79577;89891;57697;2178;55120;2187;7157;219844;7046;5889;6794;4292;2189;2176;10459;55159;57560;83990;6928;157570;7516;1387;701;672;26040;675;5888;10395;2175;29089;2033;55215;2177;999;1027;26227;64220	ENSG00000005339;ENSG00000012048;ENSG00000039068;ENSG00000051180;ENSG00000068885;ENSG00000076242;ENSG00000077152;ENSG00000092621;ENSG00000100393;ENSG00000106799;ENSG00000108384;ENSG00000111276;ENSG00000112039;ENSG00000115392;ENSG00000116670;ENSG00000118046;ENSG00000119333;ENSG00000134371;ENSG00000136492;ENSG00000137868;ENSG00000139618;ENSG00000140525;ENSG00000141510;ENSG00000144554;ENSG00000152217…	E14_894_71_stat	E14_894_71_stat__DB_HPO	H:/RNA_BULK/05_KEGG_GO_Analysis/60_GSEA_Ranks/01_RNK/run_1/E14_894_71_stat.rnk	phenotype_Human_Phenotype_Ontology
HP:0004447	Poikilocytosis	http://compbio.charite.de/hpoweb/showterm?id=HP:0004447	-0.591776755	-1.958057243	0	0.0119531316534102	31	./Project_E14_894_71_stat__DB_HPO_GSEA/HP_0004447.png	15	51128;2623;7504;23230;80025;6309;286;55240;2038;2040;10058;6710;9493;6521;6708	ENSG00000004939;ENSG00000029534;ENSG00000047597;ENSG00000070182;ENSG00000102145;ENSG00000109929;ENSG00000115107;ENSG00000115657;ENSG00000125779;ENSG00000137807;ENSG00000148175;ENSG00000152700;ENSG00000163554;ENSG00000166947;ENSG00000197969	E14_894_71_stat	E14_894_71_stat__DB_HPO	H:/RNA_BULK/05_KEGG_GO_Analysis/60_GSEA_Ranks/01_RNK/run_1/E14_894_71_stat.rnk	phenotype_Human_Phenotype_Ontology
HP:0010026	Aplasia/Hypoplasia of the 1st metacarpal	http://compbio.charite.de/hpoweb/showterm?id=HP:0010026	-0.689375755	-1.950683168	0	0.0128383934220552	16	./Project_E14_894_71_stat__DB_HPO_GSEA/HP_0010026.png	6	5116;26040;9126;5885;8243;55215	ENSG00000072501;ENSG00000108055;ENSG00000140525;ENSG00000152217;ENSG00000160299;ENSG00000164754	E14_894_71_stat	E14_894_71_stat__DB_HPO	H:/RNA_BULK/05_KEGG_GO_Analysis/60_GSEA_Ranks/01_RNK/run_1/E14_894_71_stat.rnk	phenotype_Human_Phenotype_Ontology
HP:0007565	Multiple cafe-au-lait spots	http://compbio.charite.de/hpoweb/showterm?id=HP:0007565	-0.513869075	-1.946713823	0	0.0129417365270005	53	./Project_E14_894_71_stat__DB_HPO_GSEA/HP_0007565.png	30	84464;2778;673;57697;2178;55120;2187;5889;11322;3845;2189;2176;10459;699;55159;147138;9702;83990;7516;701;5116;672;675;5888;10058;2175;9184;29089;55215;2177	ENSG00000012048;ENSG00000051180;ENSG00000077152;ENSG00000087460;ENSG00000108384;ENSG00000112039;ENSG00000115392;ENSG00000115657;ENSG00000116670;ENSG00000133703;ENSG00000136492;ENSG00000139618;ENSG00000140525;ENSG00000141524;ENSG00000144554;ENSG00000154473;ENSG00000156970;ENSG00000157764;ENSG00000158169;ENSG00000160299;ENSG00000166037;ENSG00000167895;ENSG00000168411;ENSG00000169679;ENSG00000181544…	E14_894_71_stat	E14_894_71_stat__DB_HPO	H:/RNA_BULK/05_KEGG_GO_Analysis/60_GSEA_Ranks/01_RNK/run_1/E14_894_71_stat.rnk	phenotype_Human_Phenotype_Ontology
HP:0002490	Increased CSF lactate	http://compbio.charite.de/hpoweb/showterm?id=HP:0002490	0.509748853145074	2.07736203983802	0	0.0130275091282557	65	./Project_E14_894_71_stat__DB_HPO_GSEA/HP_0002490.png	36	1892;91942;51300;80224;25828;128240;22868;25915;55967;9997;617;9131;65260;84987;1352;65993;29078;54931;374291;51079;51204;4715;4694;1355;4726;4709;4191;4723;51601;4720;6341;4729;55005;6389;79133;54539	ENSG00000006695;ENSG00000014919;ENSG00000073578;ENSG00000074071;ENSG00000074582;ENSG00000100348;ENSG00000101247;ENSG00000113845;ENSG00000115286;ENSG00000118246;ENSG00000119013;ENSG00000123545;ENSG00000125356;ENSG00000127884;ENSG00000133028;ENSG00000136463;ENSG00000144182;ENSG00000145494;ENSG00000146701;ENSG00000147123;ENSG00000147684;ENSG00000151413;ENSG00000155906;ENSG00000156709;ENSG00000158864…	E14_894_71_stat	E14_894_71_stat__DB_HPO	H:/RNA_BULK/05_KEGG_GO_Analysis/60_GSEA_Ranks/01_RNK/run_1/E14_894_71_stat.rnk	phenotype_Human_Phenotype_Ontology
HP:0030085	Abnormal CSF lactate level	http://compbio.charite.de/hpoweb/showterm?id=HP:0030085	0.509748853145074	2.07736203983802	0	0.0130275091282557	65	./Project_E14_894_71_stat__DB_HPO_GSEA/HP_0030085.png	36	1892;91942;51300;80224;25828;128240;22868;25915;55967;9997;617;9131;65260;84987;1352;65993;29078;54931;374291;51079;51204;4715;4694;1355;4726;4709;4191;4723;51601;4720;6341;4729;55005;6389;79133;54539	ENSG00000006695;ENSG00000014919;ENSG00000073578;ENSG00000074071;ENSG00000074582;ENSG00000100348;ENSG00000101247;ENSG00000113845;ENSG00000115286;ENSG00000118246;ENSG00000119013;ENSG00000123545;ENSG00000125356;ENSG00000127884;ENSG00000133028;ENSG00000136463;ENSG00000144182;ENSG00000145494;ENSG00000146701;ENSG00000147123;ENSG00000147684;ENSG00000151413;ENSG00000155906;ENSG00000156709;ENSG00000158864…	E14_894_71_stat	E14_894_71_stat__DB_HPO	H:/RNA_BULK/05_KEGG_GO_Analysis/60_GSEA_Ranks/01_RNK/run_1/E14_894_71_stat.rnk	phenotype_Human_Phenotype_Ontology
HP:0001075	Atrophic scars	http://compbio.charite.de/hpoweb/showterm?id=HP:0001075	0.784230942226142	2.09154369413557	0	0.0137523479820082	12	./Project_E14_894_71_stat__DB_HPO_GSEA/HP_0001075.png	7	5339;1075;3914;3691;11285;1294;126792	ENSG00000027847;ENSG00000109861;ENSG00000114270;ENSG00000132470;ENSG00000176022;ENSG00000178209;ENSG00000196878	E14_894_71_stat	E14_894_71_stat__DB_HPO	H:/RNA_BULK/05_KEGG_GO_Analysis/60_GSEA_Ranks/01_RNK/run_1/E14_894_71_stat.rnk	phenotype_Human_Phenotype_Ontology
HP:0000076	Vesicoureteral reflux	http://compbio.charite.de/hpoweb/showterm?id=HP:0000076	-0.467570809	-1.925772749	0	0.016458372226645	84	./Project_E14_894_71_stat__DB_HPO_GSEA/HP_0000076.png	32	3313;29072;10617;23141;9401;7353;9031;25778;7840;4774;8318;29920;9662;22995;284403;163786;55835;23310;81839;55755;9126;221037;5885;8243;9928;57082;11113;259266;171023;6491;64220;3481	ENSG00000009954;ENSG00000066279;ENSG00000070010;ENSG00000072501;ENSG00000075702;ENSG00000093009;ENSG00000103995;ENSG00000108055;ENSG00000113013;ENSG00000116127;ENSG00000118193;ENSG00000122966;ENSG00000123473;ENSG00000124356;ENSG00000133059;ENSG00000136861;ENSG00000137812;ENSG00000137868;ENSG00000143811;ENSG00000151503;ENSG00000151849;ENSG00000156876;ENSG00000160957;ENSG00000162599;ENSG00000164754…	E14_894_71_stat	E14_894_71_stat__DB_HPO	H:/RNA_BULK/05_KEGG_GO_Analysis/60_GSEA_Ranks/01_RNK/run_1/E14_894_71_stat.rnk	phenotype_Human_Phenotype_Ontology
HP:0000582	Upslanted palpebral fissure	http://compbio.charite.de/hpoweb/showterm?id=HP:0000582	-0.421522962	-1.923138979	0	0.0164660487062284	162	./Project_E14_894_71_stat__DB_HPO_GSEA/HP_0000582.png	48	29123;2623;7353;4952;8925;2189;2176;10459;54870;7707;55159;23389;286;29920;9662;22995;5727;284403;7319;1857;55023;26005;163786;55835;203068;83990;7516;701;23310;145173;5116;672;675;5888;55755;2175;221037;3832;29089;55215;2177;9928;57082;11113;259266;171023;6491;3043	ENSG00000012048;ENSG00000029534;ENSG00000051180;ENSG00000066279;ENSG00000070010;ENSG00000075702;ENSG00000077152;ENSG00000077721;ENSG00000102145;ENSG00000103657;ENSG00000103995;ENSG00000116670;ENSG00000118193;ENSG00000122126;ENSG00000122966;ENSG00000123066;ENSG00000123473;ENSG00000136492;ENSG00000136861;ENSG00000137812;ENSG00000138160;ENSG00000139618;ENSG00000140525;ENSG00000143811;ENSG00000144554…	E14_894_71_stat	E14_894_71_stat__DB_HPO	H:/RNA_BULK/05_KEGG_GO_Analysis/60_GSEA_Ranks/01_RNK/run_1/E14_894_71_stat.rnk	phenotype_Human_Phenotype_Ontology
HP:0002282	Heterotopia	http://compbio.charite.de/hpoweb/showterm?id=HP:0002282	-0.505497682	-1.908392543	0	0.0197057103216001	57	./Project_E14_894_71_stat__DB_HPO_GSEA/HP_0002282.png	18	29920;9662;22995;2332;284403;57724;163786;55835;7283;23310;29899;55755;9928;57082;11113;259266;171023;6491	ENSG00000066279;ENSG00000075702;ENSG00000102081;ENSG00000103995;ENSG00000118193;ENSG00000121957;ENSG00000122966;ENSG00000123473;ENSG00000131462;ENSG00000136861;ENSG00000137812;ENSG00000143811;ENSG00000151503;ENSG00000151849;ENSG00000152223;ENSG00000156876;ENSG00000171456;ENSG00000174799	E14_894_71_stat	E14_894_71_stat__DB_HPO	H:/RNA_BULK/05_KEGG_GO_Analysis/60_GSEA_Ranks/01_RNK/run_1/E14_894_71_stat.rnk	phenotype_Human_Phenotype_Ontology
HP:0007556	Plantar hyperkeratosis	http://compbio.charite.de/hpoweb/showterm?id=HP:0007556	0.657907777666965	2.03688010952882	0	0.0215982388178975	20	./Project_E14_894_71_stat__DB_HPO_GSEA/HP_0007556.png	7	3248;5339;1075;3914;3691;3858;2697	ENSG00000109861;ENSG00000132470;ENSG00000152661;ENSG00000164120;ENSG00000178209;ENSG00000186395;ENSG00000196878	E14_894_71_stat	E14_894_71_stat__DB_HPO	H:/RNA_BULK/05_KEGG_GO_Analysis/60_GSEA_Ranks/01_RNK/run_1/E14_894_71_stat.rnk	phenotype_Human_Phenotype_Ontology
HP:0025065	Abnormal mean corpuscular volume	http://compbio.charite.de/hpoweb/showterm?id=HP:0025065	-0.682696927	-1.894430712	0	0.0220939793774903	16	./Project_E14_894_71_stat__DB_HPO_GSEA/HP_0025065.png	8	29123;51218;55240;4891;10058;9493;6521;3043	ENSG00000004939;ENSG00000110911;ENSG00000115107;ENSG00000115657;ENSG00000137807;ENSG00000167522;ENSG00000182512;ENSG00000244734	E14_894_71_stat	E14_894_71_stat__DB_HPO	H:/RNA_BULK/05_KEGG_GO_Analysis/60_GSEA_Ranks/01_RNK/run_1/E14_894_71_stat.rnk	phenotype_Human_Phenotype_Ontology
HP:0006498	Aplasia/Hypoplasia of the patella	http://compbio.charite.de/hpoweb/showterm?id=HP:0006498	-0.627874134	-1.895244888	0	0.0223539085466373	21	./Project_E14_894_71_stat__DB_HPO_GSEA/HP_0006498.png	11	5977;8289;9401;196528;990;8318;157570;4998;81620;23594;29980	ENSG00000085840;ENSG00000091651;ENSG00000093009;ENSG00000094804;ENSG00000117713;ENSG00000133884;ENSG00000159147;ENSG00000160957;ENSG00000167513;ENSG00000171320;ENSG00000189079	E14_894_71_stat	E14_894_71_stat__DB_HPO	H:/RNA_BULK/05_KEGG_GO_Analysis/60_GSEA_Ranks/01_RNK/run_1/E14_894_71_stat.rnk	phenotype_Human_Phenotype_Ontology
HP:0010009	Abnormality of the 1st metacarpal	http://compbio.charite.de/hpoweb/showterm?id=HP:0010009	-0.662180264	-1.89032297	0.00194174756904515	0.0224809193906523	17	./Project_E14_894_71_stat__DB_HPO_GSEA/HP_0010009.png	6	5116;26040;9126;5885;8243;55215	ENSG00000072501;ENSG00000108055;ENSG00000140525;ENSG00000152217;ENSG00000160299;ENSG00000164754	E14_894_71_stat	E14_894_71_stat__DB_HPO	H:/RNA_BULK/05_KEGG_GO_Analysis/60_GSEA_Ranks/01_RNK/run_1/E14_894_71_stat.rnk	phenotype_Human_Phenotype_Ontology
HP:0001511	Intrauterine growth retardation	http://compbio.charite.de/hpoweb/showterm?id=HP:0001511	-0.381865992	-1.883504473	0	0.023339111202948	285	./Project_E14_894_71_stat__DB_HPO_GSEA/HP_0001511.png	76	9401;22931;7862;196528;10013;27229;7353;1399;2189;2176;1663;10459;5393;26277;54870;990;699;55159;6134;5894;6309;4173;8318;22995;22;2332;3643;10293;5727;128637;55835;64135;5925;9702;83990;157570;7516;701;145173;1859;5116;84919;202018;672;641;63901;4998;16;3376;675;81620;5888;9126;7468;200205;4089;2175;221037;5885;8243;9184;1062;23594;29980;29089;10733;5295;55215;2177;9928;29968;150468;171023;26227…	ENSG00000012048;ENSG00000013573;ENSG00000051180;ENSG00000070010;ENSG00000072501;ENSG00000077152;ENSG00000085840;ENSG00000090861;ENSG00000091651;ENSG00000092330;ENSG00000092621;ENSG00000093009;ENSG00000094631;ENSG00000094804;ENSG00000099246;ENSG00000099942;ENSG00000102081;ENSG00000103995;ENSG00000104738;ENSG00000108055;ENSG00000109685;ENSG00000109929;ENSG00000115267;ENSG00000116670;ENSG00000118193…	E14_894_71_stat	E14_894_71_stat__DB_HPO	H:/RNA_BULK/05_KEGG_GO_Analysis/60_GSEA_Ranks/01_RNK/run_1/E14_894_71_stat.rnk	phenotype_Human_Phenotype_Ontology
HP:0000047	Hypospadias	http://compbio.charite.de/hpoweb/showterm?id=HP:0000047	-0.407077539	-1.884852483	0	0.0233605286519983	182	./Project_E14_894_71_stat__DB_HPO_GSEA/HP_0000047.png	51	3039;7353;54880;2189;9786;2176;10459;23347;990;5422;7403;23384;55159;6134;5894;8318;3040;1857;57724;10046;203068;8473;1528;83990;6928;157570;7516;1387;701;145173;5116;202018;672;26040;4998;675;81620;5888;9126;7468;4089;2175;221037;5885;8243;23594;29089;2033;55215;2177;3481	ENSG00000005339;ENSG00000012048;ENSG00000013619;ENSG00000051180;ENSG00000070010;ENSG00000072501;ENSG00000077152;ENSG00000085840;ENSG00000091651;ENSG00000093009;ENSG00000094804;ENSG00000100014;ENSG00000100393;ENSG00000100578;ENSG00000101596;ENSG00000101868;ENSG00000108055;ENSG00000109685;ENSG00000116670;ENSG00000132155;ENSG00000136492;ENSG00000139618;ENSG00000140525;ENSG00000141646;ENSG00000144554…	E14_894_71_stat	E14_894_71_stat__DB_HPO	H:/RNA_BULK/05_KEGG_GO_Analysis/60_GSEA_Ranks/01_RNK/run_1/E14_894_71_stat.rnk	phenotype_Human_Phenotype_Ontology
HP:0011902	Abnormal hemoglobin	http://compbio.charite.de/hpoweb/showterm?id=HP:0011902	-0.656507416	-1.886073509	0	0.0235780511575246	16	./Project_E14_894_71_stat__DB_HPO_GSEA/HP_0011902.png	9	3047;3039;2623;3040;1528;2057;3045;3048;3043	ENSG00000102145;ENSG00000166347;ENSG00000187266;ENSG00000188536;ENSG00000196565;ENSG00000206172;ENSG00000213934;ENSG00000223609;ENSG00000244734	E14_894_71_stat	E14_894_71_stat__DB_HPO	H:/RNA_BULK/05_KEGG_GO_Analysis/60_GSEA_Ranks/01_RNK/run_1/E14_894_71_stat.rnk	phenotype_Human_Phenotype_Ontology
HP:0009777	Absent thumb	http://compbio.charite.de/hpoweb/showterm?id=HP:0009777	-0.614530539	-1.870319739	0	0.0251872821089211	21	./Project_E14_894_71_stat__DB_HPO_GSEA/HP_0009777.png	12	84464;2178;55120;2187;5889;6154;9401;2176;55159;2175;55215;2177	ENSG00000108384;ENSG00000112039;ENSG00000115392;ENSG00000140525;ENSG00000144554;ENSG00000158169;ENSG00000160957;ENSG00000161970;ENSG00000168411;ENSG00000181544;ENSG00000187741;ENSG00000188827	E14_894_71_stat	E14_894_71_stat__DB_HPO	H:/RNA_BULK/05_KEGG_GO_Analysis/60_GSEA_Ranks/01_RNK/run_1/E14_894_71_stat.rnk	phenotype_Human_Phenotype_Ontology
HP:0010301	Spinal dysraphism	http://compbio.charite.de/hpoweb/showterm?id=HP:0010301	-0.441566334	-1.870518249	0	0.0255952252858997	101	./Project_E14_894_71_stat__DB_HPO_GSEA/HP_0010301.png	32	9401;196528;7353;9031;2189;9786;2176;10459;51715;55159;5894;6309;4621;5727;83990;7516;1387;145173;81839;672;675;5888;2175;221037;3835;29089;2033;55215;2177;29968;26227;3481	ENSG00000005339;ENSG00000009954;ENSG00000012048;ENSG00000051180;ENSG00000070010;ENSG00000077152;ENSG00000079616;ENSG00000092621;ENSG00000100393;ENSG00000100578;ENSG00000109063;ENSG00000109929;ENSG00000112210;ENSG00000116670;ENSG00000132155;ENSG00000135069;ENSG00000136492;ENSG00000139618;ENSG00000140525;ENSG00000144554;ENSG00000158169;ENSG00000160957;ENSG00000167244;ENSG00000168411;ENSG00000171988…	E14_894_71_stat	E14_894_71_stat__DB_HPO	H:/RNA_BULK/05_KEGG_GO_Analysis/60_GSEA_Ranks/01_RNK/run_1/E14_894_71_stat.rnk	phenotype_Human_Phenotype_Ontology
HP:0045005	Neural tube defect	http://compbio.charite.de/hpoweb/showterm?id=HP:0045005	-0.441566334	-1.870518249	0	0.0255952252858997	101	./Project_E14_894_71_stat__DB_HPO_GSEA/HP_0045005.png	32	9401;196528;7353;9031;2189;9786;2176;10459;51715;55159;5894;6309;4621;5727;83990;7516;1387;145173;81839;672;675;5888;2175;221037;3835;29089;2033;55215;2177;29968;26227;3481	ENSG00000005339;ENSG00000009954;ENSG00000012048;ENSG00000051180;ENSG00000070010;ENSG00000077152;ENSG00000079616;ENSG00000092621;ENSG00000100393;ENSG00000100578;ENSG00000109063;ENSG00000109929;ENSG00000112210;ENSG00000116670;ENSG00000132155;ENSG00000135069;ENSG00000136492;ENSG00000139618;ENSG00000140525;ENSG00000144554;ENSG00000158169;ENSG00000160957;ENSG00000167244;ENSG00000168411;ENSG00000171988…	E14_894_71_stat	E14_894_71_stat__DB_HPO	H:/RNA_BULK/05_KEGG_GO_Analysis/60_GSEA_Ranks/01_RNK/run_1/E14_894_71_stat.rnk	phenotype_Human_Phenotype_Ontology
HP:0010511	Long toe	http://compbio.charite.de/hpoweb/showterm?id=HP:0010511	0.733746089780504	1.98614912764964	0	0.0356885184276688	13	./Project_E14_894_71_stat__DB_HPO_GSEA/HP_0010511.png	7	2200;5573;6611;11285;126792;9158;1376	ENSG00000027847;ENSG00000102172;ENSG00000108946;ENSG00000157184;ENSG00000166147;ENSG00000172500;ENSG00000176022	E14_894_71_stat	E14_894_71_stat__DB_HPO	H:/RNA_BULK/05_KEGG_GO_Analysis/60_GSEA_Ranks/01_RNK/run_1/E14_894_71_stat.rnk	phenotype_Human_Phenotype_Ontology
HP:0002293	Alopecia of scalp	http://compbio.charite.de/hpoweb/showterm?id=HP:0002293	0.78047151407224	1.99043409210968	0	0.0361279631135741	10	./Project_E14_894_71_stat__DB_HPO_GSEA/HP_0002293.png	6	5339;3914;3691;6303;1893;1294	ENSG00000114270;ENSG00000130066;ENSG00000132470;ENSG00000143369;ENSG00000178209;ENSG00000196878	E14_894_71_stat	E14_894_71_stat__DB_HPO	H:/RNA_BULK/05_KEGG_GO_Analysis/60_GSEA_Ranks/01_RNK/run_1/E14_894_71_stat.rnk	phenotype_Human_Phenotype_Ontology
HP:0025454	Abnormal CSF metabolite level	http://compbio.charite.de/hpoweb/showterm?id=HP:0025454	0.47330477766502	1.9505313208001	0	0.0365058953854388	70	./Project_E14_894_71_stat__DB_HPO_GSEA/HP_0025454.png	35	1892;55768;91942;51300;80224;25828;128240;22868;25915;55967;9997;617;22934;9131;65260;84987;1352;65993;29078;54931;374291;51079;51204;4715;4694;1355;4726;4709;4191;4723;51601;4720;6341;4729;55005	ENSG00000006695;ENSG00000014919;ENSG00000074071;ENSG00000074582;ENSG00000100348;ENSG00000113845;ENSG00000115286;ENSG00000118246;ENSG00000119013;ENSG00000123545;ENSG00000125356;ENSG00000127884;ENSG00000133028;ENSG00000136463;ENSG00000144182;ENSG00000145494;ENSG00000146701;ENSG00000147684;ENSG00000151092;ENSG00000151413;ENSG00000153574;ENSG00000155906;ENSG00000156709;ENSG00000158864;ENSG00000162377…	E14_894_71_stat	E14_894_71_stat__DB_HPO	H:/RNA_BULK/05_KEGG_GO_Analysis/60_GSEA_Ranks/01_RNK/run_1/E14_894_71_stat.rnk	phenotype_Human_Phenotype_Ontology
HP:0025487	Abnormality of bladder morphology	http://compbio.charite.de/hpoweb/showterm?id=HP:0025487	0.61506889093543	1.96938056766938	0	0.0366141572341501	23	./Project_E14_894_71_stat__DB_HPO_GSEA/HP_0025487.png	15	5339;3691;3984;7148;7461;8425;26608;538;9569;5447;51360;54903;5351;55033;25802	ENSG00000006704;ENSG00000011143;ENSG00000012174;ENSG00000083444;ENSG00000090006;ENSG00000106080;ENSG00000106638;ENSG00000106665;ENSG00000106683;ENSG00000127948;ENSG00000132470;ENSG00000163431;ENSG00000165240;ENSG00000168477;ENSG00000178209	E14_894_71_stat	E14_894_71_stat__DB_HPO	H:/RNA_BULK/05_KEGG_GO_Analysis/60_GSEA_Ranks/01_RNK/run_1/E14_894_71_stat.rnk	phenotype_Human_Phenotype_Ontology
HP:0002151	Increased serum lactate	http://compbio.charite.de/hpoweb/showterm?id=HP:0002151	0.431930177786421	1.97380769838091	0	0.0372900204896762	130	./Project_E14_894_71_stat__DB_HPO_GSEA/HP_0002151.png	63	3939;1892;55768;4285;119559;91942;124454;708;7284;400916;51067;25828;5917;128240;22868;56652;291;55967;80324;9997;79731;7084;617;9131;65260;90624;84987;1352;57017;1537;23590;7385;65993;54931;374291;51079;91647;51204;1355;10667;1716;65080;6392;27089;11222;4191;10102;54968;4723;56945;57570;51601;790955;4720;79587;6341;4729;55005;4513;84947;50484;6389;10352	ENSG00000006695;ENSG00000014919;ENSG00000027001;ENSG00000048392;ENSG00000073578;ENSG00000074071;ENSG00000074582;ENSG00000088682;ENSG00000100348;ENSG00000103356;ENSG00000107815;ENSG00000108561;ENSG00000113643;ENSG00000114686;ENSG00000114956;ENSG00000115286;ENSG00000116874;ENSG00000118246;ENSG00000122335;ENSG00000123297;ENSG00000126814;ENSG00000127884;ENSG00000133028;ENSG00000134333;ENSG00000134905…	E14_894_71_stat	E14_894_71_stat__DB_HPO	H:/RNA_BULK/05_KEGG_GO_Analysis/60_GSEA_Ranks/01_RNK/run_1/E14_894_71_stat.rnk	phenotype_Human_Phenotype_Ontology
HP:0001430	Abnormality of the calf musculature	http://compbio.charite.de/hpoweb/showterm?id=HP:0001430	0.576698009466669	1.95149024418092	0	0.0383283031720785	29	./Project_E14_894_71_stat__DB_HPO_GSEA/HP_0001430.png	11	5376;4000;1674;22954;400916;8425;57190;10585;7169;2318;203859	ENSG00000090006;ENSG00000109099;ENSG00000119401;ENSG00000128591;ENSG00000130714;ENSG00000160789;ENSG00000162430;ENSG00000171714;ENSG00000175084;ENSG00000198467;ENSG00000250479	E14_894_71_stat	E14_894_71_stat__DB_HPO	H:/RNA_BULK/05_KEGG_GO_Analysis/60_GSEA_Ranks/01_RNK/run_1/E14_894_71_stat.rnk	phenotype_Human_Phenotype_Ontology
HP:0003546	Exercise intolerance	http://compbio.charite.de/hpoweb/showterm?id=HP:0003546	0.483068586903217	1.97423301269744	0	0.0399686089772961	69	./Project_E14_894_71_stat__DB_HPO_GSEA/HP_0003546.png	37	284119;3939;91942;51300;708;400916;51067;80224;22868;56652;25915;291;80324;7084;2027;617;65260;84987;1352;29078;51079;51204;4715;4694;4726;6392;4709;4723;57570;4720;6341;4729;50484;6389;79133;81034;54539	ENSG00000006695;ENSG00000048392;ENSG00000073578;ENSG00000074582;ENSG00000101247;ENSG00000107815;ENSG00000108515;ENSG00000108561;ENSG00000113845;ENSG00000118246;ENSG00000119013;ENSG00000123545;ENSG00000125356;ENSG00000126814;ENSG00000133028;ENSG00000134333;ENSG00000136463;ENSG00000139131;ENSG00000145494;ENSG00000147123;ENSG00000147684;ENSG00000151413;ENSG00000151729;ENSG00000158864;ENSG00000162377…	E14_894_71_stat	E14_894_71_stat__DB_HPO	H:/RNA_BULK/05_KEGG_GO_Analysis/60_GSEA_Ranks/01_RNK/run_1/E14_894_71_stat.rnk	phenotype_Human_Phenotype_Ontology
HP:0006965	Acute necrotizing encephalopathy	http://compbio.charite.de/hpoweb/showterm?id=HP:0006965	0.615644931918371	1.95258234476592	0	0.0400021162644085	22	./Project_E14_894_71_stat__DB_HPO_GSEA/HP_0006965.png	15	91942;51300;80224;25915;29078;51079;4715;4694;4726;4709;4723;4720;4729;79133;54539	ENSG00000101247;ENSG00000113845;ENSG00000119013;ENSG00000123545;ENSG00000125356;ENSG00000145494;ENSG00000147123;ENSG00000147684;ENSG00000151413;ENSG00000158864;ENSG00000164182;ENSG00000167792;ENSG00000178057;ENSG00000178127;ENSG00000186010	E14_894_71_stat	E14_894_71_stat__DB_HPO	H:/RNA_BULK/05_KEGG_GO_Analysis/60_GSEA_Ranks/01_RNK/run_1/E14_894_71_stat.rnk	phenotype_Human_Phenotype_Ontology
HP:0012400	Abnormal aldolase level	http://compbio.charite.de/hpoweb/showterm?id=HP:0012400	0.673638537618769	1.95599648722164	0.00215517240914834	0.0409595171867985	16	./Project_E14_894_71_stat__DB_HPO_GSEA/HP_0012400.png	9	3339;7040;11041;55624;10585;10329;64374;1605;29954	ENSG00000009830;ENSG00000085998;ENSG00000105329;ENSG00000118600;ENSG00000120725;ENSG00000130714;ENSG00000142798;ENSG00000173402;ENSG00000174684	E14_894_71_stat	E14_894_71_stat__DB_HPO	H:/RNA_BULK/05_KEGG_GO_Analysis/60_GSEA_Ranks/01_RNK/run_1/E14_894_71_stat.rnk	phenotype_Human_Phenotype_Ontology
HP:0000972	Palmoplantar hyperkeratosis	http://compbio.charite.de/hpoweb/showterm?id=HP:0000972	0.662122081985906	1.90657479322684	0.006	0.0606601964514094	16	./Project_E14_894_71_stat__DB_HPO_GSEA/HP_0000972.png	9	3248;5339;1075;3858;2697;57511;51360;2531;5818	ENSG00000012174;ENSG00000109861;ENSG00000110400;ENSG00000119537;ENSG00000133103;ENSG00000152661;ENSG00000164120;ENSG00000178209;ENSG00000186395	E14_894_71_stat	E14_894_71_stat__DB_HPO	H:/RNA_BULK/05_KEGG_GO_Analysis/60_GSEA_Ranks/01_RNK/run_1/E14_894_71_stat.rnk	phenotype_Human_Phenotype_Ontology
HP:0000110	Renal dysplasia	http://compbio.charite.de/hpoweb/showterm?id=HP:0000110	0.559126220958007	1.89276256543631	0.0021052631534626	0.0654118089913468	28	./Project_E14_894_71_stat__DB_HPO_GSEA/HP_0000110.png	16	5339;3691;123016;11041;65250;10585;79659;182;55165;9096;9742;9158;2138;29954;147912;51360	ENSG00000009830;ENSG00000012174;ENSG00000101384;ENSG00000104313;ENSG00000112837;ENSG00000130714;ENSG00000132470;ENSG00000138180;ENSG00000165533;ENSG00000172500;ENSG00000174684;ENSG00000177045;ENSG00000178209;ENSG00000187240;ENSG00000187535;ENSG00000197603	E14_894_71_stat	E14_894_71_stat__DB_HPO	H:/RNA_BULK/05_KEGG_GO_Analysis/60_GSEA_Ranks/01_RNK/run_1/E14_894_71_stat.rnk	phenotype_Human_Phenotype_Ontology
HP:0030089	Abnormal muscle fiber protein expression	http://compbio.charite.de/hpoweb/showterm?id=HP:0030089	0.712494745384102	1.89456666883127	0	0.0672337012453736	11	./Project_E14_894_71_stat__DB_HPO_GSEA/HP_0030089.png	5	4000;79188;10585;23345;1605	ENSG00000130714;ENSG00000131018;ENSG00000160789;ENSG00000170876;ENSG00000173402	E14_894_71_stat	E14_894_71_stat__DB_HPO	H:/RNA_BULK/05_KEGG_GO_Analysis/60_GSEA_Ranks/01_RNK/run_1/E14_894_71_stat.rnk	phenotype_Human_Phenotype_Ontology
HP:0002486	Myotonia	http://compbio.charite.de/hpoweb/showterm?id=HP:0002486	0.635206609751716	1.88247812961404	0	0.0712071128232299	17	./Project_E14_894_71_stat__DB_HPO_GSEA/HP_0002486.png	8	3339;4000;284119;7345;79188;23345;203547;203859	ENSG00000131018;ENSG00000142798;ENSG00000154277;ENSG00000160131;ENSG00000160789;ENSG00000170876;ENSG00000171714;ENSG00000177469	E14_894_71_stat	E14_894_71_stat__DB_HPO	H:/RNA_BULK/05_KEGG_GO_Analysis/60_GSEA_Ranks/01_RNK/run_1/E14_894_71_stat.rnk	phenotype_Human_Phenotype_Ontology
HP:0010765	Palmar hyperkeratosis	http://compbio.charite.de/hpoweb/showterm?id=HP:0010765	0.621301485374602	1.85800424893333	0.00585937498855591	0.074817150427318	18	./Project_E14_894_71_stat__DB_HPO_GSEA/HP_0010765.png	9	3248;5339;1075;3858;2697;57511;51360;2531;5818	ENSG00000012174;ENSG00000109861;ENSG00000110400;ENSG00000119537;ENSG00000133103;ENSG00000152661;ENSG00000164120;ENSG00000178209;ENSG00000186395	E14_894_71_stat	E14_894_71_stat__DB_HPO	H:/RNA_BULK/05_KEGG_GO_Analysis/60_GSEA_Ranks/01_RNK/run_1/E14_894_71_stat.rnk	phenotype_Human_Phenotype_Ontology
HP:0001025	Urticaria	http://compbio.charite.de/hpoweb/showterm?id=HP:0001025	0.572849080375253	1.85987176322871	0	0.076078694285084	25	./Project_E14_894_71_stat__DB_HPO_GSEA/HP_0001025.png	14	3815;30817;4598;6391;4615;224;7454;2068;51360;6390;6785;51604;355;2072	ENSG00000012174;ENSG00000015285;ENSG00000026103;ENSG00000072210;ENSG00000104884;ENSG00000110921;ENSG00000117118;ENSG00000118402;ENSG00000124155;ENSG00000127507;ENSG00000143252;ENSG00000157404;ENSG00000172936;ENSG00000175595	E14_894_71_stat	E14_894_71_stat__DB_HPO	H:/RNA_BULK/05_KEGG_GO_Analysis/60_GSEA_Ranks/01_RNK/run_1/E14_894_71_stat.rnk	phenotype_Human_Phenotype_Ontology
HP:0004481	Progressive macrocephaly	http://compbio.charite.de/hpoweb/showterm?id=HP:0004481	0.572253846956904	1.86017453727911	0	0.0783936075612577	25	./Project_E14_894_71_stat__DB_HPO_GSEA/HP_0004481.png	15	91942;51300;80224;25915;29078;51079;4715;4694;4726;4709;4723;4720;4729;79133;54539	ENSG00000101247;ENSG00000113845;ENSG00000119013;ENSG00000123545;ENSG00000125356;ENSG00000145494;ENSG00000147123;ENSG00000147684;ENSG00000151413;ENSG00000158864;ENSG00000164182;ENSG00000167792;ENSG00000178057;ENSG00000178127;ENSG00000186010	E14_894_71_stat	E14_894_71_stat__DB_HPO	H:/RNA_BULK/05_KEGG_GO_Analysis/60_GSEA_Ranks/01_RNK/run_1/E14_894_71_stat.rnk	phenotype_Human_Phenotype_Ontology
HP:0002181	Cerebral edema	http://compbio.charite.de/hpoweb/showterm?id=HP:0002181	0.532549180380717	1.86074744447703	0	0.0808865910894448	32	./Project_E14_894_71_stat__DB_HPO_GSEA/HP_0002181.png	20	10165;91942;51300;594;80224;128240;25915;29078;51079;4715;4694;4726;4709;435;4723;1629;4720;4729;79133;54539	ENSG00000004864;ENSG00000083123;ENSG00000101247;ENSG00000113845;ENSG00000119013;ENSG00000123545;ENSG00000125356;ENSG00000126522;ENSG00000137992;ENSG00000145494;ENSG00000147123;ENSG00000147684;ENSG00000151413;ENSG00000158864;ENSG00000163382;ENSG00000164182;ENSG00000167792;ENSG00000178057;ENSG00000178127;ENSG00000186010	E14_894_71_stat	E14_894_71_stat__DB_HPO	H:/RNA_BULK/05_KEGG_GO_Analysis/60_GSEA_Ranks/01_RNK/run_1/E14_894_71_stat.rnk	phenotype_Human_Phenotype_Ontology
HP:0000112	Nephropathy	http://compbio.charite.de/hpoweb/showterm?id=HP:0000112	0.476962994972506	1.86753505856318	0	0.0811990930796672	51	./Project_E14_894_71_stat__DB_HPO_GSEA/HP_0000112.png	20	284119;950;51626;3090;56052;595;91147;84942;79659;7490;1294;57728;9742;51816;977;5052;7454;63894;55112;23322	ENSG00000015285;ENSG00000033011;ENSG00000093072;ENSG00000103494;ENSG00000110092;ENSG00000114270;ENSG00000117450;ENSG00000126870;ENSG00000138036;ENSG00000138760;ENSG00000151445;ENSG00000157796;ENSG00000164953;ENSG00000177082;ENSG00000177374;ENSG00000177469;ENSG00000177697;ENSG00000184937;ENSG00000187240;ENSG00000187535	E14_894_71_stat	E14_894_71_stat__DB_HPO	H:/RNA_BULK/05_KEGG_GO_Analysis/60_GSEA_Ranks/01_RNK/run_1/E14_894_71_stat.rnk	phenotype_Human_Phenotype_Ontology
HP:0002371	Loss of speech	http://compbio.charite.de/hpoweb/showterm?id=HP:0002371	0.581600890766493	1.86167441362629	0	0.0831840740757882	24	./Project_E14_894_71_stat__DB_HPO_GSEA/HP_0002371.png	12	2760;5832;57679;138050;11160;5538;64207;10577;8878;2896;26580;215	ENSG00000003393;ENSG00000030582;ENSG00000059573;ENSG00000101986;ENSG00000119655;ENSG00000119669;ENSG00000131238;ENSG00000147475;ENSG00000161011;ENSG00000165102;ENSG00000168000;ENSG00000196743	E14_894_71_stat	E14_894_71_stat__DB_HPO	H:/RNA_BULK/05_KEGG_GO_Analysis/60_GSEA_Ranks/01_RNK/run_1/E14_894_71_stat.rnk	phenotype_Human_Phenotype_Ontology
HP:0100257	Ectrodactyly	http://compbio.charite.de/hpoweb/showterm?id=HP:0100257	0.510143408278302	1.83975476319574	0	0.0857161441012597	40	./Project_E14_894_71_stat__DB_HPO_GSEA/HP_0100257.png	28	5376;3664;64423;79158;53834;79581;3423;2261;57572;4359;285203;26123;57716;4851;2260;51360;3954;1717;57514;26580;7979;3315;3295;64359;54332;9150;1959;10280	ENSG00000010404;ENSG00000012174;ENSG00000031081;ENSG00000060069;ENSG00000068078;ENSG00000077782;ENSG00000104381;ENSG00000105227;ENSG00000106211;ENSG00000109099;ENSG00000111670;ENSG00000117595;ENSG00000119977;ENSG00000122877;ENSG00000127418;ENSG00000127922;ENSG00000130158;ENSG00000133835;ENSG00000147955;ENSG00000148400;ENSG00000158887;ENSG00000163378;ENSG00000167693;ENSG00000168000;ENSG00000168924…	E14_894_71_stat	E14_894_71_stat__DB_HPO	H:/RNA_BULK/05_KEGG_GO_Analysis/60_GSEA_Ranks/01_RNK/run_1/E14_894_71_stat.rnk	phenotype_Human_Phenotype_Ontology
HP:0003327	Axial muscle weakness	http://compbio.charite.de/hpoweb/showterm?id=HP:0003327	0.715841972862374	1.83350305465584	0.00394477316776179	0.0865051539148	11	./Project_E14_894_71_stat__DB_HPO_GSEA/HP_0003327.png	4	4000;57190;8292;7169	ENSG00000160789;ENSG00000162430;ENSG00000198467;ENSG00000206561	E14_894_71_stat	E14_894_71_stat__DB_HPO	H:/RNA_BULK/05_KEGG_GO_Analysis/60_GSEA_Ranks/01_RNK/run_1/E14_894_71_stat.rnk	phenotype_Human_Phenotype_Ontology
HP:0040286	Abnormality of axial muscles	http://compbio.charite.de/hpoweb/showterm?id=HP:0040286	0.715841972862374	1.83350305465584	0.00394477316776179	0.0865051539148	11	./Project_E14_894_71_stat__DB_HPO_GSEA/HP_0040286.png	4	4000;57190;8292;7169	ENSG00000160789;ENSG00000162430;ENSG00000198467;ENSG00000206561	E14_894_71_stat	E14_894_71_stat__DB_HPO	H:/RNA_BULK/05_KEGG_GO_Analysis/60_GSEA_Ranks/01_RNK/run_1/E14_894_71_stat.rnk	phenotype_Human_Phenotype_Ontology
HP:0000974	Hyperextensible skin	http://compbio.charite.de/hpoweb/showterm?id=HP:0000974	0.544737363902199	1.84109808542869	0.00418410040965669	0.0871334663167752	29	./Project_E14_894_71_stat__DB_HPO_GSEA/HP_0000974.png	10	1836;2200;5832;7148;11285;92344;126792;5605;2261;538	ENSG00000027847;ENSG00000059573;ENSG00000068078;ENSG00000120370;ENSG00000126934;ENSG00000155850;ENSG00000165240;ENSG00000166147;ENSG00000168477;ENSG00000176022	E14_894_71_stat	E14_894_71_stat__DB_HPO	H:/RNA_BULK/05_KEGG_GO_Analysis/60_GSEA_Ranks/01_RNK/run_1/E14_894_71_stat.rnk	phenotype_Human_Phenotype_Ontology
HP:0030872	Abnormal cardiac ventricular function	http://compbio.charite.de/hpoweb/showterm?id=HP:0030872	0.563240628270997	1.81143801336725	0.00400801602403203	0.0950972079079759	24	./Project_E14_894_71_stat__DB_HPO_GSEA/HP_0030872.png	11	59;2200;57190;56652;291;26119;7048;4088;29954;7043;6392	ENSG00000009830;ENSG00000107796;ENSG00000107815;ENSG00000119699;ENSG00000151729;ENSG00000157978;ENSG00000162430;ENSG00000163513;ENSG00000166147;ENSG00000166949;ENSG00000204370	E14_894_71_stat	E14_894_71_stat__DB_HPO	H:/RNA_BULK/05_KEGG_GO_Analysis/60_GSEA_Ranks/01_RNK/run_1/E14_894_71_stat.rnk	phenotype_Human_Phenotype_Ontology
HP:0001645	Sudden cardiac death	http://compbio.charite.de/hpoweb/showterm?id=HP:0001645	0.477626079047871	1.8163121861242	0	0.0956493433364034	48	./Project_E14_894_71_stat__DB_HPO_GSEA/HP_0001645.png	18	4000;3728;2771;26191;3757;3984;23171;7461;79188;26608;801;2261;7454;23345;26119;1374;9569;51422	ENSG00000006704;ENSG00000015285;ENSG00000055118;ENSG00000068078;ENSG00000106617;ENSG00000106638;ENSG00000106665;ENSG00000106683;ENSG00000110090;ENSG00000114353;ENSG00000131018;ENSG00000134242;ENSG00000152642;ENSG00000157978;ENSG00000160789;ENSG00000170876;ENSG00000173801;ENSG00000198668	E14_894_71_stat	E14_894_71_stat__DB_HPO	H:/RNA_BULK/05_KEGG_GO_Analysis/60_GSEA_Ranks/01_RNK/run_1/E14_894_71_stat.rnk	phenotype_Human_Phenotype_Ontology
HP:0003741	Congenital muscular dystrophy	http://compbio.charite.de/hpoweb/showterm?id=HP:0003741	0.684692116054345	1.81282769538426	0.0042553191398823	0.0962330795206709	12	./Project_E14_894_71_stat__DB_HPO_GSEA/HP_0003741.png	4	4000;57190;55624;10585	ENSG00000085998;ENSG00000130714;ENSG00000160789;ENSG00000162430	E14_894_71_stat	E14_894_71_stat__DB_HPO	H:/RNA_BULK/05_KEGG_GO_Analysis/60_GSEA_Ranks/01_RNK/run_1/E14_894_71_stat.rnk	phenotype_Human_Phenotype_Ontology
HP:0001171	Split hand	http://compbio.charite.de/hpoweb/showterm?id=HP:0001171	0.506081796324984	1.81982142795954	0	0.0970287266558657	39	./Project_E14_894_71_stat__DB_HPO_GSEA/HP_0001171.png	27	5376;3664;64423;79158;53834;79581;3423;2261;57572;4359;285203;26123;57716;4851;2260;3954;1717;57514;26580;7979;3315;3295;64359;54332;9150;1959;10280	ENSG00000010404;ENSG00000031081;ENSG00000060069;ENSG00000068078;ENSG00000077782;ENSG00000104381;ENSG00000105227;ENSG00000106211;ENSG00000109099;ENSG00000111670;ENSG00000117595;ENSG00000119977;ENSG00000122877;ENSG00000127418;ENSG00000127922;ENSG00000130158;ENSG00000133835;ENSG00000147955;ENSG00000148400;ENSG00000158887;ENSG00000163378;ENSG00000167693;ENSG00000168000;ENSG00000168924;ENSG00000172893…	E14_894_71_stat	E14_894_71_stat__DB_HPO	H:/RNA_BULK/05_KEGG_GO_Analysis/60_GSEA_Ranks/01_RNK/run_1/E14_894_71_stat.rnk	phenotype_Human_Phenotype_Ontology
HP:0000894	Short clavicles	http://compbio.charite.de/hpoweb/showterm?id=HP:0000894	0.606351169771717	1.81634726234293	0.00634249470117866	0.0983469192867204	18	./Project_E14_894_71_stat__DB_HPO_GSEA/HP_0000894.png	9	4000;51626;2316;11285;3425;860;7291;538;1108	ENSG00000027847;ENSG00000111642;ENSG00000122691;ENSG00000124813;ENSG00000127415;ENSG00000138036;ENSG00000160789;ENSG00000165240;ENSG00000196924	E14_894_71_stat	E14_894_71_stat__DB_HPO	H:/RNA_BULK/05_KEGG_GO_Analysis/60_GSEA_Ranks/01_RNK/run_1/E14_894_71_stat.rnk	phenotype_Human_Phenotype_Ontology
HP:0008404	Nail dystrophy	http://compbio.charite.de/hpoweb/showterm?id=HP:0008404	0.457359004200096	1.79676446852309	0	0.0996751375106237	56	./Project_E14_894_71_stat__DB_HPO_GSEA/HP_0008404.png	20	5339;3728;1075;3914;3691;6303;340061;4598;2316;4791;860;55651;4914;1294;5605;2697;977;7879;79650;2068	ENSG00000075785;ENSG00000077150;ENSG00000103005;ENSG00000104884;ENSG00000109861;ENSG00000110921;ENSG00000114270;ENSG00000124813;ENSG00000126934;ENSG00000130066;ENSG00000132470;ENSG00000145912;ENSG00000152661;ENSG00000173801;ENSG00000177697;ENSG00000178209;ENSG00000184584;ENSG00000196878;ENSG00000196924;ENSG00000198400	E14_894_71_stat	E14_894_71_stat__DB_HPO	H:/RNA_BULK/05_KEGG_GO_Analysis/60_GSEA_Ranks/01_RNK/run_1/E14_894_71_stat.rnk	phenotype_Human_Phenotype_Ontology
HP:0012387	Bronchitis	http://compbio.charite.de/hpoweb/showterm?id=HP:0012387	0.562917092532718	1.79348097866755	0	0.100657838583876	22	./Project_E14_894_71_stat__DB_HPO_GSEA/HP_0012387.png	12	54919;79158;5580;9841;2622;1789;4791;472;4790;4683;3561;975	ENSG00000077150;ENSG00000088305;ENSG00000104320;ENSG00000109320;ENSG00000110651;ENSG00000111670;ENSG00000112365;ENSG00000141013;ENSG00000147168;ENSG00000149311;ENSG00000163932;ENSG00000164818	E14_894_71_stat	E14_894_71_stat__DB_HPO	H:/RNA_BULK/05_KEGG_GO_Analysis/60_GSEA_Ranks/01_RNK/run_1/E14_894_71_stat.rnk	phenotype_Human_Phenotype_Ontology
HP:0003128	Lactic acidosis	http://compbio.charite.de/hpoweb/showterm?id=HP:0003128	0.381659634591455	1.78910448552325	0	0.100874060155209	145	./Project_E14_894_71_stat__DB_HPO_GSEA/HP_0003128.png	68	4285;119559;91942;51300;124454;594;7284;23474;51067;80224;23395;51081;128240;27247;22868;25915;3028;291;55967;80324;9997;7084;388962;617;65260;90624;1737;84987;1352;57017;1537;4358;133686;29078;54931;374291;51079;5162;91647;51204;4715;4694;1355;4726;10667;1716;2271;6392;5095;4709;9581;514;10102;54968;4723;51601;790955;5096;1629;4720;388753;6341;4729;55005;4513;84947;50484;6389	ENSG00000006695;ENSG00000011376;ENSG00000014919;ENSG00000027001;ENSG00000048392;ENSG00000072506;ENSG00000073578;ENSG00000074582;ENSG00000083123;ENSG00000088682;ENSG00000091483;ENSG00000103356;ENSG00000105755;ENSG00000113845;ENSG00000114054;ENSG00000114956;ENSG00000115204;ENSG00000115286;ENSG00000118246;ENSG00000119013;ENSG00000122335;ENSG00000123297;ENSG00000123545;ENSG00000124172;ENSG00000125356…	E14_894_71_stat	E14_894_71_stat__DB_HPO	H:/RNA_BULK/05_KEGG_GO_Analysis/60_GSEA_Ranks/01_RNK/run_1/E14_894_71_stat.rnk	phenotype_Human_Phenotype_Ontology
HP:0001131	Corneal dystrophy	http://compbio.charite.de/hpoweb/showterm?id=HP:0001131	0.612023864732894	1.79038386516615	0	0.101848318373748	17	./Project_E14_894_71_stat__DB_HPO_GSEA/HP_0001131.png	7	1413;6303;79158;2934;1414;291;285440	ENSG00000100122;ENSG00000111670;ENSG00000130066;ENSG00000145476;ENSG00000148180;ENSG00000151729;ENSG00000196431	E14_894_71_stat	E14_894_71_stat__DB_HPO	H:/RNA_BULK/05_KEGG_GO_Analysis/60_GSEA_Ranks/01_RNK/run_1/E14_894_71_stat.rnk	phenotype_Human_Phenotype_Ontology
HP:0002612	Congenital hepatic fibrosis	http://compbio.charite.de/hpoweb/showterm?id=HP:0002612	0.509663179261231	1.79943756103957	0.00206611569821051	0.101974541847359	36	./Project_E14_894_71_stat__DB_HPO_GSEA/HP_0002612.png	22	4351;26146;51057;91147;79659;57728;55165;22897;79867;57572;285203;55112;30061;23322;57539;4851;54903;261734;57514;79583;27031;27077	ENSG00000011143;ENSG00000031081;ENSG00000103494;ENSG00000108641;ENSG00000110274;ENSG00000113971;ENSG00000118965;ENSG00000126870;ENSG00000130158;ENSG00000131697;ENSG00000138180;ENSG00000138449;ENSG00000143951;ENSG00000148400;ENSG00000157796;ENSG00000163378;ENSG00000164953;ENSG00000168778;ENSG00000178802;ENSG00000187240;ENSG00000204104;ENSG00000205084	E14_894_71_stat	E14_894_71_stat__DB_HPO	H:/RNA_BULK/05_KEGG_GO_Analysis/60_GSEA_Ranks/01_RNK/run_1/E14_894_71_stat.rnk	phenotype_Human_Phenotype_Ontology
HP:0010508	Metatarsus valgus	http://compbio.charite.de/hpoweb/showterm?id=HP:0010508	0.600901709145061	1.79695569631769	0.00632911391069807	0.101985830125487	18	./Project_E14_894_71_stat__DB_HPO_GSEA/HP_0010508.png	8	3339;11041;55624;10585;10329;64374;1605;29954	ENSG00000009830;ENSG00000085998;ENSG00000118600;ENSG00000120725;ENSG00000130714;ENSG00000142798;ENSG00000173402;ENSG00000174684	E14_894_71_stat	E14_894_71_stat__DB_HPO	H:/RNA_BULK/05_KEGG_GO_Analysis/60_GSEA_Ranks/01_RNK/run_1/E14_894_71_stat.rnk	phenotype_Human_Phenotype_Ontology
HP:0001427	Mitochondrial inheritance	http://compbio.charite.de/hpoweb/showterm?id=HP:0001427	0.450189531633442	1.80187084216173	0	0.102120903538982	58	./Project_E14_894_71_stat__DB_HPO_GSEA/HP_0001427.png	33	91942;51300;80224;22868;25915;55967;617;65260;84987;1352;29078;374291;51079;4536;51204;4715;4694;1355;4726;4508;4709;4723;4720;6341;4729;4513;6389;79133;54539;4519;4705;51103;1340	ENSG00000006695;ENSG00000014919;ENSG00000073578;ENSG00000074582;ENSG00000101247;ENSG00000113845;ENSG00000115286;ENSG00000118246;ENSG00000119013;ENSG00000123545;ENSG00000125356;ENSG00000126267;ENSG00000130414;ENSG00000133028;ENSG00000136463;ENSG00000137806;ENSG00000145494;ENSG00000147123;ENSG00000147684;ENSG00000151413;ENSG00000158864;ENSG00000162377;ENSG00000164182;ENSG00000167792;ENSG00000178057…	E14_894_71_stat	E14_894_71_stat__DB_HPO	H:/RNA_BULK/05_KEGG_GO_Analysis/60_GSEA_Ranks/01_RNK/run_1/E14_894_71_stat.rnk	phenotype_Human_Phenotype_Ontology
HP:0010459	True hermaphroditism	http://compbio.charite.de/hpoweb/showterm?id=HP:0010459	0.63179552567972	1.78552733148311	0.00197628458107454	0.102491021471265	14	./Project_E14_894_71_stat__DB_HPO_GSEA/HP_0010459.png	10	51057;91147;7490;55165;79867;23322;54903;79583;27077;51259	ENSG00000011143;ENSG00000103494;ENSG00000108641;ENSG00000138180;ENSG00000143951;ENSG00000164953;ENSG00000168778;ENSG00000184937;ENSG00000187049;ENSG00000205084	E14_894_71_stat	E14_894_71_stat__DB_HPO	H:/RNA_BULK/05_KEGG_GO_Analysis/60_GSEA_Ranks/01_RNK/run_1/E14_894_71_stat.rnk	phenotype_Human_Phenotype_Ontology
HP:0008968	Muscle hypertrophy of the lower extremities	http://compbio.charite.de/hpoweb/showterm?id=HP:0008968	0.568075661303989	1.77648951516583	0.00624999998697917	0.103869015937958	22	./Project_E14_894_71_stat__DB_HPO_GSEA/HP_0008968.png	6	5376;4000;400916;8425;57190;10585	ENSG00000090006;ENSG00000109099;ENSG00000130714;ENSG00000160789;ENSG00000162430;ENSG00000250479	E14_894_71_stat	E14_894_71_stat__DB_HPO	H:/RNA_BULK/05_KEGG_GO_Analysis/60_GSEA_Ranks/01_RNK/run_1/E14_894_71_stat.rnk	phenotype_Human_Phenotype_Ontology
HP:0008981	Calf muscle hypertrophy	http://compbio.charite.de/hpoweb/showterm?id=HP:0008981	0.568075661303989	1.77648951516583	0.00624999998697917	0.103869015937958	22	./Project_E14_894_71_stat__DB_HPO_GSEA/HP_0008981.png	6	5376;4000;400916;8425;57190;10585	ENSG00000090006;ENSG00000109099;ENSG00000130714;ENSG00000160789;ENSG00000162430;ENSG00000250479	E14_894_71_stat	E14_894_71_stat__DB_HPO	H:/RNA_BULK/05_KEGG_GO_Analysis/60_GSEA_Ranks/01_RNK/run_1/E14_894_71_stat.rnk	phenotype_Human_Phenotype_Ontology
HP:0007183	Focal T2 hyperintense basal ganglia lesion	http://compbio.charite.de/hpoweb/showterm?id=HP:0007183	0.530611715386894	1.77961456789948	0	0.106323731274975	29	./Project_E14_894_71_stat__DB_HPO_GSEA/HP_0007183.png	14	1892;91942;23474;55967;374291;51079;51204;1355;4723;51601;4720;4729;6389;79133	ENSG00000014919;ENSG00000073578;ENSG00000101247;ENSG00000105755;ENSG00000115286;ENSG00000127884;ENSG00000136463;ENSG00000144182;ENSG00000158864;ENSG00000164182;ENSG00000167792;ENSG00000178127;ENSG00000184752;ENSG00000186010	E14_894_71_stat	E14_894_71_stat__DB_HPO	H:/RNA_BULK/05_KEGG_GO_Analysis/60_GSEA_Ranks/01_RNK/run_1/E14_894_71_stat.rnk	phenotype_Human_Phenotype_Ontology
HP:0004334	Dermal atrophy	http://compbio.charite.de/hpoweb/showterm?id=HP:0004334	0.453005866090865	1.77734387633268	0.00218340610876986	0.106911282148593	51	./Project_E14_894_71_stat__DB_HPO_GSEA/HP_0004334.png	17	6452;5339;4000;1075;2200;3914;3691;5573;11285;50940;1294;126792;2697;7507;2068;7048;4088	ENSG00000027847;ENSG00000087266;ENSG00000104884;ENSG00000108946;ENSG00000109861;ENSG00000114270;ENSG00000128655;ENSG00000132470;ENSG00000136936;ENSG00000152661;ENSG00000160789;ENSG00000163513;ENSG00000166147;ENSG00000166949;ENSG00000176022;ENSG00000178209;ENSG00000196878	E14_894_71_stat	E14_894_71_stat__DB_HPO	H:/RNA_BULK/05_KEGG_GO_Analysis/60_GSEA_Ranks/01_RNK/run_1/E14_894_71_stat.rnk	phenotype_Human_Phenotype_Ontology
HP:0010293	Aplasia/Hypoplasia of the uvula	http://compbio.charite.de/hpoweb/showterm?id=HP:0010293	-0.767968711	-2.322211739	0	0	24	./Project_E14_894_GH_stat__DB_HPO_GSEA/HP_0010293.png	15	5889;2187;57697;55159;2189;4920;672;7516;2175;2177;675;5888;29089;55215;83990	ENSG00000012048;ENSG00000051180;ENSG00000077152;ENSG00000108384;ENSG00000136492;ENSG00000139618;ENSG00000140525;ENSG00000144554;ENSG00000168411;ENSG00000169071;ENSG00000181544;ENSG00000187741;ENSG00000187790;ENSG00000196584;ENSG00000221829	E14_894_GH_stat	E14_894_GH_stat__DB_HPO	H:/RNA_BULK/05_KEGG_GO_Analysis/60_GSEA_Ranks/01_RNK/run_1/E14_894_GH_stat.rnk	phenotype_Human_Phenotype_Ontology
HP:0012848	Small intestinal stenosis	http://compbio.charite.de/hpoweb/showterm?id=HP:0012848	-0.752453382	-2.326522877	0	0	26	./Project_E14_894_GH_stat__DB_HPO_GSEA/HP_0012848.png	16	5889;2187;57697;55159;64220;2189;672;7516;2175;2177;675;5888;8318;29089;55215;83990	ENSG00000012048;ENSG00000051180;ENSG00000077152;ENSG00000093009;ENSG00000108384;ENSG00000136492;ENSG00000137868;ENSG00000139618;ENSG00000140525;ENSG00000144554;ENSG00000168411;ENSG00000181544;ENSG00000187741;ENSG00000187790;ENSG00000196584;ENSG00000221829	E14_894_GH_stat	E14_894_GH_stat__DB_HPO	H:/RNA_BULK/05_KEGG_GO_Analysis/60_GSEA_Ranks/01_RNK/run_1/E14_894_GH_stat.rnk	phenotype_Human_Phenotype_Ontology
HP:0100867	Duodenal stenosis	http://compbio.charite.de/hpoweb/showterm?id=HP:0100867	-0.752453382	-2.326522877	0	0	26	./Project_E14_894_GH_stat__DB_HPO_GSEA/HP_0100867.png	16	5889;2187;57697;55159;64220;2189;672;7516;2175;2177;675;5888;8318;29089;55215;83990	ENSG00000012048;ENSG00000051180;ENSG00000077152;ENSG00000093009;ENSG00000108384;ENSG00000136492;ENSG00000137868;ENSG00000139618;ENSG00000140525;ENSG00000144554;ENSG00000168411;ENSG00000181544;ENSG00000187741;ENSG00000187790;ENSG00000196584;ENSG00000221829	E14_894_GH_stat	E14_894_GH_stat__DB_HPO	H:/RNA_BULK/05_KEGG_GO_Analysis/60_GSEA_Ranks/01_RNK/run_1/E14_894_GH_stat.rnk	phenotype_Human_Phenotype_Ontology
HP:0006498	Aplasia/Hypoplasia of the patella	http://compbio.charite.de/hpoweb/showterm?id=HP:0006498	-0.78611776	-2.332382204	0	0	21	./Project_E14_894_GH_stat__DB_HPO_GSEA/HP_0006498.png	14	6605;57492;23522;8289;196528;51053;990;4998;29980;81620;8318;9401;157570;23594	ENSG00000049618;ENSG00000073584;ENSG00000085840;ENSG00000091651;ENSG00000093009;ENSG00000094804;ENSG00000112312;ENSG00000117713;ENSG00000156650;ENSG00000159147;ENSG00000160957;ENSG00000167513;ENSG00000171320;ENSG00000189079	E14_894_GH_stat	E14_894_GH_stat__DB_HPO	H:/RNA_BULK/05_KEGG_GO_Analysis/60_GSEA_Ranks/01_RNK/run_1/E14_894_GH_stat.rnk	phenotype_Human_Phenotype_Ontology
HP:0009879	Cortical gyral simplification	http://compbio.charite.de/hpoweb/showterm?id=HP:0009879	-0.732897425	-2.410022373	0	0	35	./Project_E14_894_GH_stat__DB_HPO_GSEA/HP_0009879.png	15	5591;51053;55755;54820;3832;440;9928;22995;29980;284403;10733;1062;11113;6491;259266	ENSG00000066279;ENSG00000070669;ENSG00000072864;ENSG00000075702;ENSG00000103995;ENSG00000112312;ENSG00000118193;ENSG00000122966;ENSG00000123473;ENSG00000136861;ENSG00000138160;ENSG00000138778;ENSG00000142731;ENSG00000159147;ENSG00000253729	E14_894_GH_stat	E14_894_GH_stat__DB_HPO	H:/RNA_BULK/05_KEGG_GO_Analysis/60_GSEA_Ranks/01_RNK/run_1/E14_894_GH_stat.rnk	phenotype_Human_Phenotype_Ontology
HP:0002863	Myelodysplasia	http://compbio.charite.de/hpoweb/showterm?id=HP:0002863	-0.660697596	-2.410742877	0	0	61	./Project_E14_894_GH_stat__DB_HPO_GSEA/HP_0002863.png	27	5889;9837;5894;673;2187;57697;9702;55159;9319;3717;171023;10019;9184;2189;8328;701;672;7516;2175;2177;675;5888;699;9401;29089;55215;83990	ENSG00000012048;ENSG00000051180;ENSG00000071539;ENSG00000077152;ENSG00000096968;ENSG00000101003;ENSG00000108384;ENSG00000111252;ENSG00000132155;ENSG00000136492;ENSG00000139618;ENSG00000140525;ENSG00000144554;ENSG00000154473;ENSG00000156970;ENSG00000157764;ENSG00000160957;ENSG00000165702;ENSG00000166037;ENSG00000168411;ENSG00000169679;ENSG00000171456;ENSG00000181544;ENSG00000187741;ENSG00000187790…	E14_894_GH_stat	E14_894_GH_stat__DB_HPO	H:/RNA_BULK/05_KEGG_GO_Analysis/60_GSEA_Ranks/01_RNK/run_1/E14_894_GH_stat.rnk	phenotype_Human_Phenotype_Ontology
HP:0007565	Multiple cafe-au-lait spots	http://compbio.charite.de/hpoweb/showterm?id=HP:0007565	-0.681931367	-2.43955716	0	0	53	./Project_E14_894_GH_stat__DB_HPO_GSEA/HP_0007565.png	25	4771;5290;5889;11322;673;2187;57697;9702;55159;9319;10058;9184;2189;701;672;7516;5116;2175;2177;675;5888;699;29089;55215;83990	ENSG00000012048;ENSG00000051180;ENSG00000071539;ENSG00000077152;ENSG00000108384;ENSG00000115657;ENSG00000121879;ENSG00000136492;ENSG00000139618;ENSG00000140525;ENSG00000141524;ENSG00000144554;ENSG00000154473;ENSG00000156970;ENSG00000157764;ENSG00000160299;ENSG00000166037;ENSG00000168411;ENSG00000169679;ENSG00000181544;ENSG00000186575;ENSG00000187741;ENSG00000187790;ENSG00000196584;ENSG00000221829	E14_894_GH_stat	E14_894_GH_stat__DB_HPO	H:/RNA_BULK/05_KEGG_GO_Analysis/60_GSEA_Ranks/01_RNK/run_1/E14_894_GH_stat.rnk	phenotype_Human_Phenotype_Ontology
HP:0000957	Cafe-au-lait spot	http://compbio.charite.de/hpoweb/showterm?id=HP:0000957	-0.652268001	-2.517657481	0	0	83	./Project_E14_894_GH_stat__DB_HPO_GSEA/HP_0000957.png	51	8242;2956;5980;7428;7248;9968;2176;3845;5932;4763;2475;10459;5781;84464;8085;1387;197131;7156;4771;5290;5889;5894;11322;673;2187;57697;9702;4292;7403;2033;55159;9319;10058;9184;4436;2189;701;672;7516;5116;2175;2177;675;5888;641;699;29089;157570;55215;83990;3481	ENSG00000005339;ENSG00000009413;ENSG00000012048;ENSG00000051180;ENSG00000071539;ENSG00000076242;ENSG00000077152;ENSG00000095002;ENSG00000100393;ENSG00000101773;ENSG00000108384;ENSG00000115657;ENSG00000116062;ENSG00000116670;ENSG00000121879;ENSG00000126012;ENSG00000132155;ENSG00000133703;ENSG00000134086;ENSG00000136492;ENSG00000139618;ENSG00000140525;ENSG00000141524;ENSG00000144554;ENSG00000147050…	E14_894_GH_stat	E14_894_GH_stat__DB_HPO	H:/RNA_BULK/05_KEGG_GO_Analysis/60_GSEA_Ranks/01_RNK/run_1/E14_894_GH_stat.rnk	phenotype_Human_Phenotype_Ontology
HP:0000340	Sloping forehead	http://compbio.charite.de/hpoweb/showterm?id=HP:0000340	-0.649558301	-2.61074516	0	0	108	./Project_E14_894_GH_stat__DB_HPO_GSEA/HP_0000340.png	45	6309;84464;27229;5649;23522;26227;5889;2187;79848;57697;9702;9662;55159;9319;55755;9184;2189;54820;701;163786;672;3832;29968;440;9928;22995;7516;5116;1663;2175;2177;284403;675;5888;699;10733;23310;29089;1062;55215;11113;83990;6491;259266;57082	ENSG00000012048;ENSG00000013573;ENSG00000051180;ENSG00000066279;ENSG00000070669;ENSG00000071539;ENSG00000072864;ENSG00000075702;ENSG00000077152;ENSG00000092621;ENSG00000103995;ENSG00000104218;ENSG00000108384;ENSG00000109929;ENSG00000118193;ENSG00000122966;ENSG00000123473;ENSG00000135069;ENSG00000136492;ENSG00000136861;ENSG00000137812;ENSG00000137822;ENSG00000138160;ENSG00000138778;ENSG00000139618…	E14_894_GH_stat	E14_894_GH_stat__DB_HPO	H:/RNA_BULK/05_KEGG_GO_Analysis/60_GSEA_Ranks/01_RNK/run_1/E14_894_GH_stat.rnk	phenotype_Human_Phenotype_Ontology
HP:0001511	Intrauterine growth retardation	http://compbio.charite.de/hpoweb/showterm?id=HP:0001511	-0.492225425	-2.258472109	0	6.33375669910896e-05	282	./Project_E14_894_GH_stat__DB_HPO_GSEA/HP_0001511.png	104	80169;9632;538;10459;25836;55835;54870;219844;7353;5781;6605;22;5831;55209;10293;57492;3033;1859;6309;84464;54809;23545;4297;27229;197131;10535;3508;5393;23592;1718;8289;7156;5594;1399;5832;26227;523;5889;84919;9837;64135;5894;673;2187;196528;3376;5925;83879;57697;9702;3480;221037;5591;145173;157680;55159;9126;5885;5313;9319;51053;128637;171023;64220;63901;8243;9184;2317;990;2189;4998;5325;701;20…	ENSG00000012048;ENSG00000013573;ENSG00000049618;ENSG00000051180;ENSG00000059573;ENSG00000070010;ENSG00000071539;ENSG00000072501;ENSG00000073584;ENSG00000077152;ENSG00000085840;ENSG00000091651;ENSG00000092621;ENSG00000093009;ENSG00000094804;ENSG00000099942;ENSG00000100030;ENSG00000101003;ENSG00000103995;ENSG00000104738;ENSG00000104889;ENSG00000108055;ENSG00000108384;ENSG00000109685;ENSG00000109929…	E14_894_GH_stat	E14_894_GH_stat__DB_HPO	H:/RNA_BULK/05_KEGG_GO_Analysis/60_GSEA_Ranks/01_RNK/run_1/E14_894_GH_stat.rnk	phenotype_Human_Phenotype_Ontology
HP:0000813	Bicornuate uterus	http://compbio.charite.de/hpoweb/showterm?id=HP:0000813	-0.698534495	-2.261296757	0	6.78616789190246e-05	31	./Project_E14_894_GH_stat__DB_HPO_GSEA/HP_0000813.png	16	5889;2187;57697;55159;64220;2189;672;7516;2175;2177;675;5888;29089;157570;55215;83990	ENSG00000012048;ENSG00000051180;ENSG00000077152;ENSG00000108384;ENSG00000136492;ENSG00000137868;ENSG00000139618;ENSG00000140525;ENSG00000144554;ENSG00000168411;ENSG00000171320;ENSG00000181544;ENSG00000187741;ENSG00000187790;ENSG00000196584;ENSG00000221829	E14_894_GH_stat	E14_894_GH_stat__DB_HPO	H:/RNA_BULK/05_KEGG_GO_Analysis/60_GSEA_Ranks/01_RNK/run_1/E14_894_GH_stat.rnk	phenotype_Human_Phenotype_Ontology
HP:0005522	Pyridoxine-responsive sideroblastic anemia	http://compbio.charite.de/hpoweb/showterm?id=HP:0005522	-0.759813286	-2.277211108	0	7.30818080666419e-05	23	./Project_E14_894_GH_stat__DB_HPO_GSEA/HP_0005522.png	14	5889;2187;57697;55159;2189;672;7516;2175;2177;675;5888;29089;55215;83990	ENSG00000012048;ENSG00000051180;ENSG00000077152;ENSG00000108384;ENSG00000136492;ENSG00000139618;ENSG00000140525;ENSG00000144554;ENSG00000168411;ENSG00000181544;ENSG00000187741;ENSG00000187790;ENSG00000196584;ENSG00000221829	E14_894_GH_stat	E14_894_GH_stat__DB_HPO	H:/RNA_BULK/05_KEGG_GO_Analysis/60_GSEA_Ranks/01_RNK/run_1/E14_894_GH_stat.rnk	phenotype_Human_Phenotype_Ontology
HP:0100587	Abnormality of the preputium	http://compbio.charite.de/hpoweb/showterm?id=HP:0100587	-0.745569878	-2.285905021	0	7.9171958738862e-05	26	./Project_E14_894_GH_stat__DB_HPO_GSEA/HP_0100587.png	14	5889;2187;57697;55159;2189;672;7516;2175;2177;675;5888;29089;55215;83990	ENSG00000012048;ENSG00000051180;ENSG00000077152;ENSG00000108384;ENSG00000136492;ENSG00000139618;ENSG00000140525;ENSG00000144554;ENSG00000168411;ENSG00000181544;ENSG00000187741;ENSG00000187790;ENSG00000196584;ENSG00000221829	E14_894_GH_stat	E14_894_GH_stat__DB_HPO	H:/RNA_BULK/05_KEGG_GO_Analysis/60_GSEA_Ranks/01_RNK/run_1/E14_894_GH_stat.rnk	phenotype_Human_Phenotype_Ontology
HP:0003220	Abnormality of chromosome stability	http://compbio.charite.de/hpoweb/showterm?id=HP:0003220	-0.685448967	-2.286611109	0	8.63694095333041e-05	37	./Project_E14_894_GH_stat__DB_HPO_GSEA/HP_0003220.png	18	5889;2187;83879;57697;55159;5422;2189;672;3070;7516;2175;2177;675;5888;641;29089;55215;83990	ENSG00000012048;ENSG00000051180;ENSG00000077152;ENSG00000101868;ENSG00000108384;ENSG00000119969;ENSG00000136492;ENSG00000139618;ENSG00000140525;ENSG00000144354;ENSG00000144554;ENSG00000168411;ENSG00000181544;ENSG00000187741;ENSG00000187790;ENSG00000196584;ENSG00000197299;ENSG00000221829	E14_894_GH_stat	E14_894_GH_stat__DB_HPO	H:/RNA_BULK/05_KEGG_GO_Analysis/60_GSEA_Ranks/01_RNK/run_1/E14_894_GH_stat.rnk	phenotype_Human_Phenotype_Ontology
HP:0100760	Clubbing of toes	http://compbio.charite.de/hpoweb/showterm?id=HP:0100760	-0.746544798	-2.293526546	0	9.50063504866344e-05	26	./Project_E14_894_GH_stat__DB_HPO_GSEA/HP_0100760.png	14	5889;2187;57697;55159;2189;672;7516;2175;2177;675;5888;29089;55215;83990	ENSG00000012048;ENSG00000051180;ENSG00000077152;ENSG00000108384;ENSG00000136492;ENSG00000139618;ENSG00000140525;ENSG00000144554;ENSG00000168411;ENSG00000181544;ENSG00000187741;ENSG00000187790;ENSG00000196584;ENSG00000221829	E14_894_GH_stat	E14_894_GH_stat__DB_HPO	H:/RNA_BULK/05_KEGG_GO_Analysis/60_GSEA_Ranks/01_RNK/run_1/E14_894_GH_stat.rnk	phenotype_Human_Phenotype_Ontology
HP:0040012	Chromosome breakage	http://compbio.charite.de/hpoweb/showterm?id=HP:0040012	-0.857460086	-2.233768084	0	0.00017813690716244	13	./Project_E14_894_GH_stat__DB_HPO_GSEA/HP_0040012.png	6	2175;2177;675;641;55215;83990	ENSG00000136492;ENSG00000139618;ENSG00000140525;ENSG00000144554;ENSG00000187741;ENSG00000197299	E14_894_GH_stat	E14_894_GH_stat__DB_HPO	H:/RNA_BULK/05_KEGG_GO_Analysis/60_GSEA_Ranks/01_RNK/run_1/E14_894_GH_stat.rnk	phenotype_Human_Phenotype_Ontology
HP:0006495	Aplasia/Hypoplasia of the ulna	http://compbio.charite.de/hpoweb/showterm?id=HP:0006495	-0.625957498	-2.198707972	0	0.000211125223303632	48	./Project_E14_894_GH_stat__DB_HPO_GSEA/HP_0006495.png	18	5889;2187;57697;55159;2317;2189;672;57167;7516;2175;2177;675;5888;9401;29089;157570;55215;83990	ENSG00000012048;ENSG00000051180;ENSG00000077152;ENSG00000101115;ENSG00000108384;ENSG00000136068;ENSG00000136492;ENSG00000139618;ENSG00000140525;ENSG00000144554;ENSG00000160957;ENSG00000168411;ENSG00000171320;ENSG00000181544;ENSG00000187741;ENSG00000187790;ENSG00000196584;ENSG00000221829	E14_894_GH_stat	E14_894_GH_stat__DB_HPO	H:/RNA_BULK/05_KEGG_GO_Analysis/60_GSEA_Ranks/01_RNK/run_1/E14_894_GH_stat.rnk	phenotype_Human_Phenotype_Ontology
HP:0002245	Meckel diverticulum	http://compbio.charite.de/hpoweb/showterm?id=HP:0002245	-0.717809896	-2.198854554	0	0.000223544354086199	25	./Project_E14_894_GH_stat__DB_HPO_GSEA/HP_0002245.png	14	5889;2187;57697;55159;2189;672;7516;2175;2177;675;5888;29089;55215;83990	ENSG00000012048;ENSG00000051180;ENSG00000077152;ENSG00000108384;ENSG00000136492;ENSG00000139618;ENSG00000140525;ENSG00000144554;ENSG00000168411;ENSG00000181544;ENSG00000187741;ENSG00000187790;ENSG00000196584;ENSG00000221829	E14_894_GH_stat	E14_894_GH_stat__DB_HPO	H:/RNA_BULK/05_KEGG_GO_Analysis/60_GSEA_Ranks/01_RNK/run_1/E14_894_GH_stat.rnk	phenotype_Human_Phenotype_Ontology
HP:0002246	Abnormality of the duodenum	http://compbio.charite.de/hpoweb/showterm?id=HP:0002246	-0.626912198	-2.189820374	0	0.000237515876216586	47	./Project_E14_894_GH_stat__DB_HPO_GSEA/HP_0002246.png	23	5889;2187;57697;9702;55159;5885;9319;64220;9184;2189;701;672;7516;2175;2177;675;5888;699;8318;29089;55215;1063;83990	ENSG00000012048;ENSG00000051180;ENSG00000071539;ENSG00000077152;ENSG00000093009;ENSG00000108384;ENSG00000117724;ENSG00000136492;ENSG00000137868;ENSG00000139618;ENSG00000140525;ENSG00000144554;ENSG00000154473;ENSG00000156970;ENSG00000164754;ENSG00000166037;ENSG00000168411;ENSG00000169679;ENSG00000181544;ENSG00000187741;ENSG00000187790;ENSG00000196584;ENSG00000221829	E14_894_GH_stat	E14_894_GH_stat__DB_HPO	H:/RNA_BULK/05_KEGG_GO_Analysis/60_GSEA_Ranks/01_RNK/run_1/E14_894_GH_stat.rnk	phenotype_Human_Phenotype_Ontology
HP:0031105	Abnormal uterus morphology	http://compbio.charite.de/hpoweb/showterm?id=HP:0031105	-0.571475389	-2.194195588	0	0.000250016711806933	76	./Project_E14_894_GH_stat__DB_HPO_GSEA/HP_0031105.png	31	84464;1387;6197;5290;26227;6794;5889;2187;57697;55112;4292;2033;89891;1027;55159;999;64220;4436;2189;701;57560;672;7516;2175;2177;675;5888;29089;157570;55215;83990	ENSG00000005339;ENSG00000012048;ENSG00000039068;ENSG00000051180;ENSG00000068885;ENSG00000076242;ENSG00000077152;ENSG00000092621;ENSG00000095002;ENSG00000100393;ENSG00000108384;ENSG00000111276;ENSG00000118046;ENSG00000119333;ENSG00000121879;ENSG00000126870;ENSG00000136492;ENSG00000137868;ENSG00000139618;ENSG00000140525;ENSG00000144554;ENSG00000156970;ENSG00000168411;ENSG00000171320;ENSG00000177189…	E14_894_GH_stat	E14_894_GH_stat__DB_HPO	H:/RNA_BULK/05_KEGG_GO_Analysis/60_GSEA_Ranks/01_RNK/run_1/E14_894_GH_stat.rnk	phenotype_Human_Phenotype_Ontology
HP:0012745	Short palpebral fissure	http://compbio.charite.de/hpoweb/showterm?id=HP:0012745	-0.595604238	-2.187364968	0	0.000271446715676098	60	./Project_E14_894_GH_stat__DB_HPO_GSEA/HP_0012745.png	27	84464;7707;4297;23522;10982;5889;2187;8239;57697;9702;145173;55159;8243;2189;4998;672;203068;57167;29980;7516;2175;2177;675;5888;29089;55215;83990	ENSG00000012048;ENSG00000051180;ENSG00000072501;ENSG00000077152;ENSG00000085840;ENSG00000101115;ENSG00000108384;ENSG00000118058;ENSG00000124486;ENSG00000136492;ENSG00000139618;ENSG00000140525;ENSG00000144554;ENSG00000156650;ENSG00000159147;ENSG00000163848;ENSG00000166037;ENSG00000166974;ENSG00000168411;ENSG00000181544;ENSG00000187676;ENSG00000187741;ENSG00000187790;ENSG00000188827;ENSG00000196230…	E14_894_GH_stat	E14_894_GH_stat__DB_HPO	H:/RNA_BULK/05_KEGG_GO_Analysis/60_GSEA_Ranks/01_RNK/run_1/E14_894_GH_stat.rnk	phenotype_Human_Phenotype_Ontology
HP:0006443	Patellar aplasia	http://compbio.charite.de/hpoweb/showterm?id=HP:0006443	-0.864616724	-2.182661168	0	0.000345477638133216	12	./Project_E14_894_GH_stat__DB_HPO_GSEA/HP_0006443.png	8	51053;990;4998;29980;81620;8318;157570;23594	ENSG00000085840;ENSG00000091651;ENSG00000093009;ENSG00000094804;ENSG00000112312;ENSG00000159147;ENSG00000167513;ENSG00000171320	E14_894_GH_stat	E14_894_GH_stat__DB_HPO	H:/RNA_BULK/05_KEGG_GO_Analysis/60_GSEA_Ranks/01_RNK/run_1/E14_894_GH_stat.rnk	phenotype_Human_Phenotype_Ontology
HP:0001924	Sideroblastic anemia	http://compbio.charite.de/hpoweb/showterm?id=HP:0001924	-0.675924671	-2.171594233	0	0.000371763980165091	32	./Project_E14_894_GH_stat__DB_HPO_GSEA/HP_0001924.png	16	22;84464;5889;2187;57697;55159;2189;672;7516;2175;2177;675;5888;29089;55215;83990	ENSG00000012048;ENSG00000051180;ENSG00000077152;ENSG00000108384;ENSG00000131269;ENSG00000136492;ENSG00000139618;ENSG00000140525;ENSG00000144554;ENSG00000168411;ENSG00000181544;ENSG00000187741;ENSG00000187790;ENSG00000188827;ENSG00000196584;ENSG00000221829	E14_894_GH_stat	E14_894_GH_stat__DB_HPO	H:/RNA_BULK/05_KEGG_GO_Analysis/60_GSEA_Ranks/01_RNK/run_1/E14_894_GH_stat.rnk	phenotype_Human_Phenotype_Ontology
HP:0001549	Abnormal ileum morphology	http://compbio.charite.de/hpoweb/showterm?id=HP:0001549	-0.697292881	-2.159940118	0	0.000435445773063741	27	./Project_E14_894_GH_stat__DB_HPO_GSEA/HP_0001549.png	14	5889;2187;57697;55159;2189;672;7516;2175;2177;675;5888;29089;55215;83990	ENSG00000012048;ENSG00000051180;ENSG00000077152;ENSG00000108384;ENSG00000136492;ENSG00000139618;ENSG00000140525;ENSG00000144554;ENSG00000168411;ENSG00000181544;ENSG00000187741;ENSG00000187790;ENSG00000196584;ENSG00000221829	E14_894_GH_stat	E14_894_GH_stat__DB_HPO	H:/RNA_BULK/05_KEGG_GO_Analysis/60_GSEA_Ranks/01_RNK/run_1/E14_894_GH_stat.rnk	phenotype_Human_Phenotype_Ontology
HP:0007874	Almond-shaped palpebral fissure	http://compbio.charite.de/hpoweb/showterm?id=HP:0007874	-0.68016427	-2.151749554	0	0.000438490848399851	28	./Project_E14_894_GH_stat__DB_HPO_GSEA/HP_0007874.png	14	5889;2187;57697;55159;2189;672;7516;2175;2177;675;5888;29089;55215;83990	ENSG00000012048;ENSG00000051180;ENSG00000077152;ENSG00000108384;ENSG00000136492;ENSG00000139618;ENSG00000140525;ENSG00000144554;ENSG00000168411;ENSG00000181544;ENSG00000187741;ENSG00000187790;ENSG00000196584;ENSG00000221829	E14_894_GH_stat	E14_894_GH_stat__DB_HPO	H:/RNA_BULK/05_KEGG_GO_Analysis/60_GSEA_Ranks/01_RNK/run_1/E14_894_GH_stat.rnk	phenotype_Human_Phenotype_Ontology
HP:0200005	Abnormal shape of the palpebral fissure	http://compbio.charite.de/hpoweb/showterm?id=HP:0200005	-0.68016427	-2.151749554	0	0.000438490848399851	28	./Project_E14_894_GH_stat__DB_HPO_GSEA/HP_0200005.png	14	5889;2187;57697;55159;2189;672;7516;2175;2177;675;5888;29089;55215;83990	ENSG00000012048;ENSG00000051180;ENSG00000077152;ENSG00000108384;ENSG00000136492;ENSG00000139618;ENSG00000140525;ENSG00000144554;ENSG00000168411;ENSG00000181544;ENSG00000187741;ENSG00000187790;ENSG00000196584;ENSG00000221829	E14_894_GH_stat	E14_894_GH_stat__DB_HPO	H:/RNA_BULK/05_KEGG_GO_Analysis/60_GSEA_Ranks/01_RNK/run_1/E14_894_GH_stat.rnk	phenotype_Human_Phenotype_Ontology
HP:0010161	Abnormality of the phalanges of the toes	http://compbio.charite.de/hpoweb/showterm?id=HP:0010161	-0.59247385	-2.141997746	0	0.000492625521041808	60	./Project_E14_894_GH_stat__DB_HPO_GSEA/HP_0010161.png	28	10459;51715;219844;6605;57492;84464;1387;8289;5889;2187;196528;57697;65125;2033;55159;2189;4920;672;4853;57167;7516;2175;2177;675;5888;29089;55215;83990	ENSG00000005339;ENSG00000012048;ENSG00000049618;ENSG00000051180;ENSG00000060237;ENSG00000073584;ENSG00000077152;ENSG00000100393;ENSG00000101115;ENSG00000108384;ENSG00000112210;ENSG00000116670;ENSG00000117713;ENSG00000134250;ENSG00000136492;ENSG00000139618;ENSG00000140525;ENSG00000144554;ENSG00000168411;ENSG00000169071;ENSG00000181544;ENSG00000187741;ENSG00000187790;ENSG00000188827;ENSG00000189079…	E14_894_GH_stat	E14_894_GH_stat__DB_HPO	H:/RNA_BULK/05_KEGG_GO_Analysis/60_GSEA_Ranks/01_RNK/run_1/E14_894_GH_stat.rnk	phenotype_Human_Phenotype_Ontology
HP:0009179	Deviation of the 5th finger	http://compbio.charite.de/hpoweb/showterm?id=HP:0009179	-0.487073183	-2.129609996	0	0.000506700535928717	180	./Project_E14_894_GH_stat__DB_HPO_GSEA/HP_0009179.png	76	546;54880;3845;5932;55777;55636;6016;1857;10459;25836;51715;23384;55835;10682;5781;55209;10293;57492;6654;84464;4297;1387;197131;23522;2969;23592;5594;1399;9031;5889;5894;673;2187;5925;57697;9702;2033;145173;157680;55159;9126;5885;9319;51053;8243;9184;2317;51621;990;2189;4998;701;4920;672;9949;22995;29980;7516;81620;5116;2175;2177;675;5888;641;699;10733;8318;29089;1062;157570;55215;23594;83990;15…	ENSG00000005339;ENSG00000009954;ENSG00000012048;ENSG00000049618;ENSG00000051180;ENSG00000071539;ENSG00000072501;ENSG00000077152;ENSG00000085224;ENSG00000085840;ENSG00000091651;ENSG00000093009;ENSG00000094804;ENSG00000099942;ENSG00000100014;ENSG00000100030;ENSG00000100393;ENSG00000101773;ENSG00000101935;ENSG00000103995;ENSG00000108055;ENSG00000108384;ENSG00000112210;ENSG00000112312;ENSG00000115904…	E14_894_GH_stat	E14_894_GH_stat__DB_HPO	H:/RNA_BULK/05_KEGG_GO_Analysis/60_GSEA_Ranks/01_RNK/run_1/E14_894_GH_stat.rnk	phenotype_Human_Phenotype_Ontology
HP:0004209	Clinodactyly of the 5th finger	http://compbio.charite.de/hpoweb/showterm?id=HP:0004209	-0.487521283	-2.13009602	0	0.000524172968202121	179	./Project_E14_894_GH_stat__DB_HPO_GSEA/HP_0004209.png	76	546;54880;3845;5932;55777;55636;6016;1857;10459;25836;51715;23384;55835;10682;5781;55209;10293;57492;6654;84464;4297;1387;197131;23522;2969;23592;5594;1399;9031;5889;5894;673;2187;5925;57697;9702;2033;145173;157680;55159;9126;5885;9319;51053;8243;9184;2317;51621;990;2189;4998;701;4920;672;9949;22995;29980;7516;81620;5116;2175;2177;675;5888;641;699;10733;8318;29089;1062;157570;55215;23594;83990;15…	ENSG00000005339;ENSG00000009954;ENSG00000012048;ENSG00000049618;ENSG00000051180;ENSG00000071539;ENSG00000072501;ENSG00000077152;ENSG00000085224;ENSG00000085840;ENSG00000091651;ENSG00000093009;ENSG00000094804;ENSG00000099942;ENSG00000100014;ENSG00000100030;ENSG00000100393;ENSG00000101773;ENSG00000101935;ENSG00000103995;ENSG00000108055;ENSG00000108384;ENSG00000112210;ENSG00000112312;ENSG00000115904…	E14_894_GH_stat	E14_894_GH_stat__DB_HPO	H:/RNA_BULK/05_KEGG_GO_Analysis/60_GSEA_Ranks/01_RNK/run_1/E14_894_GH_stat.rnk	phenotype_Human_Phenotype_Ontology
HP:0006872	Cerebral hypoplasia	http://compbio.charite.de/hpoweb/showterm?id=HP:0006872	-0.663021452	-2.131882551	0	0.000542893431352197	31	./Project_E14_894_GH_stat__DB_HPO_GSEA/HP_0006872.png	14	673;79848;9662;55755;701;163786;9928;22995;284403;23310;11113;6491;259266;57082	ENSG00000066279;ENSG00000075702;ENSG00000103995;ENSG00000104218;ENSG00000118193;ENSG00000122966;ENSG00000123473;ENSG00000136861;ENSG00000137812;ENSG00000151503;ENSG00000156876;ENSG00000156970;ENSG00000157764;ENSG00000174799	E14_894_GH_stat	E14_894_GH_stat__DB_HPO	H:/RNA_BULK/05_KEGG_GO_Analysis/60_GSEA_Ranks/01_RNK/run_1/E14_894_GH_stat.rnk	phenotype_Human_Phenotype_Ontology
HP:0010469	Absent testis	http://compbio.charite.de/hpoweb/showterm?id=HP:0010469	-0.701135758	-2.123897871	0	0.000564100206014392	24	./Project_E14_894_GH_stat__DB_HPO_GSEA/HP_0010469.png	14	5889;2187;57697;55159;2189;672;7516;2175;2177;675;5888;29089;55215;83990	ENSG00000012048;ENSG00000051180;ENSG00000077152;ENSG00000108384;ENSG00000136492;ENSG00000139618;ENSG00000140525;ENSG00000144554;ENSG00000168411;ENSG00000181544;ENSG00000187741;ENSG00000187790;ENSG00000196584;ENSG00000221829	E14_894_GH_stat	E14_894_GH_stat__DB_HPO	H:/RNA_BULK/05_KEGG_GO_Analysis/60_GSEA_Ranks/01_RNK/run_1/E14_894_GH_stat.rnk	phenotype_Human_Phenotype_Ontology
HP:0007333	Hypoplasia of the frontal lobes	http://compbio.charite.de/hpoweb/showterm?id=HP:0007333	-0.703698367	-2.125284302	0	0.000582296986853566	24	./Project_E14_894_GH_stat__DB_HPO_GSEA/HP_0007333.png	12	673;9662;55755;163786;9928;22995;284403;23310;11113;6491;259266;57082	ENSG00000066279;ENSG00000075702;ENSG00000103995;ENSG00000118193;ENSG00000122966;ENSG00000123473;ENSG00000136861;ENSG00000137812;ENSG00000151503;ENSG00000156876;ENSG00000157764;ENSG00000174799	E14_894_GH_stat	E14_894_GH_stat__DB_HPO	H:/RNA_BULK/05_KEGG_GO_Analysis/60_GSEA_Ranks/01_RNK/run_1/E14_894_GH_stat.rnk	phenotype_Human_Phenotype_Ontology
HP:0001217	Clubbing	http://compbio.charite.de/hpoweb/showterm?id=HP:0001217	-0.599494091	-2.115248229	0	0.000662165473088664	47	./Project_E14_894_GH_stat__DB_HPO_GSEA/HP_0001217.png	19	6794;5889;2187;57697;657;55159;987;2317;2189;672;7516;2175;2177;675;5888;8318;29089;55215;83990	ENSG00000012048;ENSG00000051180;ENSG00000077152;ENSG00000093009;ENSG00000107779;ENSG00000108384;ENSG00000118046;ENSG00000136068;ENSG00000136492;ENSG00000139618;ENSG00000140525;ENSG00000144554;ENSG00000168411;ENSG00000181544;ENSG00000187741;ENSG00000187790;ENSG00000196584;ENSG00000198589;ENSG00000221829	E14_894_GH_stat	E14_894_GH_stat__DB_HPO	H:/RNA_BULK/05_KEGG_GO_Analysis/60_GSEA_Ranks/01_RNK/run_1/E14_894_GH_stat.rnk	phenotype_Human_Phenotype_Ontology
HP:0008669	Abnormal spermatogenesis	http://compbio.charite.de/hpoweb/showterm?id=HP:0008669	-0.577024948	-2.096945528	0	0.000665044453406441	57	./Project_E14_894_GH_stat__DB_HPO_GSEA/HP_0008669.png	22	6794;5889;2187;2796;57697;286;2908;55159;8284;84515;2189;25886;672;7516;2175;2177;675;5888;641;29089;55215;83990	ENSG00000012048;ENSG00000012817;ENSG00000029534;ENSG00000051180;ENSG00000077152;ENSG00000108384;ENSG00000113580;ENSG00000118046;ENSG00000125885;ENSG00000136492;ENSG00000139618;ENSG00000140525;ENSG00000144554;ENSG00000147437;ENSG00000164087;ENSG00000168411;ENSG00000181544;ENSG00000187741;ENSG00000187790;ENSG00000196584;ENSG00000197299;ENSG00000221829	E14_894_GH_stat	E14_894_GH_stat__DB_HPO	H:/RNA_BULK/05_KEGG_GO_Analysis/60_GSEA_Ranks/01_RNK/run_1/E14_894_GH_stat.rnk	phenotype_Human_Phenotype_Ontology
HP:0003022	Hypoplasia of the ulna	http://compbio.charite.de/hpoweb/showterm?id=HP:0003022	-0.609415951	-2.098914385	0	0.000675045121878719	43	./Project_E14_894_GH_stat__DB_HPO_GSEA/HP_0003022.png	16	5889;2187;57697;55159;2189;672;57167;7516;2175;2177;675;5888;9401;29089;55215;83990	ENSG00000012048;ENSG00000051180;ENSG00000077152;ENSG00000101115;ENSG00000108384;ENSG00000136492;ENSG00000139618;ENSG00000140525;ENSG00000144554;ENSG00000160957;ENSG00000168411;ENSG00000181544;ENSG00000187741;ENSG00000187790;ENSG00000196584;ENSG00000221829	E14_894_GH_stat	E14_894_GH_stat__DB_HPO	H:/RNA_BULK/05_KEGG_GO_Analysis/60_GSEA_Ranks/01_RNK/run_1/E14_894_GH_stat.rnk	phenotype_Human_Phenotype_Ontology
HP:0040071	Abnormal morphology of ulna	http://compbio.charite.de/hpoweb/showterm?id=HP:0040071	-0.609415951	-2.098914385	0	0.000675045121878719	43	./Project_E14_894_GH_stat__DB_HPO_GSEA/HP_0040071.png	16	5889;2187;57697;55159;2189;672;57167;7516;2175;2177;675;5888;9401;29089;55215;83990	ENSG00000012048;ENSG00000051180;ENSG00000077152;ENSG00000101115;ENSG00000108384;ENSG00000136492;ENSG00000139618;ENSG00000140525;ENSG00000144554;ENSG00000160957;ENSG00000168411;ENSG00000181544;ENSG00000187741;ENSG00000187790;ENSG00000196584;ENSG00000221829	E14_894_GH_stat	E14_894_GH_stat__DB_HPO	H:/RNA_BULK/05_KEGG_GO_Analysis/60_GSEA_Ranks/01_RNK/run_1/E14_894_GH_stat.rnk	phenotype_Human_Phenotype_Ontology
HP:0009939	Mandibular aplasia	http://compbio.charite.de/hpoweb/showterm?id=HP:0009939	-0.860528323	-2.097272734	0	0.000682096875288658	11	./Project_E14_894_GH_stat__DB_HPO_GSEA/HP_0009939.png	6	51053;990;4998;81620;8318;23594	ENSG00000085840;ENSG00000091651;ENSG00000093009;ENSG00000094804;ENSG00000112312;ENSG00000167513	E14_894_GH_stat	E14_894_GH_stat__DB_HPO	H:/RNA_BULK/05_KEGG_GO_Analysis/60_GSEA_Ranks/01_RNK/run_1/E14_894_GH_stat.rnk	phenotype_Human_Phenotype_Ontology
HP:0001562	Oligohydramnios	http://compbio.charite.de/hpoweb/showterm?id=HP:0001562	-0.566533383	-2.101811841	0	0.000705761460757856	67	./Project_E14_894_GH_stat__DB_HPO_GSEA/HP_0001562.png	19	5889;2187;79848;57697;55159;2189;5325;701;672;9928;29980;7516;2175;2177;675;5888;29089;55215;83990	ENSG00000012048;ENSG00000051180;ENSG00000077152;ENSG00000104218;ENSG00000108384;ENSG00000118193;ENSG00000118495;ENSG00000136492;ENSG00000139618;ENSG00000140525;ENSG00000144554;ENSG00000156970;ENSG00000159147;ENSG00000168411;ENSG00000181544;ENSG00000187741;ENSG00000187790;ENSG00000196584;ENSG00000221829	E14_894_GH_stat	E14_894_GH_stat__DB_HPO	H:/RNA_BULK/05_KEGG_GO_Analysis/60_GSEA_Ranks/01_RNK/run_1/E14_894_GH_stat.rnk	phenotype_Human_Phenotype_Ontology
HP:0012041	Decreased fertility in males	http://compbio.charite.de/hpoweb/showterm?id=HP:0012041	-0.620895448	-2.10082265	0	0.000712547628649759	40	./Project_E14_894_GH_stat__DB_HPO_GSEA/HP_0012041.png	16	5889;673;2187;57697;55159;2189;1528;672;7516;2175;2177;675;5888;29089;55215;83990	ENSG00000012048;ENSG00000051180;ENSG00000077152;ENSG00000108384;ENSG00000136492;ENSG00000139618;ENSG00000140525;ENSG00000144554;ENSG00000157764;ENSG00000166347;ENSG00000168411;ENSG00000181544;ENSG00000187741;ENSG00000187790;ENSG00000196584;ENSG00000221829	E14_894_GH_stat	E14_894_GH_stat__DB_HPO	H:/RNA_BULK/05_KEGG_GO_Analysis/60_GSEA_Ranks/01_RNK/run_1/E14_894_GH_stat.rnk	phenotype_Human_Phenotype_Ontology
HP:0000059	Hypoplastic labia majora	http://compbio.charite.de/hpoweb/showterm?id=HP:0000059	-0.683548224	-2.091926132	0	0.000718340698801382	26	./Project_E14_894_GH_stat__DB_HPO_GSEA/HP_0000059.png	16	23347;1857;25836;55209;4297;145173;9126;5885;51053;8243;990;4998;4920;81620;8318;23594	ENSG00000072501;ENSG00000085840;ENSG00000091651;ENSG00000093009;ENSG00000094804;ENSG00000101596;ENSG00000108055;ENSG00000112312;ENSG00000118058;ENSG00000161202;ENSG00000164190;ENSG00000164754;ENSG00000167513;ENSG00000168137;ENSG00000169071;ENSG00000187676	E14_894_GH_stat	E14_894_GH_stat__DB_HPO	H:/RNA_BULK/05_KEGG_GO_Analysis/60_GSEA_Ranks/01_RNK/run_1/E14_894_GH_stat.rnk	phenotype_Human_Phenotype_Ontology
HP:0001199	Triphalangeal thumb	http://compbio.charite.de/hpoweb/showterm?id=HP:0001199	-0.64018895	-2.105008799	0	0.000726519150780146	35	./Project_E14_894_GH_stat__DB_HPO_GSEA/HP_0001199.png	15	5889;2187;57697;55159;2189;672;57167;7516;2175;2177;675;5888;29089;55215;83990	ENSG00000012048;ENSG00000051180;ENSG00000077152;ENSG00000101115;ENSG00000108384;ENSG00000136492;ENSG00000139618;ENSG00000140525;ENSG00000144554;ENSG00000168411;ENSG00000181544;ENSG00000187741;ENSG00000187790;ENSG00000196584;ENSG00000221829	E14_894_GH_stat	E14_894_GH_stat__DB_HPO	H:/RNA_BULK/05_KEGG_GO_Analysis/60_GSEA_Ranks/01_RNK/run_1/E14_894_GH_stat.rnk	phenotype_Human_Phenotype_Ontology
HP:0000047	Hypospadias	http://compbio.charite.de/hpoweb/showterm?id=HP:0000047	-0.480756346	-2.087846625	0	0.000746478468109271	179	./Project_E14_894_GH_stat__DB_HPO_GSEA/HP_0000047.png	73	2176;998;546;54880;3845;5932;202018;23347;7290;1857;5906;9632;10459;25836;23384;219844;7353;5781;10046;55209;9786;57492;84464;54809;4297;8085;1387;197131;10982;5889;57724;5894;673;2187;64324;29072;83879;79848;57697;7403;2033;221037;145173;55159;9126;5885;51053;8473;8243;990;5422;2189;4998;701;1528;672;203068;4853;7516;81620;5116;2175;7468;2177;675;5888;8318;29089;157570;55215;23594;83990;3481	ENSG00000005339;ENSG00000012048;ENSG00000013619;ENSG00000049618;ENSG00000051180;ENSG00000070010;ENSG00000070831;ENSG00000072501;ENSG00000077152;ENSG00000085224;ENSG00000085840;ENSG00000091651;ENSG00000093009;ENSG00000094804;ENSG00000100014;ENSG00000100084;ENSG00000100393;ENSG00000100578;ENSG00000101596;ENSG00000101773;ENSG00000101868;ENSG00000104218;ENSG00000108055;ENSG00000108384;ENSG00000109685…	E14_894_GH_stat	E14_894_GH_stat__DB_HPO	H:/RNA_BULK/05_KEGG_GO_Analysis/60_GSEA_Ranks/01_RNK/run_1/E14_894_GH_stat.rnk	phenotype_Human_Phenotype_Ontology
HP:0004447	Poikilocytosis	http://compbio.charite.de/hpoweb/showterm?id=HP:0004447	-0.64636518	-2.074278012	0	0.000950063504866345	31	./Project_E14_894_GH_stat__DB_HPO_GSEA/HP_0004447.png	13	23230;286;7504;5313;10058;2040;9949;6710;6521;6708;2038;6005;9493	ENSG00000004939;ENSG00000029534;ENSG00000047597;ENSG00000070182;ENSG00000101935;ENSG00000112077;ENSG00000115657;ENSG00000137807;ENSG00000143627;ENSG00000148175;ENSG00000163554;ENSG00000166947;ENSG00000197969	E14_894_GH_stat	E14_894_GH_stat__DB_HPO	H:/RNA_BULK/05_KEGG_GO_Analysis/60_GSEA_Ranks/01_RNK/run_1/E14_894_GH_stat.rnk	phenotype_Human_Phenotype_Ontology
HP:0012881	Abnormality of the labia majora	http://compbio.charite.de/hpoweb/showterm?id=HP:0012881	-0.668174999	-2.071789204	0	0.000950063504866345	27	./Project_E14_894_GH_stat__DB_HPO_GSEA/HP_0012881.png	16	23347;1857;25836;55209;4297;145173;9126;5885;51053;8243;990;4998;4920;81620;8318;23594	ENSG00000072501;ENSG00000085840;ENSG00000091651;ENSG00000093009;ENSG00000094804;ENSG00000101596;ENSG00000108055;ENSG00000112312;ENSG00000118058;ENSG00000161202;ENSG00000164190;ENSG00000164754;ENSG00000167513;ENSG00000168137;ENSG00000169071;ENSG00000187676	E14_894_GH_stat	E14_894_GH_stat__DB_HPO	H:/RNA_BULK/05_KEGG_GO_Analysis/60_GSEA_Ranks/01_RNK/run_1/E14_894_GH_stat.rnk	phenotype_Human_Phenotype_Ontology
HP:0000172	Abnormality of the uvula	http://compbio.charite.de/hpoweb/showterm?id=HP:0000172	-0.526745666	-2.049428575	0	0.00133413173023785	82	./Project_E14_894_GH_stat__DB_HPO_GSEA/HP_0000172.png	29	23522;1718;26227;5889;2187;8239;57697;55159;51053;990;2189;4998;4920;672;29968;9949;9928;7516;81620;2175;2177;675;5888;8318;9401;29089;55215;23594;83990	ENSG00000012048;ENSG00000051180;ENSG00000077152;ENSG00000085840;ENSG00000091651;ENSG00000092621;ENSG00000093009;ENSG00000094804;ENSG00000101935;ENSG00000108384;ENSG00000112312;ENSG00000116133;ENSG00000118193;ENSG00000124486;ENSG00000135069;ENSG00000136492;ENSG00000139618;ENSG00000140525;ENSG00000144554;ENSG00000156650;ENSG00000160957;ENSG00000167513;ENSG00000168411;ENSG00000169071;ENSG00000181544…	E14_894_GH_stat	E14_894_GH_stat__DB_HPO	H:/RNA_BULK/05_KEGG_GO_Analysis/60_GSEA_Ranks/01_RNK/run_1/E14_894_GH_stat.rnk	phenotype_Human_Phenotype_Ontology
HP:0008572	External ear malformation	http://compbio.charite.de/hpoweb/showterm?id=HP:0008572	-0.568387379	-2.049542391	0	0.00136313459393867	55	./Project_E14_894_GH_stat__DB_HPO_GSEA/HP_0008572.png	20	10982;5889;2187;57697;6929;286;55159;2189;672;203068;7516;2175;2177;675;5888;29089;157570;55215;83990;5295	ENSG00000012048;ENSG00000029534;ENSG00000051180;ENSG00000071564;ENSG00000077152;ENSG00000108384;ENSG00000136492;ENSG00000139618;ENSG00000140525;ENSG00000144554;ENSG00000145675;ENSG00000166974;ENSG00000168411;ENSG00000171320;ENSG00000181544;ENSG00000187741;ENSG00000187790;ENSG00000196230;ENSG00000196584;ENSG00000221829	E14_894_GH_stat	E14_894_GH_stat__DB_HPO	H:/RNA_BULK/05_KEGG_GO_Analysis/60_GSEA_Ranks/01_RNK/run_1/E14_894_GH_stat.rnk	phenotype_Human_Phenotype_Ontology
HP:0001956	Truncal obesity	http://compbio.charite.de/hpoweb/showterm?id=HP:0001956	-0.654746383	-2.051891718	0	0.00137231395147361	27	./Project_E14_894_GH_stat__DB_HPO_GSEA/HP_0001956.png	17	26137;9101;208;25836;55209;4297;1387;57187;84295;7840;3480;2033;157680;9126;5885;8243;5116	ENSG00000005339;ENSG00000072501;ENSG00000100393;ENSG00000105221;ENSG00000108055;ENSG00000116127;ENSG00000118058;ENSG00000125676;ENSG00000132549;ENSG00000138592;ENSG00000140443;ENSG00000156531;ENSG00000160299;ENSG00000164190;ENSG00000164754;ENSG00000168137;ENSG00000181722	E14_894_GH_stat	E14_894_GH_stat__DB_HPO	H:/RNA_BULK/05_KEGG_GO_Analysis/60_GSEA_Ranks/01_RNK/run_1/E14_894_GH_stat.rnk	phenotype_Human_Phenotype_Ontology
HP:0100627	Displacement of the external urethral meatus	http://compbio.charite.de/hpoweb/showterm?id=HP:0100627	-0.468612417	-2.045409601	0	0.00144488824698423	189	./Project_E14_894_GH_stat__DB_HPO_GSEA/HP_0100627.png	74	2176;998;546;54880;3845;5932;202018;23347;7290;1857;80169;5906;9632;10459;25836;23384;219844;7353;5781;10046;55209;9786;57492;84464;54809;4297;8085;1387;197131;10982;5889;57724;5894;673;2187;64324;29072;83879;79848;57697;7403;2033;221037;145173;55159;9126;5885;51053;8473;8243;990;5422;2189;4998;701;1528;672;203068;4853;7516;81620;5116;2175;7468;2177;675;5888;8318;29089;157570;55215;23594;83990;34…	ENSG00000005339;ENSG00000012048;ENSG00000013619;ENSG00000049618;ENSG00000051180;ENSG00000070010;ENSG00000070831;ENSG00000072501;ENSG00000077152;ENSG00000085224;ENSG00000085840;ENSG00000091651;ENSG00000093009;ENSG00000094804;ENSG00000100014;ENSG00000100084;ENSG00000100393;ENSG00000100578;ENSG00000101596;ENSG00000101773;ENSG00000101868;ENSG00000104218;ENSG00000108055;ENSG00000108384;ENSG00000109685…	E14_894_GH_stat	E14_894_GH_stat__DB_HPO	H:/RNA_BULK/05_KEGG_GO_Analysis/60_GSEA_Ranks/01_RNK/run_1/E14_894_GH_stat.rnk	phenotype_Human_Phenotype_Ontology
HP:0003002	Breast carcinoma	http://compbio.charite.de/hpoweb/showterm?id=HP:0003002	-0.598047712	-2.044535573	0	0.00147356788509882	44	./Project_E14_894_GH_stat__DB_HPO_GSEA/HP_0003002.png	16	9821;5290;6794;5889;7486;4292;3417;999;11200;580;4436;672;675;5888;3418;83990	ENSG00000012048;ENSG00000023287;ENSG00000039068;ENSG00000051180;ENSG00000076242;ENSG00000095002;ENSG00000108384;ENSG00000118046;ENSG00000121879;ENSG00000136492;ENSG00000138376;ENSG00000138413;ENSG00000139618;ENSG00000165392;ENSG00000182054;ENSG00000183765	E14_894_GH_stat	E14_894_GH_stat__DB_HPO	H:/RNA_BULK/05_KEGG_GO_Analysis/60_GSEA_Ranks/01_RNK/run_1/E14_894_GH_stat.rnk	phenotype_Human_Phenotype_Ontology
HP:0011027	Abnormality of the fallopian tube	http://compbio.charite.de/hpoweb/showterm?id=HP:0011027	-0.712134075	-2.037732155	0	0.00155810414798081	21	./Project_E14_894_GH_stat__DB_HPO_GSEA/HP_0011027.png	8	5889;2187;11200;580;672;675;5888;83990	ENSG00000012048;ENSG00000051180;ENSG00000108384;ENSG00000136492;ENSG00000138376;ENSG00000139618;ENSG00000181544;ENSG00000183765	E14_894_GH_stat	E14_894_GH_stat__DB_HPO	H:/RNA_BULK/05_KEGG_GO_Analysis/60_GSEA_Ranks/01_RNK/run_1/E14_894_GH_stat.rnk	phenotype_Human_Phenotype_Ontology
HP:0002138	Subarachnoid hemorrhage	http://compbio.charite.de/hpoweb/showterm?id=HP:0002138	0.856053688682843	2.14856712009664	0	0.00825214678924488	11	./Project_E14_894_GH_stat__DB_HPO_GSEA/HP_0002138.png	7	7048;59;7049;4088;81704;4638;94	ENSG00000065534;ENSG00000069702;ENSG00000107099;ENSG00000107796;ENSG00000139567;ENSG00000163513;ENSG00000166949	E14_894_GH_stat	E14_894_GH_stat__DB_HPO	H:/RNA_BULK/05_KEGG_GO_Analysis/60_GSEA_Ranks/01_RNK/run_1/E14_894_GH_stat.rnk	phenotype_Human_Phenotype_Ontology
HP:0012703	Abnormality of the subarachnoid space	http://compbio.charite.de/hpoweb/showterm?id=HP:0012703	0.856053688682843	2.14856712009664	0	0.00825214678924488	11	./Project_E14_894_GH_stat__DB_HPO_GSEA/HP_0012703.png	7	7048;59;7049;4088;81704;4638;94	ENSG00000065534;ENSG00000069702;ENSG00000107099;ENSG00000107796;ENSG00000139567;ENSG00000163513;ENSG00000166949	E14_894_GH_stat	E14_894_GH_stat__DB_HPO	H:/RNA_BULK/05_KEGG_GO_Analysis/60_GSEA_Ranks/01_RNK/run_1/E14_894_GH_stat.rnk	phenotype_Human_Phenotype_Ontology
HP:0005406	Recurrent bacterial skin infections	http://compbio.charite.de/hpoweb/showterm?id=HP:0005406	0.805371080914123	2.13094029916569	0	0.00888002752320916	12	./Project_E14_894_GH_stat__DB_HPO_GSEA/HP_0005406.png	7	4688;3587;81704;695;4615;1535;1075	ENSG00000010671;ENSG00000051523;ENSG00000107099;ENSG00000109861;ENSG00000110324;ENSG00000116701;ENSG00000172936	E14_894_GH_stat	E14_894_GH_stat__DB_HPO	H:/RNA_BULK/05_KEGG_GO_Analysis/60_GSEA_Ranks/01_RNK/run_1/E14_894_GH_stat.rnk	phenotype_Human_Phenotype_Ontology
HP:0011922	Abnormal activity of mitochondrial respiratory chain	http://compbio.charite.de/hpoweb/showterm?id=HP:0011922	0.537782448529686	2.10194563405444	0	0.0109789431196041	55	./Project_E14_894_GH_stat__DB_HPO_GSEA/HP_0011922.png	28	7084;91942;124454;51601;2671;514;57570;6834;79133;1892;51300;4715;51103;374291;123263;27247;80224;115286;25828;55863;100131801;25915;55967;137682;4726;4697;4723;4724	ENSG00000100348;ENSG00000101247;ENSG00000103356;ENSG00000103707;ENSG00000113845;ENSG00000115286;ENSG00000124172;ENSG00000126814;ENSG00000127554;ENSG00000127884;ENSG00000137806;ENSG00000144182;ENSG00000144741;ENSG00000145494;ENSG00000147684;ENSG00000148290;ENSG00000151413;ENSG00000156170;ENSG00000164182;ENSG00000164258;ENSG00000166548;ENSG00000167792;ENSG00000169599;ENSG00000171204;ENSG00000178057…	E14_894_GH_stat	E14_894_GH_stat__DB_HPO	H:/RNA_BULK/05_KEGG_GO_Analysis/60_GSEA_Ranks/01_RNK/run_1/E14_894_GH_stat.rnk	phenotype_Human_Phenotype_Ontology
HP:0003565	Elevated erythrocyte sedimentation rate	http://compbio.charite.de/hpoweb/showterm?id=HP:0003565	0.770651960002478	2.05080341417334	0	0.0157867155968163	13	./Project_E14_894_GH_stat__DB_HPO_GSEA/HP_0003565.png	10	7040;7132;340061;10095;4615;26191;144811;4282;5696;3459	ENSG00000027697;ENSG00000067182;ENSG00000105329;ENSG00000130429;ENSG00000134242;ENSG00000172936;ENSG00000179630;ENSG00000184584;ENSG00000204264;ENSG00000240972	E14_894_GH_stat	E14_894_GH_stat__DB_HPO	H:/RNA_BULK/05_KEGG_GO_Analysis/60_GSEA_Ranks/01_RNK/run_1/E14_894_GH_stat.rnk	phenotype_Human_Phenotype_Ontology
HP:0025021	Abnormal erythrocyte sedimentation rate	http://compbio.charite.de/hpoweb/showterm?id=HP:0025021	0.770651960002478	2.05080341417334	0	0.0157867155968163	13	./Project_E14_894_GH_stat__DB_HPO_GSEA/HP_0025021.png	10	7040;7132;340061;10095;4615;26191;144811;4282;5696;3459	ENSG00000027697;ENSG00000067182;ENSG00000105329;ENSG00000130429;ENSG00000134242;ENSG00000172936;ENSG00000179630;ENSG00000184584;ENSG00000204264;ENSG00000240972	E14_894_GH_stat	E14_894_GH_stat__DB_HPO	H:/RNA_BULK/05_KEGG_GO_Analysis/60_GSEA_Ranks/01_RNK/run_1/E14_894_GH_stat.rnk	phenotype_Human_Phenotype_Ontology
HP:0002621	Atherosclerosis	http://compbio.charite.de/hpoweb/showterm?id=HP:0002621	0.59196266453068	2.06094281080985	0	0.016914338139446	35	./Project_E14_894_GH_stat__DB_HPO_GSEA/HP_0002621.png	11	19;7048;348;4854;59;7049;4088;284119;10555;4638;10577	ENSG00000065534;ENSG00000069702;ENSG00000074181;ENSG00000107796;ENSG00000119655;ENSG00000130203;ENSG00000163513;ENSG00000165029;ENSG00000166949;ENSG00000169692;ENSG00000177469	E14_894_GH_stat	E14_894_GH_stat__DB_HPO	H:/RNA_BULK/05_KEGG_GO_Analysis/60_GSEA_Ranks/01_RNK/run_1/E14_894_GH_stat.rnk	phenotype_Human_Phenotype_Ontology
HP:0010702	Increased antibody level in blood	http://compbio.charite.de/hpoweb/showterm?id=HP:0010702	0.641638275872535	2.17422631095788	0	0.0182982385326734	31	./Project_E14_894_GH_stat__DB_HPO_GSEA/HP_0010702.png	12	3875;100;3856;6925;340061;950;81704;2239;4615;2629;7454;595	ENSG00000015285;ENSG00000076716;ENSG00000107099;ENSG00000110092;ENSG00000111057;ENSG00000138760;ENSG00000170421;ENSG00000172936;ENSG00000177628;ENSG00000184584;ENSG00000196628;ENSG00000196839	E14_894_GH_stat	E14_894_GH_stat__DB_HPO	H:/RNA_BULK/05_KEGG_GO_Analysis/60_GSEA_Ranks/01_RNK/run_1/E14_894_GH_stat.rnk	phenotype_Human_Phenotype_Ontology
HP:0008972	Decreased activity of mitochondrial respiratory chain	http://compbio.charite.de/hpoweb/showterm?id=HP:0008972	0.531168623269823	2.0614542538058	0	0.0193746055051836	54	./Project_E14_894_GH_stat__DB_HPO_GSEA/HP_0008972.png	27	7084;91942;124454;51601;2671;514;6834;79133;1892;51300;4715;51103;374291;123263;27247;80224;115286;25828;55863;100131801;25915;55967;137682;4726;4697;4723;4724	ENSG00000100348;ENSG00000101247;ENSG00000103356;ENSG00000103707;ENSG00000113845;ENSG00000115286;ENSG00000124172;ENSG00000127554;ENSG00000127884;ENSG00000137806;ENSG00000144182;ENSG00000144741;ENSG00000145494;ENSG00000147684;ENSG00000148290;ENSG00000151413;ENSG00000156170;ENSG00000164182;ENSG00000164258;ENSG00000166548;ENSG00000167792;ENSG00000169599;ENSG00000171204;ENSG00000178057;ENSG00000184752…	E14_894_GH_stat	E14_894_GH_stat__DB_HPO	H:/RNA_BULK/05_KEGG_GO_Analysis/60_GSEA_Ranks/01_RNK/run_1/E14_894_GH_stat.rnk	phenotype_Human_Phenotype_Ontology
HP:0001677	Coronary artery atherosclerosis	http://compbio.charite.de/hpoweb/showterm?id=HP:0001677	0.724899335469561	2.03160271760219	0	0.0200204256886898	15	./Project_E14_894_GH_stat__DB_HPO_GSEA/HP_0001677.png	6	19;7048;348;59;4088;4638	ENSG00000065534;ENSG00000107796;ENSG00000130203;ENSG00000163513;ENSG00000165029;ENSG00000166949	E14_894_GH_stat	E14_894_GH_stat__DB_HPO	H:/RNA_BULK/05_KEGG_GO_Analysis/60_GSEA_Ranks/01_RNK/run_1/E14_894_GH_stat.rnk	phenotype_Human_Phenotype_Ontology
HP:0002107	Pneumothorax	http://compbio.charite.de/hpoweb/showterm?id=HP:0002107	0.772653581016944	2.01975250873323	0.0021052631534626	0.0211359332783821	12	./Project_E14_894_GH_stat__DB_HPO_GSEA/HP_0002107.png	7	7048;59;4088;4638;29957;3265;113189	ENSG00000065534;ENSG00000085491;ENSG00000107796;ENSG00000163513;ENSG00000166949;ENSG00000169105;ENSG00000174775	E14_894_GH_stat	E14_894_GH_stat__DB_HPO	H:/RNA_BULK/05_KEGG_GO_Analysis/60_GSEA_Ranks/01_RNK/run_1/E14_894_GH_stat.rnk	phenotype_Human_Phenotype_Ontology
HP:0025454	Abnormal CSF metabolite level	http://compbio.charite.de/hpoweb/showterm?id=HP:0025454	0.483786264178501	1.98227718871643	0	0.0212283486245068	70	./Project_E14_894_GH_stat__DB_HPO_GSEA/HP_0025454.png	34	55005;91942;51601;9131;55768;84987;84334;65993;128240;6834;22934;9997;4191;79133;1892;51300;4715;51103;1351;374291;123263;80224;25828;55863;1340;100131801;25915;55967;137682;4726;4697;4723;4724;65260	ENSG00000074071;ENSG00000100348;ENSG00000101247;ENSG00000103707;ENSG00000113845;ENSG00000115286;ENSG00000126267;ENSG00000127884;ENSG00000137806;ENSG00000144182;ENSG00000145494;ENSG00000146701;ENSG00000147684;ENSG00000148290;ENSG00000151092;ENSG00000151413;ENSG00000153574;ENSG00000155906;ENSG00000156170;ENSG00000156709;ENSG00000162377;ENSG00000163382;ENSG00000164182;ENSG00000164258;ENSG00000167792…	E14_894_GH_stat	E14_894_GH_stat__DB_HPO	H:/RNA_BULK/05_KEGG_GO_Analysis/60_GSEA_Ranks/01_RNK/run_1/E14_894_GH_stat.rnk	phenotype_Human_Phenotype_Ontology
HP:0002490	Increased CSF lactate	http://compbio.charite.de/hpoweb/showterm?id=HP:0002490	0.491865647831108	1.98650022927623	0	0.0214007080416734	65	./Project_E14_894_GH_stat__DB_HPO_GSEA/HP_0002490.png	32	55005;91942;51601;9131;84987;84334;65993;128240;6834;9997;4191;79133;1892;51300;4715;51103;1351;374291;123263;80224;25828;55863;1340;100131801;25915;55967;137682;4726;4697;4723;4724;65260	ENSG00000074071;ENSG00000100348;ENSG00000101247;ENSG00000103707;ENSG00000113845;ENSG00000115286;ENSG00000126267;ENSG00000127884;ENSG00000137806;ENSG00000144182;ENSG00000145494;ENSG00000146701;ENSG00000147684;ENSG00000148290;ENSG00000151413;ENSG00000155906;ENSG00000156170;ENSG00000156709;ENSG00000162377;ENSG00000163382;ENSG00000164182;ENSG00000164258;ENSG00000167792;ENSG00000171204;ENSG00000176340…	E14_894_GH_stat	E14_894_GH_stat__DB_HPO	H:/RNA_BULK/05_KEGG_GO_Analysis/60_GSEA_Ranks/01_RNK/run_1/E14_894_GH_stat.rnk	phenotype_Human_Phenotype_Ontology
HP:0030085	Abnormal CSF lactate level	http://compbio.charite.de/hpoweb/showterm?id=HP:0030085	0.491865647831108	1.98650022927623	0	0.0214007080416734	65	./Project_E14_894_GH_stat__DB_HPO_GSEA/HP_0030085.png	32	55005;91942;51601;9131;84987;84334;65993;128240;6834;9997;4191;79133;1892;51300;4715;51103;1351;374291;123263;80224;25828;55863;1340;100131801;25915;55967;137682;4726;4697;4723;4724;65260	ENSG00000074071;ENSG00000100348;ENSG00000101247;ENSG00000103707;ENSG00000113845;ENSG00000115286;ENSG00000126267;ENSG00000127884;ENSG00000137806;ENSG00000144182;ENSG00000145494;ENSG00000146701;ENSG00000147684;ENSG00000148290;ENSG00000151413;ENSG00000155906;ENSG00000156170;ENSG00000156709;ENSG00000162377;ENSG00000163382;ENSG00000164182;ENSG00000164258;ENSG00000167792;ENSG00000171204;ENSG00000176340…	E14_894_GH_stat	E14_894_GH_stat__DB_HPO	H:/RNA_BULK/05_KEGG_GO_Analysis/60_GSEA_Ranks/01_RNK/run_1/E14_894_GH_stat.rnk	phenotype_Human_Phenotype_Ontology
HP:0005162	Left ventricular failure	http://compbio.charite.de/hpoweb/showterm?id=HP:0005162	0.682273763643725	1.99374333688111	0	0.0220296440373755	17	./Project_E14_894_GH_stat__DB_HPO_GSEA/HP_0005162.png	8	50484;7048;59;4088;4638;29954;6445;56652	ENSG00000009830;ENSG00000048392;ENSG00000065534;ENSG00000102683;ENSG00000107796;ENSG00000107815;ENSG00000163513;ENSG00000166949	E14_894_GH_stat	E14_894_GH_stat__DB_HPO	H:/RNA_BULK/05_KEGG_GO_Analysis/60_GSEA_Ranks/01_RNK/run_1/E14_894_GH_stat.rnk	phenotype_Human_Phenotype_Ontology
HP:0002375	Hypokinesia	http://compbio.charite.de/hpoweb/showterm?id=HP:0002375	0.629630521852769	1.99477215481272	0.00226757369100323	0.0233725399745072	22	./Project_E14_894_GH_stat__DB_HPO_GSEA/HP_0002375.png	9	50484;23400;2629;10243;7169;56652;79581;9131;3920	ENSG00000005893;ENSG00000048392;ENSG00000107815;ENSG00000156709;ENSG00000159363;ENSG00000171723;ENSG00000177628;ENSG00000185803;ENSG00000198467	E14_894_GH_stat	E14_894_GH_stat__DB_HPO	H:/RNA_BULK/05_KEGG_GO_Analysis/60_GSEA_Ranks/01_RNK/run_1/E14_894_GH_stat.rnk	phenotype_Human_Phenotype_Ontology
HP:0031567	Abnormal aortic valve cusp morphology	http://compbio.charite.de/hpoweb/showterm?id=HP:0031567	0.546874588805652	2.00045241811342	0	0.0235144784763767	41	./Project_E14_894_GH_stat__DB_HPO_GSEA/HP_0031567.png	18	7461;7048;2316;4854;59;4851;4088;126792;2201;4638;92002;29957;51085;57514;26229;9569;7148;3984	ENSG00000006704;ENSG00000009950;ENSG00000031081;ENSG00000065534;ENSG00000074181;ENSG00000085491;ENSG00000106665;ENSG00000106683;ENSG00000107796;ENSG00000138829;ENSG00000148400;ENSG00000149541;ENSG00000163513;ENSG00000166949;ENSG00000168477;ENSG00000176022;ENSG00000196924;ENSG00000262919	E14_894_GH_stat	E14_894_GH_stat__DB_HPO	H:/RNA_BULK/05_KEGG_GO_Analysis/60_GSEA_Ranks/01_RNK/run_1/E14_894_GH_stat.rnk	phenotype_Human_Phenotype_Ontology
HP:0030872	Abnormal cardiac ventricular function	http://compbio.charite.de/hpoweb/showterm?id=HP:0030872	0.61438614332018	1.94472023927996	0	0.0238456683140722	23	./Project_E14_894_GH_stat__DB_HPO_GSEA/HP_0030872.png	9	50484;7048;59;57190;4088;4638;29954;6445;56652	ENSG00000009830;ENSG00000048392;ENSG00000065534;ENSG00000102683;ENSG00000107796;ENSG00000107815;ENSG00000162430;ENSG00000163513;ENSG00000166949	E14_894_GH_stat	E14_894_GH_stat__DB_HPO	H:/RNA_BULK/05_KEGG_GO_Analysis/60_GSEA_Ranks/01_RNK/run_1/E14_894_GH_stat.rnk	phenotype_Human_Phenotype_Ontology
HP:0002105	Hemoptysis	http://compbio.charite.de/hpoweb/showterm?id=HP:0002105	0.635187232495873	1.94650339011311	0.00210084033172092	0.0241106201842285	21	./Project_E14_894_GH_stat__DB_HPO_GSEA/HP_0002105.png	12	7048;59;4088;7099;4638;94;26191;10758;355;84818;23765;2200	ENSG00000026103;ENSG00000056972;ENSG00000065534;ENSG00000107796;ENSG00000134242;ENSG00000136869;ENSG00000139567;ENSG00000163513;ENSG00000163702;ENSG00000166147;ENSG00000166949;ENSG00000177663	E14_894_GH_stat	E14_894_GH_stat__DB_HPO	H:/RNA_BULK/05_KEGG_GO_Analysis/60_GSEA_Ranks/01_RNK/run_1/E14_894_GH_stat.rnk	phenotype_Human_Phenotype_Ontology
HP:0032016	Abnormal sputum	http://compbio.charite.de/hpoweb/showterm?id=HP:0032016	0.635187232495873	1.94650339011311	0.00210084033172092	0.0241106201842285	21	./Project_E14_894_GH_stat__DB_HPO_GSEA/HP_0032016.png	12	7048;59;4088;7099;4638;94;26191;10758;355;84818;23765;2200	ENSG00000026103;ENSG00000056972;ENSG00000065534;ENSG00000107796;ENSG00000134242;ENSG00000136869;ENSG00000139567;ENSG00000163513;ENSG00000163702;ENSG00000166147;ENSG00000166949;ENSG00000177663	E14_894_GH_stat	E14_894_GH_stat__DB_HPO	H:/RNA_BULK/05_KEGG_GO_Analysis/60_GSEA_Ranks/01_RNK/run_1/E14_894_GH_stat.rnk	phenotype_Human_Phenotype_Ontology
HP:0000230	Gingivitis	http://compbio.charite.de/hpoweb/showterm?id=HP:0000230	0.667570979281995	1.93666435433576	0.00471698112095052	0.025194960245424	17	./Project_E14_894_GH_stat__DB_HPO_GSEA/HP_0000230.png	8	3689;4688;4689;126792;11285;1535;1075;7148	ENSG00000027847;ENSG00000051523;ENSG00000100365;ENSG00000109861;ENSG00000116701;ENSG00000160255;ENSG00000168477;ENSG00000176022	E14_894_GH_stat	E14_894_GH_stat__DB_HPO	H:/RNA_BULK/05_KEGG_GO_Analysis/60_GSEA_Ranks/01_RNK/run_1/E14_894_GH_stat.rnk	phenotype_Human_Phenotype_Ontology
HP:0001966	Mesangial abnormality	http://compbio.charite.de/hpoweb/showterm?id=HP:0001966	0.773275042901382	1.96647095467123	0.00227272726756198	0.0252096475140547	11	./Project_E14_894_GH_stat__DB_HPO_GSEA/HP_0001966.png	4	100;348;2335;3913	ENSG00000115414;ENSG00000130203;ENSG00000172037;ENSG00000196839	E14_894_GH_stat	E14_894_GH_stat__DB_HPO	H:/RNA_BULK/05_KEGG_GO_Analysis/60_GSEA_Ranks/01_RNK/run_1/E14_894_GH_stat.rnk	phenotype_Human_Phenotype_Ontology
HP:0001647	Bicuspid aortic valve	http://compbio.charite.de/hpoweb/showterm?id=HP:0001647	0.539106745409726	1.95465982044939	0	0.025245698082512	40	./Project_E14_894_GH_stat__DB_HPO_GSEA/HP_0001647.png	17	7461;7048;2316;4854;59;4851;4088;126792;2201;4638;92002;29957;51085;57514;26229;9569;3984	ENSG00000006704;ENSG00000009950;ENSG00000031081;ENSG00000065534;ENSG00000074181;ENSG00000085491;ENSG00000106665;ENSG00000106683;ENSG00000107796;ENSG00000138829;ENSG00000148400;ENSG00000149541;ENSG00000163513;ENSG00000166949;ENSG00000176022;ENSG00000196924;ENSG00000262919	E14_894_GH_stat	E14_894_GH_stat__DB_HPO	H:/RNA_BULK/05_KEGG_GO_Analysis/60_GSEA_Ranks/01_RNK/run_1/E14_894_GH_stat.rnk	phenotype_Human_Phenotype_Ontology
HP:0004311	Abnormal macrophage morphology	http://compbio.charite.de/hpoweb/showterm?id=HP:0004311	0.663395471086308	2.00081396932411	0	0.0253843211016989	20	./Project_E14_894_GH_stat__DB_HPO_GSEA/HP_0004311.png	8	4688;348;10577;4758;26191;1535;6445;201294	ENSG00000051523;ENSG00000092929;ENSG00000102683;ENSG00000116701;ENSG00000119655;ENSG00000130203;ENSG00000134242;ENSG00000204386	E14_894_GH_stat	E14_894_GH_stat__DB_HPO	H:/RNA_BULK/05_KEGG_GO_Analysis/60_GSEA_Ranks/01_RNK/run_1/E14_894_GH_stat.rnk	phenotype_Human_Phenotype_Ontology
HP:0002634	Arteriosclerosis	http://compbio.charite.de/hpoweb/showterm?id=HP:0002634	0.541599852837148	1.96285048830817	0	0.0254560788998663	41	./Project_E14_894_GH_stat__DB_HPO_GSEA/HP_0002634.png	11	19;7048;348;4854;59;7049;4088;284119;10555;4638;10577	ENSG00000065534;ENSG00000069702;ENSG00000074181;ENSG00000107796;ENSG00000119655;ENSG00000130203;ENSG00000163513;ENSG00000165029;ENSG00000166949;ENSG00000169692;ENSG00000177469	E14_894_GH_stat	E14_894_GH_stat__DB_HPO	H:/RNA_BULK/05_KEGG_GO_Analysis/60_GSEA_Ranks/01_RNK/run_1/E14_894_GH_stat.rnk	phenotype_Human_Phenotype_Ontology
HP:0000162	Glossoptosis	http://compbio.charite.de/hpoweb/showterm?id=HP:0000162	0.676936802290768	1.93174695421851	0	0.0257174823074759	16	./Project_E14_894_GH_stat__DB_HPO_GSEA/HP_0000162.png	8	2316;860;5332;695;51082;9409;9533;55697	ENSG00000010671;ENSG00000101333;ENSG00000103043;ENSG00000121680;ENSG00000124813;ENSG00000171453;ENSG00000186184;ENSG00000196924	E14_894_GH_stat	E14_894_GH_stat__DB_HPO	H:/RNA_BULK/05_KEGG_GO_Analysis/60_GSEA_Ranks/01_RNK/run_1/E14_894_GH_stat.rnk	phenotype_Human_Phenotype_Ontology
HP:0002616	Aortic root aneurysm	http://compbio.charite.de/hpoweb/showterm?id=HP:0002616	0.710476531073047	1.94761616126651	0	0.0259264044682892	15	./Project_E14_894_GH_stat__DB_HPO_GSEA/HP_0002616.png	11	7048;59;7049;4088;2201;4638;7169;26229;5447;1290;2200	ENSG00000065534;ENSG00000069702;ENSG00000107796;ENSG00000127948;ENSG00000138829;ENSG00000149541;ENSG00000163513;ENSG00000166147;ENSG00000166949;ENSG00000198467;ENSG00000204262	E14_894_GH_stat	E14_894_GH_stat__DB_HPO	H:/RNA_BULK/05_KEGG_GO_Analysis/60_GSEA_Ranks/01_RNK/run_1/E14_894_GH_stat.rnk	phenotype_Human_Phenotype_Ontology
HP:0011012	Abnormality of polysaccharide metabolism	http://compbio.charite.de/hpoweb/showterm?id=HP:0011012	0.684786878458483	1.95534604740773	0	0.0262941074713206	17	./Project_E14_894_GH_stat__DB_HPO_GSEA/HP_0011012.png	9	79158;2517;6448;5660;138050;2799;3423;84572;3425	ENSG00000010404;ENSG00000090581;ENSG00000111670;ENSG00000127415;ENSG00000135677;ENSG00000165102;ENSG00000179163;ENSG00000181523;ENSG00000197746	E14_894_GH_stat	E14_894_GH_stat__DB_HPO	H:/RNA_BULK/05_KEGG_GO_Analysis/60_GSEA_Ranks/01_RNK/run_1/E14_894_GH_stat.rnk	phenotype_Human_Phenotype_Ontology
HP:0002722	Recurrent abscess formation	http://compbio.charite.de/hpoweb/showterm?id=HP:0002722	0.713082607854516	1.92560558888301	0	0.0275030319527607	13	./Project_E14_894_GH_stat__DB_HPO_GSEA/HP_0002722.png	7	3689;4688;4689;695;1535;1075;57217	ENSG00000010671;ENSG00000051523;ENSG00000068724;ENSG00000100365;ENSG00000109861;ENSG00000116701;ENSG00000160255	E14_894_GH_stat	E14_894_GH_stat__DB_HPO	H:/RNA_BULK/05_KEGG_GO_Analysis/60_GSEA_Ranks/01_RNK/run_1/E14_894_GH_stat.rnk	phenotype_Human_Phenotype_Ontology
HP:0006704	Abnormal coronary artery morphology	http://compbio.charite.de/hpoweb/showterm?id=HP:0006704	0.645885227693417	1.91723031654757	0	0.0295283339458632	20	./Project_E14_894_GH_stat__DB_HPO_GSEA/HP_0006704.png	7	19;7048;348;59;4088;4638;51085	ENSG00000009950;ENSG00000065534;ENSG00000107796;ENSG00000130203;ENSG00000163513;ENSG00000165029;ENSG00000166949	E14_894_GH_stat	E14_894_GH_stat__DB_HPO	H:/RNA_BULK/05_KEGG_GO_Analysis/60_GSEA_Ranks/01_RNK/run_1/E14_894_GH_stat.rnk	phenotype_Human_Phenotype_Ontology
HP:0003541	Urinary glycosaminoglycan excretion	http://compbio.charite.de/hpoweb/showterm?id=HP:0003541	0.728029610019626	1.9064121138893	0.00224719100618609	0.0312146422027959	13	./Project_E14_894_GH_stat__DB_HPO_GSEA/HP_0003541.png	7	79158;2517;6448;138050;2799;3423;3425	ENSG00000010404;ENSG00000111670;ENSG00000127415;ENSG00000135677;ENSG00000165102;ENSG00000179163;ENSG00000181523	E14_894_GH_stat	E14_894_GH_stat__DB_HPO	H:/RNA_BULK/05_KEGG_GO_Analysis/60_GSEA_Ranks/01_RNK/run_1/E14_894_GH_stat.rnk	phenotype_Human_Phenotype_Ontology
HP:0008155	Mucopolysacchariduria	http://compbio.charite.de/hpoweb/showterm?id=HP:0008155	0.728029610019626	1.9064121138893	0.00224719100618609	0.0312146422027959	13	./Project_E14_894_GH_stat__DB_HPO_GSEA/HP_0008155.png	7	79158;2517;6448;138050;2799;3423;3425	ENSG00000010404;ENSG00000111670;ENSG00000127415;ENSG00000135677;ENSG00000165102;ENSG00000179163;ENSG00000181523	E14_894_GH_stat	E14_894_GH_stat__DB_HPO	H:/RNA_BULK/05_KEGG_GO_Analysis/60_GSEA_Ranks/01_RNK/run_1/E14_894_GH_stat.rnk	phenotype_Human_Phenotype_Ontology
HP:0002371	Loss of speech	http://compbio.charite.de/hpoweb/showterm?id=HP:0002371	0.598555183773286	1.90020160759125	0.00233644859267185	0.0321931576323506	23	./Project_E14_894_GH_stat__DB_HPO_GSEA/HP_0002371.png	9	2760;8878;10577;5660;138050;215;5538;11160;203228	ENSG00000101986;ENSG00000119655;ENSG00000131238;ENSG00000147475;ENSG00000147894;ENSG00000161011;ENSG00000165102;ENSG00000196743;ENSG00000197746	E14_894_GH_stat	E14_894_GH_stat__DB_HPO	H:/RNA_BULK/05_KEGG_GO_Analysis/60_GSEA_Ranks/01_RNK/run_1/E14_894_GH_stat.rnk	phenotype_Human_Phenotype_Ontology
HP:0001697	Abnormal pericardium morphology	http://compbio.charite.de/hpoweb/showterm?id=HP:0001697	0.583065857490584	1.89249365757353	0.00238095237528345	0.0343804274160611	25	./Project_E14_894_GH_stat__DB_HPO_GSEA/HP_0001697.png	10	7132;950;7099;2629;26191;2131;144811;5784;4282;355	ENSG00000026103;ENSG00000067182;ENSG00000134242;ENSG00000136869;ENSG00000138760;ENSG00000152104;ENSG00000177628;ENSG00000179630;ENSG00000182197;ENSG00000240972	E14_894_GH_stat	E14_894_GH_stat__DB_HPO	H:/RNA_BULK/05_KEGG_GO_Analysis/60_GSEA_Ranks/01_RNK/run_1/E14_894_GH_stat.rnk	phenotype_Human_Phenotype_Ontology
HP:0003688	Cytochrome C oxidase-negative muscle fibers	http://compbio.charite.de/hpoweb/showterm?id=HP:0003688	0.628627914787891	1.88012434126923	0.00705882351280277	0.0365673860660898	21	./Project_E14_894_GH_stat__DB_HPO_GSEA/HP_0003688.png	13	50484;7084;56652;84987;84334;80324;1351;1890;1340;100131801;65260;291;23474	ENSG00000025708;ENSG00000048392;ENSG00000105755;ENSG00000107815;ENSG00000126267;ENSG00000151729;ENSG00000162377;ENSG00000166548;ENSG00000176340;ENSG00000177192;ENSG00000178449;ENSG00000229833;ENSG00000256053	E14_894_GH_stat	E14_894_GH_stat__DB_HPO	H:/RNA_BULK/05_KEGG_GO_Analysis/60_GSEA_Ranks/01_RNK/run_1/E14_894_GH_stat.rnk	phenotype_Human_Phenotype_Ontology
HP:0030057	Autoimmune antibody positivity	http://compbio.charite.de/hpoweb/showterm?id=HP:0030057	0.686786542331802	1.88027241554108	0.00226244343379538	0.0375831467901479	14	./Project_E14_894_GH_stat__DB_HPO_GSEA/HP_0030057.png	8	100;7128;26191;4313;51816;9103;3459;355	ENSG00000026103;ENSG00000027697;ENSG00000087245;ENSG00000093072;ENSG00000118503;ENSG00000134242;ENSG00000143226;ENSG00000196839	E14_894_GH_stat	E14_894_GH_stat__DB_HPO	H:/RNA_BULK/05_KEGG_GO_Analysis/60_GSEA_Ranks/01_RNK/run_1/E14_894_GH_stat.rnk	phenotype_Human_Phenotype_Ontology
HP:0000554	Uveitis	http://compbio.charite.de/hpoweb/showterm?id=HP:0000554	0.627250900450438	1.88159057305835	0.00224215246134047	0.0381648975110046	19	./Project_E14_894_GH_stat__DB_HPO_GSEA/HP_0000554.png	9	6925;7132;7128;26191;144811;7086;330;51360;4282	ENSG00000012174;ENSG00000023445;ENSG00000067182;ENSG00000118503;ENSG00000134242;ENSG00000163931;ENSG00000179630;ENSG00000196628;ENSG00000240972	E14_894_GH_stat	E14_894_GH_stat__DB_HPO	H:/RNA_BULK/05_KEGG_GO_Analysis/60_GSEA_Ranks/01_RNK/run_1/E14_894_GH_stat.rnk	phenotype_Human_Phenotype_Ontology
HP:0001954	Episodic fever	http://compbio.charite.de/hpoweb/showterm?id=HP:0001954	0.611035375148959	1.8730265569653	0.00909090907024793	0.0396556253030074	21	./Project_E14_894_GH_stat__DB_HPO_GSEA/HP_0001954.png	9	5376;4914;7132;7128;3977;2581;10134;5860;84876	ENSG00000054983;ENSG00000067182;ENSG00000109099;ENSG00000113594;ENSG00000118503;ENSG00000151552;ENSG00000185825;ENSG00000198400;ENSG00000276045	E14_894_GH_stat	E14_894_GH_stat__DB_HPO	H:/RNA_BULK/05_KEGG_GO_Analysis/60_GSEA_Ranks/01_RNK/run_1/E14_894_GH_stat.rnk	phenotype_Human_Phenotype_Ontology
HP:0000943	Dysostosis multiplex	http://compbio.charite.de/hpoweb/showterm?id=HP:0000943	0.6238309394753	1.85669636318226	0.00460829492025739	0.0466425688087754	20	./Project_E14_894_GH_stat__DB_HPO_GSEA/HP_0000943.png	12	79158;2517;6448;5476;138050;4758;2799;3423;84572;3425;2260;4125	ENSG00000010404;ENSG00000064601;ENSG00000077782;ENSG00000090581;ENSG00000104774;ENSG00000111670;ENSG00000127415;ENSG00000135677;ENSG00000165102;ENSG00000179163;ENSG00000181523;ENSG00000204386	E14_894_GH_stat	E14_894_GH_stat__DB_HPO	H:/RNA_BULK/05_KEGG_GO_Analysis/60_GSEA_Ranks/01_RNK/run_1/E14_894_GH_stat.rnk	phenotype_Human_Phenotype_Ontology
HP:0002090	Pneumonia	http://compbio.charite.de/hpoweb/showterm?id=HP:0002090	0.457469599593554	1.83926298707841	0	0.0556212633044647	64	./Project_E14_894_GH_stat__DB_HPO_GSEA/HP_0002090.png	22	4688;100;79158;4854;9841;57190;54;81704;4791;695;29957;2622;975;2629;7454;1535;5580;6445;5184;841;2697;93233	ENSG00000010671;ENSG00000015285;ENSG00000051523;ENSG00000064012;ENSG00000074181;ENSG00000077150;ENSG00000085491;ENSG00000102575;ENSG00000102683;ENSG00000105479;ENSG00000107099;ENSG00000110651;ENSG00000111670;ENSG00000112365;ENSG00000116701;ENSG00000124299;ENSG00000141013;ENSG00000152661;ENSG00000162430;ENSG00000163932;ENSG00000177628;ENSG00000196839	E14_894_GH_stat	E14_894_GH_stat__DB_HPO	H:/RNA_BULK/05_KEGG_GO_Analysis/60_GSEA_Ranks/01_RNK/run_1/E14_894_GH_stat.rnk	phenotype_Human_Phenotype_Ontology
HP:0030875	Abnormality of pulmonary circulation	http://compbio.charite.de/hpoweb/showterm?id=HP:0030875	0.442341072798694	1.82881517849858	0	0.0567783577999131	76	./Project_E14_894_GH_stat__DB_HPO_GSEA/HP_0030875.png	21	3875;3856;2316;59;1604;3913;3339;4851;950;284119;7099;10555;3977;29957;2629;94;51601;92579;2697;57514;3425	ENSG00000031081;ENSG00000085491;ENSG00000107796;ENSG00000111057;ENSG00000113594;ENSG00000127415;ENSG00000136869;ENSG00000138760;ENSG00000139567;ENSG00000141349;ENSG00000142798;ENSG00000144182;ENSG00000148400;ENSG00000152661;ENSG00000169692;ENSG00000170421;ENSG00000172037;ENSG00000177469;ENSG00000177628;ENSG00000196352;ENSG00000196924	E14_894_GH_stat	E14_894_GH_stat__DB_HPO	H:/RNA_BULK/05_KEGG_GO_Analysis/60_GSEA_Ranks/01_RNK/run_1/E14_894_GH_stat.rnk	phenotype_Human_Phenotype_Ontology
HP:0004371	Abnormality of glycosaminoglycan metabolism	http://compbio.charite.de/hpoweb/showterm?id=HP:0004371	0.680998263858391	1.83032441283893	0.00456621003523696	0.0571475767032742	14	./Project_E14_894_GH_stat__DB_HPO_GSEA/HP_0004371.png	7	79158;2517;6448;138050;2799;3423;3425	ENSG00000010404;ENSG00000111670;ENSG00000127415;ENSG00000135677;ENSG00000165102;ENSG00000179163;ENSG00000181523	E14_894_GH_stat	E14_894_GH_stat__DB_HPO	H:/RNA_BULK/05_KEGG_GO_Analysis/60_GSEA_Ranks/01_RNK/run_1/E14_894_GH_stat.rnk	phenotype_Human_Phenotype_Ontology
HP:0011020	Abnormality of mucopolysaccharide metabolism	http://compbio.charite.de/hpoweb/showterm?id=HP:0011020	0.680998263858391	1.83032441283893	0.00456621003523696	0.0571475767032742	14	./Project_E14_894_GH_stat__DB_HPO_GSEA/HP_0011020.png	7	79158;2517;6448;138050;2799;3423;3425	ENSG00000010404;ENSG00000111670;ENSG00000127415;ENSG00000135677;ENSG00000165102;ENSG00000179163;ENSG00000181523	E14_894_GH_stat	E14_894_GH_stat__DB_HPO	H:/RNA_BULK/05_KEGG_GO_Analysis/60_GSEA_Ranks/01_RNK/run_1/E14_894_GH_stat.rnk	phenotype_Human_Phenotype_Ontology
HP:0002633	Vasculitis	http://compbio.charite.de/hpoweb/showterm?id=HP:0002633	0.565854222173015	1.8348933612403	0.00735294115844867	0.0572312195139571	28	./Project_E14_894_GH_stat__DB_HPO_GSEA/HP_0002633.png	11	7132;7456;81704;7099;4791;10095;975;4615;26191;7454;5580	ENSG00000015285;ENSG00000067182;ENSG00000077150;ENSG00000107099;ENSG00000110651;ENSG00000115935;ENSG00000130429;ENSG00000134242;ENSG00000136869;ENSG00000163932;ENSG00000172936	E14_894_GH_stat	E14_894_GH_stat__DB_HPO	H:/RNA_BULK/05_KEGG_GO_Analysis/60_GSEA_Ranks/01_RNK/run_1/E14_894_GH_stat.rnk	phenotype_Human_Phenotype_Ontology
HP:0006532	Recurrent pneumonia	http://compbio.charite.de/hpoweb/showterm?id=HP:0006532	0.559655521026173	1.82138899428207	0.00249999999375	0.0572535623675639	26	./Project_E14_894_GH_stat__DB_HPO_GSEA/HP_0006532.png	11	4688;100;79158;4854;4791;695;2622;1535;5184;2697;93233	ENSG00000010671;ENSG00000051523;ENSG00000074181;ENSG00000077150;ENSG00000105479;ENSG00000111670;ENSG00000116701;ENSG00000124299;ENSG00000141013;ENSG00000152661;ENSG00000196839	E14_894_GH_stat	E14_894_GH_stat__DB_HPO	H:/RNA_BULK/05_KEGG_GO_Analysis/60_GSEA_Ranks/01_RNK/run_1/E14_894_GH_stat.rnk	phenotype_Human_Phenotype_Ontology
HP:0012727	Thoracic aortic aneurysm	http://compbio.charite.de/hpoweb/showterm?id=HP:0012727	0.52608850567715	1.81878673599042	0	0.0576529059650777	36	./Project_E14_894_GH_stat__DB_HPO_GSEA/HP_0012727.png	18	7461;7048;59;7049;4851;4088;2201;4638;7169;26229;9569;7148;3984;26608;5447;1290;2200;140628	ENSG00000006704;ENSG00000065534;ENSG00000069702;ENSG00000106638;ENSG00000106665;ENSG00000106683;ENSG00000107796;ENSG00000127948;ENSG00000130700;ENSG00000138829;ENSG00000148400;ENSG00000149541;ENSG00000163513;ENSG00000166147;ENSG00000166949;ENSG00000168477;ENSG00000198467;ENSG00000204262	E14_894_GH_stat	E14_894_GH_stat__DB_HPO	H:/RNA_BULK/05_KEGG_GO_Analysis/60_GSEA_Ranks/01_RNK/run_1/E14_894_GH_stat.rnk	phenotype_Human_Phenotype_Ontology
HP:0025456	Abnormal CSF protein level	http://compbio.charite.de/hpoweb/showterm?id=HP:0025456	0.650083337573402	1.82467326738395	0.00222717148724461	0.058219493579774	16	./Project_E14_894_GH_stat__DB_HPO_GSEA/HP_0025456.png	11	50484;5376;5660;2581;5191;5264;55768;57716;1890;25828;410	ENSG00000025708;ENSG00000048392;ENSG00000054983;ENSG00000100299;ENSG00000100348;ENSG00000105227;ENSG00000107537;ENSG00000109099;ENSG00000112357;ENSG00000151092;ENSG00000197746	E14_894_GH_stat	E14_894_GH_stat__DB_HPO	H:/RNA_BULK/05_KEGG_GO_Analysis/60_GSEA_Ranks/01_RNK/run_1/E14_894_GH_stat.rnk	phenotype_Human_Phenotype_Ontology
HP:0002716	Lymphadenopathy	http://compbio.charite.de/hpoweb/showterm?id=HP:0002716	0.424525433880661	1.82218124378288	0	0.0583110107716396	93	./Project_E14_894_GH_stat__DB_HPO_GSEA/HP_0002716.png	25	4688;19;100;5788;7048;348;4689;5293;7132;54;340061;7099;4791;10095;975;4615;26191;1535;5580;144811;595;7133;841;330;9636	ENSG00000023445;ENSG00000028137;ENSG00000051523;ENSG00000064012;ENSG00000067182;ENSG00000077150;ENSG00000081237;ENSG00000100365;ENSG00000102575;ENSG00000110092;ENSG00000110651;ENSG00000116701;ENSG00000130203;ENSG00000130429;ENSG00000134242;ENSG00000136869;ENSG00000163513;ENSG00000163932;ENSG00000165029;ENSG00000171608;ENSG00000172936;ENSG00000179630;ENSG00000184584;ENSG00000187608;ENSG00000196839	E14_894_GH_stat	E14_894_GH_stat__DB_HPO	H:/RNA_BULK/05_KEGG_GO_Analysis/60_GSEA_Ranks/01_RNK/run_1/E14_894_GH_stat.rnk	phenotype_Human_Phenotype_Ontology
HP:0002733	Abnormality of the lymph nodes	http://compbio.charite.de/hpoweb/showterm?id=HP:0002733	0.419929547075597	1.80936725700897	0	0.0594323410703672	98	./Project_E14_894_GH_stat__DB_HPO_GSEA/HP_0002733.png	26	4688;19;100;5788;7048;348;4689;5293;7132;54;340061;7099;4791;10095;695;975;4615;26191;1535;5580;144811;595;7133;841;330;9636	ENSG00000010671;ENSG00000023445;ENSG00000028137;ENSG00000051523;ENSG00000064012;ENSG00000067182;ENSG00000077150;ENSG00000081237;ENSG00000100365;ENSG00000102575;ENSG00000110092;ENSG00000110651;ENSG00000116701;ENSG00000130203;ENSG00000130429;ENSG00000134242;ENSG00000136869;ENSG00000163513;ENSG00000163932;ENSG00000165029;ENSG00000171608;ENSG00000172936;ENSG00000179630;ENSG00000184584;ENSG00000187608…	E14_894_GH_stat	E14_894_GH_stat__DB_HPO	H:/RNA_BULK/05_KEGG_GO_Analysis/60_GSEA_Ranks/01_RNK/run_1/E14_894_GH_stat.rnk	phenotype_Human_Phenotype_Ontology
HP:0003623	Neonatal onset	http://compbio.charite.de/hpoweb/showterm?id=HP:0003623	0.689736915279566	1.81322409030992	0.0045766590284287	0.0597493503107704	13	./Project_E14_894_GH_stat__DB_HPO_GSEA/HP_0003623.png	9	3913;340061;51227;6812;54332;3329;445;396;80270	ENSG00000099377;ENSG00000104381;ENSG00000130707;ENSG00000136854;ENSG00000141522;ENSG00000144381;ENSG00000172037;ENSG00000184584;ENSG00000185808	E14_894_GH_stat	E14_894_GH_stat__DB_HPO	H:/RNA_BULK/05_KEGG_GO_Analysis/60_GSEA_Ranks/01_RNK/run_1/E14_894_GH_stat.rnk	phenotype_Human_Phenotype_Ontology
HP:0001199	Triphalangeal thumb	http://compbio.charite.de/hpoweb/showterm?id=HP:0001199	-0.690258819	-2.396138083	0	0	36	./Project_E14_894_GL_stat__DB_HPO_GSEA/HP_0001199.png	19	2176;2178;57167;374654;55159;5889;55120;672;5888;2189;7516;675;2177;55215;57697;2175;29089;83990;2187	ENSG00000012048;ENSG00000051180;ENSG00000077152;ENSG00000101115;ENSG00000108384;ENSG00000112039;ENSG00000115392;ENSG00000136492;ENSG00000139618;ENSG00000140525;ENSG00000144554;ENSG00000158169;ENSG00000166813;ENSG00000168411;ENSG00000181544;ENSG00000187741;ENSG00000187790;ENSG00000196584;ENSG00000221829	E14_894_GL_stat	E14_894_GL_stat__DB_HPO	H:/RNA_BULK/05_KEGG_GO_Analysis/60_GSEA_Ranks/01_RNK/run_1/E14_894_GL_stat.rnk	phenotype_Human_Phenotype_Ontology
HP:0007565	Multiple cafe-au-lait spots	http://compbio.charite.de/hpoweb/showterm?id=HP:0007565	-0.635698228	-2.424185923	0	0	53	./Project_E14_894_GL_stat__DB_HPO_GSEA/HP_0007565.png	27	10058;2176;2178;4771;3845;147138;55159;9319;9702;5889;55120;5116;672;701;5888;2189;7516;675;9184;2177;55215;57697;2175;699;29089;83990;2187	ENSG00000012048;ENSG00000051180;ENSG00000071539;ENSG00000077152;ENSG00000108384;ENSG00000112039;ENSG00000115392;ENSG00000115657;ENSG00000133703;ENSG00000136492;ENSG00000139618;ENSG00000140525;ENSG00000144554;ENSG00000154473;ENSG00000156970;ENSG00000158169;ENSG00000160299;ENSG00000166037;ENSG00000167895;ENSG00000168411;ENSG00000169679;ENSG00000181544;ENSG00000186575;ENSG00000187741;ENSG00000187790…	E14_894_GL_stat	E14_894_GL_stat__DB_HPO	H:/RNA_BULK/05_KEGG_GO_Analysis/60_GSEA_Ranks/01_RNK/run_1/E14_894_GL_stat.rnk	phenotype_Human_Phenotype_Ontology
HP:0012745	Short palpebral fissure	http://compbio.charite.de/hpoweb/showterm?id=HP:0012745	-0.629829796	-2.426220721	0	0	59	./Project_E14_894_GL_stat__DB_HPO_GSEA/HP_0012745.png	31	2176;2178;8239;3516;57167;3845;4089;23522;55159;23404;9702;5889;55120;203068;672;2186;145173;8243;5888;2189;4998;29980;7516;675;2177;55215;57697;2175;29089;83990;2187	ENSG00000012048;ENSG00000051180;ENSG00000072501;ENSG00000077152;ENSG00000085840;ENSG00000101115;ENSG00000108384;ENSG00000112039;ENSG00000115392;ENSG00000124486;ENSG00000130713;ENSG00000133703;ENSG00000136492;ENSG00000139618;ENSG00000140525;ENSG00000141646;ENSG00000144554;ENSG00000156650;ENSG00000158169;ENSG00000159147;ENSG00000166037;ENSG00000168214;ENSG00000168411;ENSG00000171634;ENSG00000181544…	E14_894_GL_stat	E14_894_GL_stat__DB_HPO	H:/RNA_BULK/05_KEGG_GO_Analysis/60_GSEA_Ranks/01_RNK/run_1/E14_894_GL_stat.rnk	phenotype_Human_Phenotype_Ontology
HP:0003220	Abnormality of chromosome stability	http://compbio.charite.de/hpoweb/showterm?id=HP:0003220	-0.721095497	-2.440724366	0	0	37	./Project_E14_894_GL_stat__DB_HPO_GSEA/HP_0003220.png	23	2176;2178;165918;83879;55159;2332;5889;55120;672;641;5422;3070;5888;2189;7516;675;2177;55215;57697;2175;29089;83990;2187	ENSG00000012048;ENSG00000051180;ENSG00000077152;ENSG00000101868;ENSG00000102081;ENSG00000108384;ENSG00000112039;ENSG00000115392;ENSG00000119969;ENSG00000136492;ENSG00000139618;ENSG00000140525;ENSG00000144354;ENSG00000144554;ENSG00000158169;ENSG00000163961;ENSG00000168411;ENSG00000181544;ENSG00000187741;ENSG00000187790;ENSG00000196584;ENSG00000197299;ENSG00000221829	E14_894_GL_stat	E14_894_GL_stat__DB_HPO	H:/RNA_BULK/05_KEGG_GO_Analysis/60_GSEA_Ranks/01_RNK/run_1/E14_894_GL_stat.rnk	phenotype_Human_Phenotype_Ontology
HP:0000813	Bicornuate uterus	http://compbio.charite.de/hpoweb/showterm?id=HP:0000813	-0.748297152	-2.445592529	0	0	30	./Project_E14_894_GL_stat__DB_HPO_GSEA/HP_0000813.png	16	5889;55120;672;157570;5888;2189;7516;675;2177;55215;57697;2175;29089;83990;2187;64220	ENSG00000012048;ENSG00000051180;ENSG00000077152;ENSG00000108384;ENSG00000115392;ENSG00000136492;ENSG00000137868;ENSG00000139618;ENSG00000140525;ENSG00000144554;ENSG00000171320;ENSG00000181544;ENSG00000187741;ENSG00000187790;ENSG00000196584;ENSG00000221829	E14_894_GL_stat	E14_894_GL_stat__DB_HPO	H:/RNA_BULK/05_KEGG_GO_Analysis/60_GSEA_Ranks/01_RNK/run_1/E14_894_GL_stat.rnk	phenotype_Human_Phenotype_Ontology
HP:0012848	Small intestinal stenosis	http://compbio.charite.de/hpoweb/showterm?id=HP:0012848	-0.788075742	-2.509786507	0	0	26	./Project_E14_894_GL_stat__DB_HPO_GSEA/HP_0012848.png	16	5889;55120;672;8318;5888;2189;7516;675;2177;55215;57697;2175;29089;83990;2187;64220	ENSG00000012048;ENSG00000051180;ENSG00000077152;ENSG00000093009;ENSG00000108384;ENSG00000115392;ENSG00000136492;ENSG00000137868;ENSG00000139618;ENSG00000140525;ENSG00000144554;ENSG00000181544;ENSG00000187741;ENSG00000187790;ENSG00000196584;ENSG00000221829	E14_894_GL_stat	E14_894_GL_stat__DB_HPO	H:/RNA_BULK/05_KEGG_GO_Analysis/60_GSEA_Ranks/01_RNK/run_1/E14_894_GL_stat.rnk	phenotype_Human_Phenotype_Ontology
HP:0100867	Duodenal stenosis	http://compbio.charite.de/hpoweb/showterm?id=HP:0100867	-0.788075742	-2.509786507	0	0	26	./Project_E14_894_GL_stat__DB_HPO_GSEA/HP_0100867.png	16	5889;55120;672;8318;5888;2189;7516;675;2177;55215;57697;2175;29089;83990;2187;64220	ENSG00000012048;ENSG00000051180;ENSG00000077152;ENSG00000093009;ENSG00000108384;ENSG00000115392;ENSG00000136492;ENSG00000137868;ENSG00000139618;ENSG00000140525;ENSG00000144554;ENSG00000181544;ENSG00000187741;ENSG00000187790;ENSG00000196584;ENSG00000221829	E14_894_GL_stat	E14_894_GL_stat__DB_HPO	H:/RNA_BULK/05_KEGG_GO_Analysis/60_GSEA_Ranks/01_RNK/run_1/E14_894_GL_stat.rnk	phenotype_Human_Phenotype_Ontology
HP:0000957	Cafe-au-lait spot	http://compbio.charite.de/hpoweb/showterm?id=HP:0000957	-0.619428588	-2.56052064	0	0	83	./Project_E14_894_GL_stat__DB_HPO_GSEA/HP_0000957.png	41	25942;10058;7403;2176;2178;4771;197131;2956;7156;3845;147138;55240;55159;5894;9319;4292;2033;5932;4436;9702;5889;55120;5116;672;641;701;157570;5888;2189;7516;675;9184;2177;55215;57697;2175;699;29089;83990;2187;3481	ENSG00000012048;ENSG00000051180;ENSG00000071539;ENSG00000076242;ENSG00000077152;ENSG00000095002;ENSG00000100393;ENSG00000101773;ENSG00000108384;ENSG00000112039;ENSG00000115107;ENSG00000115392;ENSG00000115657;ENSG00000116062;ENSG00000132155;ENSG00000133703;ENSG00000136492;ENSG00000139618;ENSG00000140525;ENSG00000144554;ENSG00000147050;ENSG00000154473;ENSG00000156970;ENSG00000158169;ENSG00000159459…	E14_894_GL_stat	E14_894_GL_stat__DB_HPO	H:/RNA_BULK/05_KEGG_GO_Analysis/60_GSEA_Ranks/01_RNK/run_1/E14_894_GL_stat.rnk	phenotype_Human_Phenotype_Ontology
HP:0009879	Cortical gyral simplification	http://compbio.charite.de/hpoweb/showterm?id=HP:0009879	-0.746845624	-2.56291503	0	0	35	./Project_E14_894_GL_stat__DB_HPO_GSEA/HP_0009879.png	15	5591;51053;22995;10293;440;55755;29980;6491;284403;3832;9928;10733;1062;259266;11113	ENSG00000066279;ENSG00000070669;ENSG00000075702;ENSG00000103995;ENSG00000112312;ENSG00000118193;ENSG00000122966;ENSG00000123473;ENSG00000136861;ENSG00000138160;ENSG00000138778;ENSG00000142731;ENSG00000159147;ENSG00000183763;ENSG00000253729	E14_894_GL_stat	E14_894_GL_stat__DB_HPO	H:/RNA_BULK/05_KEGG_GO_Analysis/60_GSEA_Ranks/01_RNK/run_1/E14_894_GL_stat.rnk	phenotype_Human_Phenotype_Ontology
HP:0000340	Sloping forehead	http://compbio.charite.de/hpoweb/showterm?id=HP:0000340	-0.637617679	-2.692129888	0	0	108	./Project_E14_894_GL_stat__DB_HPO_GSEA/HP_0000340.png	52	9640;2176;23141;2178;1968;79840;374654;54820;23522;55159;6309;27229;26227;9319;55835;9702;5889;22995;55120;5116;672;440;1663;9662;701;23310;5649;55755;5888;2189;163786;7516;675;9184;2177;55215;57697;2175;6491;699;284403;3832;9928;10733;29089;29968;57082;1062;83990;2187;259266;11113	ENSG00000012048;ENSG00000013573;ENSG00000051180;ENSG00000066279;ENSG00000070669;ENSG00000071539;ENSG00000072864;ENSG00000075702;ENSG00000077152;ENSG00000092621;ENSG00000103995;ENSG00000108384;ENSG00000109929;ENSG00000112039;ENSG00000115392;ENSG00000118193;ENSG00000122966;ENSG00000123473;ENSG00000130741;ENSG00000135069;ENSG00000136492;ENSG00000136861;ENSG00000137812;ENSG00000137822;ENSG00000138160…	E14_894_GL_stat	E14_894_GL_stat__DB_HPO	H:/RNA_BULK/05_KEGG_GO_Analysis/60_GSEA_Ranks/01_RNK/run_1/E14_894_GL_stat.rnk	phenotype_Human_Phenotype_Ontology
HP:0031105	Abnormal uterus morphology	http://compbio.charite.de/hpoweb/showterm?id=HP:0031105	-0.550439585	-2.191937782	0	2.91066500945031e-05	75	./Project_E14_894_GL_stat__DB_HPO_GSEA/HP_0031105.png	32	2176;57560;2178;2956;324;219844;55159;89891;26227;4292;2033;4436;10395;5889;55120;672;1027;701;157570;5888;2189;7516;675;2177;55215;57697;2175;999;29089;83990;2187;64220	ENSG00000012048;ENSG00000039068;ENSG00000051180;ENSG00000068885;ENSG00000076242;ENSG00000077152;ENSG00000092621;ENSG00000095002;ENSG00000100393;ENSG00000108384;ENSG00000111276;ENSG00000112039;ENSG00000115392;ENSG00000116062;ENSG00000119333;ENSG00000134982;ENSG00000136492;ENSG00000137868;ENSG00000139618;ENSG00000140525;ENSG00000144554;ENSG00000156970;ENSG00000158169;ENSG00000164741;ENSG00000168411…	E14_894_GL_stat	E14_894_GL_stat__DB_HPO	H:/RNA_BULK/05_KEGG_GO_Analysis/60_GSEA_Ranks/01_RNK/run_1/E14_894_GL_stat.rnk	phenotype_Human_Phenotype_Ontology
HP:0000387	Absent earlobe	http://compbio.charite.de/hpoweb/showterm?id=HP:0000387	-0.895035681	-2.216821637	0	3.00768717643198e-05	11	./Project_E14_894_GL_stat__DB_HPO_GSEA/HP_0000387.png	8	5932;55835;22995;10293;5116;157570;10733;1062	ENSG00000101773;ENSG00000103995;ENSG00000138778;ENSG00000142731;ENSG00000151849;ENSG00000160299;ENSG00000171320;ENSG00000183763	E14_894_GL_stat	E14_894_GL_stat__DB_HPO	H:/RNA_BULK/05_KEGG_GO_Analysis/60_GSEA_Ranks/01_RNK/run_1/E14_894_GL_stat.rnk	phenotype_Human_Phenotype_Ontology
HP:0012041	Decreased fertility in males	http://compbio.charite.de/hpoweb/showterm?id=HP:0012041	-0.6268219	-2.218722655	0	3.11140052734343e-05	42	./Project_E14_894_GL_stat__DB_HPO_GSEA/HP_0012041.png	28	2188;84464;4214;5781;2626;673;117155;79728;6795;2176;2178;51741;55159;1528;5889;55120;672;5888;2189;7516;675;2177;55215;57697;2175;29089;83990;2187	ENSG00000012048;ENSG00000051180;ENSG00000077152;ENSG00000083093;ENSG00000095015;ENSG00000105146;ENSG00000108384;ENSG00000112039;ENSG00000115392;ENSG00000136492;ENSG00000136574;ENSG00000139618;ENSG00000140525;ENSG00000144554;ENSG00000157764;ENSG00000158169;ENSG00000166347;ENSG00000166762;ENSG00000168411;ENSG00000179295;ENSG00000181544;ENSG00000183161;ENSG00000186153;ENSG00000187741;ENSG00000187790…	E14_894_GL_stat	E14_894_GL_stat__DB_HPO	H:/RNA_BULK/05_KEGG_GO_Analysis/60_GSEA_Ranks/01_RNK/run_1/E14_894_GL_stat.rnk	phenotype_Human_Phenotype_Ontology
HP:0007333	Hypoplasia of the frontal lobes	http://compbio.charite.de/hpoweb/showterm?id=HP:0007333	-0.721360638	-2.225026433	0	3.22252197474855e-05	24	./Project_E14_894_GL_stat__DB_HPO_GSEA/HP_0007333.png	12	55835;22995;9662;23310;55755;163786;6491;284403;9928;57082;259266;11113	ENSG00000066279;ENSG00000075702;ENSG00000103995;ENSG00000118193;ENSG00000122966;ENSG00000123473;ENSG00000136861;ENSG00000137812;ENSG00000151503;ENSG00000151849;ENSG00000156876;ENSG00000174799	E14_894_GL_stat	E14_894_GL_stat__DB_HPO	H:/RNA_BULK/05_KEGG_GO_Analysis/60_GSEA_Ranks/01_RNK/run_1/E14_894_GL_stat.rnk	phenotype_Human_Phenotype_Ontology
HP:0001924	Sideroblastic anemia	http://compbio.charite.de/hpoweb/showterm?id=HP:0001924	-0.675500945	-2.255518741	0	3.34187464047998e-05	32	./Project_E14_894_GL_stat__DB_HPO_GSEA/HP_0001924.png	19	55163;2176;2178;55159;22;5889;55120;672;5888;2189;7516;675;2177;55215;57697;2175;29089;83990;2187	ENSG00000012048;ENSG00000051180;ENSG00000077152;ENSG00000108384;ENSG00000108439;ENSG00000112039;ENSG00000115392;ENSG00000131269;ENSG00000136492;ENSG00000139618;ENSG00000140525;ENSG00000144554;ENSG00000158169;ENSG00000168411;ENSG00000181544;ENSG00000187741;ENSG00000187790;ENSG00000196584;ENSG00000221829	E14_894_GL_stat	E14_894_GL_stat__DB_HPO	H:/RNA_BULK/05_KEGG_GO_Analysis/60_GSEA_Ranks/01_RNK/run_1/E14_894_GL_stat.rnk	phenotype_Human_Phenotype_Ontology
HP:0010469	Absent testis	http://compbio.charite.de/hpoweb/showterm?id=HP:0010469	-0.732154918	-2.269811612	0	3.47040828049844e-05	24	./Project_E14_894_GL_stat__DB_HPO_GSEA/HP_0010469.png	14	5889;55120;672;5888;2189;7516;675;2177;55215;57697;2175;29089;83990;2187	ENSG00000012048;ENSG00000051180;ENSG00000077152;ENSG00000108384;ENSG00000115392;ENSG00000136492;ENSG00000139618;ENSG00000140525;ENSG00000144554;ENSG00000181544;ENSG00000187741;ENSG00000187790;ENSG00000196584;ENSG00000221829	E14_894_GL_stat	E14_894_GL_stat__DB_HPO	H:/RNA_BULK/05_KEGG_GO_Analysis/60_GSEA_Ranks/01_RNK/run_1/E14_894_GL_stat.rnk	phenotype_Human_Phenotype_Ontology
HP:0100026	Arteriovenous malformation	http://compbio.charite.de/hpoweb/showterm?id=HP:0100026	-0.645065388	-2.27022607	0	3.60922461171838e-05	40	./Project_E14_894_GL_stat__DB_HPO_GSEA/HP_0100026.png	21	2176;2178;3516;3845;4089;55159;2990;5889;55120;672;5888;2189;7516;675;2177;55215;57697;2175;29089;83990;2187	ENSG00000012048;ENSG00000051180;ENSG00000077152;ENSG00000108384;ENSG00000112039;ENSG00000115392;ENSG00000133703;ENSG00000136492;ENSG00000139618;ENSG00000140525;ENSG00000141646;ENSG00000144554;ENSG00000158169;ENSG00000168214;ENSG00000168411;ENSG00000169919;ENSG00000181544;ENSG00000187741;ENSG00000187790;ENSG00000196584;ENSG00000221829	E14_894_GL_stat	E14_894_GL_stat__DB_HPO	H:/RNA_BULK/05_KEGG_GO_Analysis/60_GSEA_Ranks/01_RNK/run_1/E14_894_GL_stat.rnk	phenotype_Human_Phenotype_Ontology
HP:0000172	Abnormality of the uvula	http://compbio.charite.de/hpoweb/showterm?id=HP:0000172	-0.547642717	-2.272161048	0	3.75960897053998e-05	81	./Project_E14_894_GL_stat__DB_HPO_GSEA/HP_0000172.png	42	84892;1718;7314;7046;729920;2176;2178;8239;219844;374654;4089;4920;23522;55159;9401;26227;54880;84197;51053;9949;990;5889;55120;672;23347;81620;8318;23594;5888;2189;4998;7516;675;2177;55215;57697;2175;9928;29089;29968;83990;2187	ENSG00000012048;ENSG00000051180;ENSG00000077152;ENSG00000085840;ENSG00000091651;ENSG00000092621;ENSG00000093009;ENSG00000094804;ENSG00000101596;ENSG00000101935;ENSG00000106799;ENSG00000108384;ENSG00000112039;ENSG00000112312;ENSG00000115392;ENSG00000116133;ENSG00000118193;ENSG00000124486;ENSG00000135069;ENSG00000136492;ENSG00000139618;ENSG00000140525;ENSG00000141646;ENSG00000144554;ENSG00000144647…	E14_894_GL_stat	E14_894_GL_stat__DB_HPO	H:/RNA_BULK/05_KEGG_GO_Analysis/60_GSEA_Ranks/01_RNK/run_1/E14_894_GL_stat.rnk	phenotype_Human_Phenotype_Ontology
HP:0001511	Intrauterine growth retardation	http://compbio.charite.de/hpoweb/showterm?id=HP:0001511	-0.464847681	-2.272426976	0	3.92307023012868e-05	283	./Project_E14_894_GL_stat__DB_HPO_GSEA/HP_0001511.png	119	55209;2074;5781;6872;23545;5594;1399;10013;51750;25782;3643;2626;673;51199;4297;57122;9451;6605;2619;79728;201595;421;538;7353;1859;128637;1718;57061;157680;9837;25942;3033;5727;9640;5313;2176;523;2178;197131;3480;5393;83879;8289;7156;3376;3508;219844;25836;4089;55159;6309;5894;2332;27229;22;9401;5591;202018;5325;26227;9319;5932;55835;51053;84919;990;9702;5889;22995;23592;10293;5925;55120;5116;67…	ENSG00000012048;ENSG00000013573;ENSG00000051180;ENSG00000070010;ENSG00000071539;ENSG00000072501;ENSG00000073584;ENSG00000077152;ENSG00000083093;ENSG00000085840;ENSG00000091651;ENSG00000092621;ENSG00000093009;ENSG00000094631;ENSG00000094804;ENSG00000099889;ENSG00000099942;ENSG00000100030;ENSG00000100503;ENSG00000101003;ENSG00000101773;ENSG00000102081;ENSG00000103995;ENSG00000104738;ENSG00000108055…	E14_894_GL_stat	E14_894_GL_stat__DB_HPO	H:/RNA_BULK/05_KEGG_GO_Analysis/60_GSEA_Ranks/01_RNK/run_1/E14_894_GL_stat.rnk	phenotype_Human_Phenotype_Ontology
HP:0002863	Myelodysplasia	http://compbio.charite.de/hpoweb/showterm?id=HP:0002863	-0.588507827	-2.279705208	0	4.10139160422543e-05	61	./Project_E14_894_GL_stat__DB_HPO_GSEA/HP_0002863.png	26	55159;5894;9401;9319;9702;5889;55120;672;7015;701;5888;2189;7516;675;9184;2177;55215;57697;2175;3717;699;10019;29089;171023;83990;2187	ENSG00000012048;ENSG00000051180;ENSG00000071539;ENSG00000077152;ENSG00000096968;ENSG00000108384;ENSG00000111252;ENSG00000115392;ENSG00000132155;ENSG00000136492;ENSG00000139618;ENSG00000140525;ENSG00000144554;ENSG00000154473;ENSG00000156970;ENSG00000160957;ENSG00000164362;ENSG00000166037;ENSG00000168411;ENSG00000169679;ENSG00000171456;ENSG00000181544;ENSG00000187741;ENSG00000187790;ENSG00000196584…	E14_894_GL_stat	E14_894_GL_stat__DB_HPO	H:/RNA_BULK/05_KEGG_GO_Analysis/60_GSEA_Ranks/01_RNK/run_1/E14_894_GL_stat.rnk	phenotype_Human_Phenotype_Ontology
HP:0100736	Abnormal soft palate morphology	http://compbio.charite.de/hpoweb/showterm?id=HP:0100736	-0.537616096	-2.280686516	0	4.29669596633141e-05	94	./Project_E14_894_GL_stat__DB_HPO_GSEA/HP_0100736.png	45	84892;1718;7314;7046;54487;729920;2176;2178;8239;10743;219844;374654;4089;4920;23522;55159;9401;26227;84617;54880;84197;51053;9949;990;5889;55120;672;23347;81620;8318;23594;5888;2189;4998;7516;675;2177;55215;57697;2175;9928;29089;29968;83990;2187	ENSG00000012048;ENSG00000051180;ENSG00000077152;ENSG00000085840;ENSG00000091651;ENSG00000092621;ENSG00000093009;ENSG00000094804;ENSG00000101596;ENSG00000101935;ENSG00000106799;ENSG00000108384;ENSG00000108557;ENSG00000112039;ENSG00000112312;ENSG00000115392;ENSG00000116133;ENSG00000118193;ENSG00000124486;ENSG00000128191;ENSG00000135069;ENSG00000136492;ENSG00000139618;ENSG00000140525;ENSG00000141646…	E14_894_GL_stat	E14_894_GL_stat__DB_HPO	H:/RNA_BULK/05_KEGG_GO_Analysis/60_GSEA_Ranks/01_RNK/run_1/E14_894_GL_stat.rnk	phenotype_Human_Phenotype_Ontology
HP:0001549	Abnormal ileum morphology	http://compbio.charite.de/hpoweb/showterm?id=HP:0001549	-0.71137904	-2.284479064	0	4.51153076464798e-05	27	./Project_E14_894_GL_stat__DB_HPO_GSEA/HP_0001549.png	14	5889;55120;672;5888;2189;7516;675;2177;55215;57697;2175;29089;83990;2187	ENSG00000012048;ENSG00000051180;ENSG00000077152;ENSG00000108384;ENSG00000115392;ENSG00000136492;ENSG00000139618;ENSG00000140525;ENSG00000144554;ENSG00000181544;ENSG00000187741;ENSG00000187790;ENSG00000196584;ENSG00000221829	E14_894_GL_stat	E14_894_GL_stat__DB_HPO	H:/RNA_BULK/05_KEGG_GO_Analysis/60_GSEA_Ranks/01_RNK/run_1/E14_894_GL_stat.rnk	phenotype_Human_Phenotype_Ontology
HP:0004209	Clinodactyly of the 5th finger	http://compbio.charite.de/hpoweb/showterm?id=HP:0004209	-0.493729212	-2.303324928	0	4.74897975226103e-05	176	./Project_E14_894_GL_stat__DB_HPO_GSEA/HP_0004209.png	64	157680;2969;5048;2176;2178;197131;5982;10743;3845;374654;25836;4920;23522;55159;5894;51715;9319;54880;2033;5932;55835;51053;9949;990;9702;5889;22995;23592;10293;5925;55120;5116;672;9031;9126;81620;8318;23594;641;701;145173;8243;157570;5888;2189;5885;4998;29980;7516;675;9184;2177;55215;57697;2175;699;10733;29089;1062;83990;2187;51621;150468;3481	ENSG00000007168;ENSG00000009954;ENSG00000012048;ENSG00000049541;ENSG00000051180;ENSG00000071539;ENSG00000072501;ENSG00000077152;ENSG00000085840;ENSG00000091651;ENSG00000093009;ENSG00000094804;ENSG00000100393;ENSG00000101773;ENSG00000101935;ENSG00000103995;ENSG00000108055;ENSG00000108384;ENSG00000108557;ENSG00000112039;ENSG00000112210;ENSG00000112312;ENSG00000115392;ENSG00000132155;ENSG00000132549…	E14_894_GL_stat	E14_894_GL_stat__DB_HPO	H:/RNA_BULK/05_KEGG_GO_Analysis/60_GSEA_Ranks/01_RNK/run_1/E14_894_GL_stat.rnk	phenotype_Human_Phenotype_Ontology
HP:0009179	Deviation of the 5th finger	http://compbio.charite.de/hpoweb/showterm?id=HP:0009179	-0.492878284	-2.305439689	0	5.01281196071997e-05	177	./Project_E14_894_GL_stat__DB_HPO_GSEA/HP_0009179.png	64	157680;2969;5048;2176;2178;197131;5982;10743;3845;374654;25836;4920;23522;55159;5894;51715;9319;54880;2033;5932;55835;51053;9949;990;9702;5889;22995;23592;10293;5925;55120;5116;672;9031;9126;81620;8318;23594;641;701;145173;8243;157570;5888;2189;5885;4998;29980;7516;675;9184;2177;55215;57697;2175;699;10733;29089;1062;83990;2187;51621;150468;3481	ENSG00000007168;ENSG00000009954;ENSG00000012048;ENSG00000049541;ENSG00000051180;ENSG00000071539;ENSG00000072501;ENSG00000077152;ENSG00000085840;ENSG00000091651;ENSG00000093009;ENSG00000094804;ENSG00000100393;ENSG00000101773;ENSG00000101935;ENSG00000103995;ENSG00000108055;ENSG00000108384;ENSG00000108557;ENSG00000112039;ENSG00000112210;ENSG00000112312;ENSG00000115392;ENSG00000132155;ENSG00000132549…	E14_894_GL_stat	E14_894_GL_stat__DB_HPO	H:/RNA_BULK/05_KEGG_GO_Analysis/60_GSEA_Ranks/01_RNK/run_1/E14_894_GL_stat.rnk	phenotype_Human_Phenotype_Ontology
HP:0002245	Meckel diverticulum	http://compbio.charite.de/hpoweb/showterm?id=HP:0002245	-0.736710018	-2.329912051	0	5.30768325252703e-05	25	./Project_E14_894_GL_stat__DB_HPO_GSEA/HP_0002245.png	14	5889;55120;672;5888;2189;7516;675;2177;55215;57697;2175;29089;83990;2187	ENSG00000012048;ENSG00000051180;ENSG00000077152;ENSG00000108384;ENSG00000115392;ENSG00000136492;ENSG00000139618;ENSG00000140525;ENSG00000144554;ENSG00000181544;ENSG00000187741;ENSG00000187790;ENSG00000196584;ENSG00000221829	E14_894_GL_stat	E14_894_GL_stat__DB_HPO	H:/RNA_BULK/05_KEGG_GO_Analysis/60_GSEA_Ranks/01_RNK/run_1/E14_894_GL_stat.rnk	phenotype_Human_Phenotype_Ontology
HP:0040019	Finger clinodactyly	http://compbio.charite.de/hpoweb/showterm?id=HP:0040019	-0.463935853	-2.188030193	0	5.46852213896724e-05	190	./Project_E14_894_GL_stat__DB_HPO_GSEA/HP_0040019.png	64	157680;2969;5048;2176;2178;197131;5982;10743;3845;374654;25836;4920;23522;55159;5894;51715;9319;54880;2033;5932;55835;51053;9949;990;9702;5889;22995;23592;10293;5925;55120;5116;672;9031;9126;81620;8318;23594;641;701;145173;8243;157570;5888;2189;5885;4998;29980;7516;675;9184;2177;55215;57697;2175;699;10733;29089;1062;83990;2187;51621;150468;3481	ENSG00000007168;ENSG00000009954;ENSG00000012048;ENSG00000049541;ENSG00000051180;ENSG00000071539;ENSG00000072501;ENSG00000077152;ENSG00000085840;ENSG00000091651;ENSG00000093009;ENSG00000094804;ENSG00000100393;ENSG00000101773;ENSG00000101935;ENSG00000103995;ENSG00000108055;ENSG00000108384;ENSG00000108557;ENSG00000112039;ENSG00000112210;ENSG00000112312;ENSG00000115392;ENSG00000132155;ENSG00000132549…	E14_894_GL_stat	E14_894_GL_stat__DB_HPO	H:/RNA_BULK/05_KEGG_GO_Analysis/60_GSEA_Ranks/01_RNK/run_1/E14_894_GL_stat.rnk	phenotype_Human_Phenotype_Ontology
HP:0006443	Patellar aplasia	http://compbio.charite.de/hpoweb/showterm?id=HP:0006443	-0.834188645	-2.189419508	0	5.63941345580997e-05	12	./Project_E14_894_GL_stat__DB_HPO_GSEA/HP_0006443.png	9	23522;51053;990;81620;8318;23594;157570;4998;29980	ENSG00000085840;ENSG00000091651;ENSG00000093009;ENSG00000094804;ENSG00000112312;ENSG00000156650;ENSG00000159147;ENSG00000167513;ENSG00000171320	E14_894_GL_stat	E14_894_GL_stat__DB_HPO	H:/RNA_BULK/05_KEGG_GO_Analysis/60_GSEA_Ranks/01_RNK/run_1/E14_894_GL_stat.rnk	phenotype_Human_Phenotype_Ontology
HP:0007874	Almond-shaped palpebral fissure	http://compbio.charite.de/hpoweb/showterm?id=HP:0007874	-0.732377111	-2.34801771	0	5.63941345580997e-05	28	./Project_E14_894_GL_stat__DB_HPO_GSEA/HP_0007874.png	14	5889;55120;672;5888;2189;7516;675;2177;55215;57697;2175;29089;83990;2187	ENSG00000012048;ENSG00000051180;ENSG00000077152;ENSG00000108384;ENSG00000115392;ENSG00000136492;ENSG00000139618;ENSG00000140525;ENSG00000144554;ENSG00000181544;ENSG00000187741;ENSG00000187790;ENSG00000196584;ENSG00000221829	E14_894_GL_stat	E14_894_GL_stat__DB_HPO	H:/RNA_BULK/05_KEGG_GO_Analysis/60_GSEA_Ranks/01_RNK/run_1/E14_894_GL_stat.rnk	phenotype_Human_Phenotype_Ontology
HP:0200005	Abnormal shape of the palpebral fissure	http://compbio.charite.de/hpoweb/showterm?id=HP:0200005	-0.732377111	-2.34801771	0	5.63941345580997e-05	28	./Project_E14_894_GL_stat__DB_HPO_GSEA/HP_0200005.png	14	5889;55120;672;5888;2189;7516;675;2177;55215;57697;2175;29089;83990;2187	ENSG00000012048;ENSG00000051180;ENSG00000077152;ENSG00000108384;ENSG00000115392;ENSG00000136492;ENSG00000139618;ENSG00000140525;ENSG00000144554;ENSG00000181544;ENSG00000187741;ENSG00000187790;ENSG00000196584;ENSG00000221829	E14_894_GL_stat	E14_894_GL_stat__DB_HPO	H:/RNA_BULK/05_KEGG_GO_Analysis/60_GSEA_Ranks/01_RNK/run_1/E14_894_GL_stat.rnk	phenotype_Human_Phenotype_Ontology
HP:0002246	Abnormality of the duodenum	http://compbio.charite.de/hpoweb/showterm?id=HP:0002246	-0.662416232	-2.376468771	0	6.44504394949711e-05	46	./Project_E14_894_GL_stat__DB_HPO_GSEA/HP_0002246.png	22	9702;5889;55120;672;8318;701;5888;2189;5885;7516;675;9184;2177;55215;1063;57697;2175;699;29089;83990;2187;64220	ENSG00000012048;ENSG00000051180;ENSG00000077152;ENSG00000093009;ENSG00000108384;ENSG00000115392;ENSG00000117724;ENSG00000136492;ENSG00000137868;ENSG00000139618;ENSG00000140525;ENSG00000144554;ENSG00000154473;ENSG00000156970;ENSG00000164754;ENSG00000166037;ENSG00000169679;ENSG00000181544;ENSG00000187741;ENSG00000187790;ENSG00000196584;ENSG00000221829	E14_894_GL_stat	E14_894_GL_stat__DB_HPO	H:/RNA_BULK/05_KEGG_GO_Analysis/60_GSEA_Ranks/01_RNK/run_1/E14_894_GL_stat.rnk	phenotype_Human_Phenotype_Ontology
HP:0005522	Pyridoxine-responsive sideroblastic anemia	http://compbio.charite.de/hpoweb/showterm?id=HP:0005522	-0.768342812	-2.37968702	0	6.94081656099689e-05	23	./Project_E14_894_GL_stat__DB_HPO_GSEA/HP_0005522.png	18	55163;2176;2178;55159;5889;55120;672;5888;2189;7516;675;2177;55215;57697;2175;29089;83990;2187	ENSG00000012048;ENSG00000051180;ENSG00000077152;ENSG00000108384;ENSG00000108439;ENSG00000112039;ENSG00000115392;ENSG00000136492;ENSG00000139618;ENSG00000140525;ENSG00000144554;ENSG00000158169;ENSG00000168411;ENSG00000181544;ENSG00000187741;ENSG00000187790;ENSG00000196584;ENSG00000221829	E14_894_GL_stat	E14_894_GL_stat__DB_HPO	H:/RNA_BULK/05_KEGG_GO_Analysis/60_GSEA_Ranks/01_RNK/run_1/E14_894_GL_stat.rnk	phenotype_Human_Phenotype_Ontology
HP:0010293	Aplasia/Hypoplasia of the uvula	http://compbio.charite.de/hpoweb/showterm?id=HP:0010293	-0.767738834	-2.381653077	0	7.51921794107996e-05	24	./Project_E14_894_GL_stat__DB_HPO_GSEA/HP_0010293.png	18	2176;2178;4920;55159;5889;55120;672;5888;2189;7516;675;2177;55215;57697;2175;29089;83990;2187	ENSG00000012048;ENSG00000051180;ENSG00000077152;ENSG00000108384;ENSG00000112039;ENSG00000115392;ENSG00000136492;ENSG00000139618;ENSG00000140525;ENSG00000144554;ENSG00000158169;ENSG00000168411;ENSG00000169071;ENSG00000181544;ENSG00000187741;ENSG00000187790;ENSG00000196584;ENSG00000221829	E14_894_GL_stat	E14_894_GL_stat__DB_HPO	H:/RNA_BULK/05_KEGG_GO_Analysis/60_GSEA_Ranks/01_RNK/run_1/E14_894_GL_stat.rnk	phenotype_Human_Phenotype_Ontology
HP:0100587	Abnormality of the preputium	http://compbio.charite.de/hpoweb/showterm?id=HP:0100587	-0.751098069	-2.386495422	0	8.20278320845087e-05	26	./Project_E14_894_GL_stat__DB_HPO_GSEA/HP_0100587.png	14	5889;55120;672;5888;2189;7516;675;2177;55215;57697;2175;29089;83990;2187	ENSG00000012048;ENSG00000051180;ENSG00000077152;ENSG00000108384;ENSG00000115392;ENSG00000136492;ENSG00000139618;ENSG00000140525;ENSG00000144554;ENSG00000181544;ENSG00000187741;ENSG00000187790;ENSG00000196584;ENSG00000221829	E14_894_GL_stat	E14_894_GL_stat__DB_HPO	H:/RNA_BULK/05_KEGG_GO_Analysis/60_GSEA_Ranks/01_RNK/run_1/E14_894_GL_stat.rnk	phenotype_Human_Phenotype_Ontology
HP:0006872	Cerebral hypoplasia	http://compbio.charite.de/hpoweb/showterm?id=HP:0006872	-0.66201317	-2.182622607	0	0.000132692081313176	31	./Project_E14_894_GL_stat__DB_HPO_GSEA/HP_0006872.png	13	55835;22995;9662;701;23310;55755;163786;6491;284403;9928;57082;259266;11113	ENSG00000066279;ENSG00000075702;ENSG00000103995;ENSG00000118193;ENSG00000122966;ENSG00000123473;ENSG00000136861;ENSG00000137812;ENSG00000151503;ENSG00000151849;ENSG00000156876;ENSG00000156970;ENSG00000174799	E14_894_GL_stat	E14_894_GL_stat__DB_HPO	H:/RNA_BULK/05_KEGG_GO_Analysis/60_GSEA_Ranks/01_RNK/run_1/E14_894_GL_stat.rnk	phenotype_Human_Phenotype_Ontology
HP:0006498	Aplasia/Hypoplasia of the patella	http://compbio.charite.de/hpoweb/showterm?id=HP:0006498	-0.705899452	-2.172673728	0	0.000195093222255048	21	./Project_E14_894_GL_stat__DB_HPO_GSEA/HP_0006498.png	12	8289;23522;9401;51053;990;81620;8318;23594;196528;157570;4998;29980	ENSG00000085840;ENSG00000091651;ENSG00000093009;ENSG00000094804;ENSG00000112312;ENSG00000117713;ENSG00000156650;ENSG00000159147;ENSG00000160957;ENSG00000167513;ENSG00000171320;ENSG00000189079	E14_894_GL_stat	E14_894_GL_stat__DB_HPO	H:/RNA_BULK/05_KEGG_GO_Analysis/60_GSEA_Ranks/01_RNK/run_1/E14_894_GL_stat.rnk	phenotype_Human_Phenotype_Ontology
HP:0100760	Clubbing of toes	http://compbio.charite.de/hpoweb/showterm?id=HP:0100760	-0.692356082	-2.173065084	0	0.000200512478428799	26	./Project_E14_894_GL_stat__DB_HPO_GSEA/HP_0100760.png	14	5889;55120;672;5888;2189;7516;675;2177;55215;57697;2175;29089;83990;2187	ENSG00000012048;ENSG00000051180;ENSG00000077152;ENSG00000108384;ENSG00000115392;ENSG00000136492;ENSG00000139618;ENSG00000140525;ENSG00000144554;ENSG00000181544;ENSG00000187741;ENSG00000187790;ENSG00000196584;ENSG00000221829	E14_894_GL_stat	E14_894_GL_stat__DB_HPO	H:/RNA_BULK/05_KEGG_GO_Analysis/60_GSEA_Ranks/01_RNK/run_1/E14_894_GL_stat.rnk	phenotype_Human_Phenotype_Ontology
HP:0000122	Unilateral renal agenesis	http://compbio.charite.de/hpoweb/showterm?id=HP:0000122	-0.660072856	-2.173546525	0	0.000206241406383908	30	./Project_E14_894_GL_stat__DB_HPO_GSEA/HP_0000122.png	13	55835;22995;412;9662;23310;55755;163786;6491;284403;9928;57082;259266;11113	ENSG00000066279;ENSG00000075702;ENSG00000101846;ENSG00000103995;ENSG00000118193;ENSG00000122966;ENSG00000123473;ENSG00000136861;ENSG00000137812;ENSG00000151503;ENSG00000151849;ENSG00000156876;ENSG00000174799	E14_894_GL_stat	E14_894_GL_stat__DB_HPO	H:/RNA_BULK/05_KEGG_GO_Analysis/60_GSEA_Ranks/01_RNK/run_1/E14_894_GL_stat.rnk	phenotype_Human_Phenotype_Ontology
HP:0009892	Anotia	http://compbio.charite.de/hpoweb/showterm?id=HP:0009892	-0.875984443	-2.158408566	0	0.000237448987613051	10	./Project_E14_894_GL_stat__DB_HPO_GSEA/HP_0009892.png	8	1147;51053;990;81620;8318;23594;4998;2187	ENSG00000085840;ENSG00000091651;ENSG00000093009;ENSG00000094804;ENSG00000112312;ENSG00000167513;ENSG00000181544;ENSG00000213341	E14_894_GL_stat	E14_894_GL_stat__DB_HPO	H:/RNA_BULK/05_KEGG_GO_Analysis/60_GSEA_Ranks/01_RNK/run_1/E14_894_GL_stat.rnk	phenotype_Human_Phenotype_Ontology
HP:0009824	Upper limb undergrowth	http://compbio.charite.de/hpoweb/showterm?id=HP:0009824	-0.53921938	-2.10812687	0	0.000682231481483353	62	./Project_E14_894_GL_stat__DB_HPO_GSEA/HP_0009824.png	26	2176;2178;324;57167;219844;25836;55159;1147;9401;5889;55120;672;157570;5888;2189;29980;7516;675;2177;55215;57697;2175;29089;83990;3930;2187	ENSG00000012048;ENSG00000051180;ENSG00000077152;ENSG00000101115;ENSG00000108384;ENSG00000112039;ENSG00000115392;ENSG00000134982;ENSG00000136492;ENSG00000139618;ENSG00000140525;ENSG00000143815;ENSG00000144554;ENSG00000158169;ENSG00000159147;ENSG00000160957;ENSG00000164190;ENSG00000168411;ENSG00000171320;ENSG00000181544;ENSG00000187741;ENSG00000187790;ENSG00000196584;ENSG00000198331;ENSG00000213341…	E14_894_GL_stat	E14_894_GL_stat__DB_HPO	H:/RNA_BULK/05_KEGG_GO_Analysis/60_GSEA_Ranks/01_RNK/run_1/E14_894_GL_stat.rnk	phenotype_Human_Phenotype_Ontology
HP:0030406	Primary peritoneal carcinoma	http://compbio.charite.de/hpoweb/showterm?id=HP:0030406	-0.781383193	-2.110419764	0	0.000694081656099689	14	./Project_E14_894_GL_stat__DB_HPO_GSEA/HP_0030406.png	8	580;4361;5889;672;11200;5888;675;83990	ENSG00000012048;ENSG00000020922;ENSG00000051180;ENSG00000108384;ENSG00000136492;ENSG00000138376;ENSG00000139618;ENSG00000183765	E14_894_GL_stat	E14_894_GL_stat__DB_HPO	H:/RNA_BULK/05_KEGG_GO_Analysis/60_GSEA_Ranks/01_RNK/run_1/E14_894_GL_stat.rnk	phenotype_Human_Phenotype_Ontology
HP:0100542	Abnormal localization of kidney	http://compbio.charite.de/hpoweb/showterm?id=HP:0100542	-0.497181312	-2.10919735	0	0.000699287268520436	101	./Project_E14_894_GL_stat__DB_HPO_GSEA/HP_0100542.png	52	5781;6885;25782;23384;673;9508;3192;6605;79728;8085;27125;128637;5908;2969;7403;2176;2178;6651;324;5982;10743;8289;57167;3845;25778;25836;55159;6309;5894;9401;5932;5889;23592;81839;55120;672;9031;1763;196528;157570;5888;2189;7516;675;2177;55215;57697;2175;29089;83990;2187;64220	ENSG00000009954;ENSG00000012048;ENSG00000049541;ENSG00000051180;ENSG00000072364;ENSG00000073584;ENSG00000077152;ENSG00000083093;ENSG00000100014;ENSG00000101115;ENSG00000101773;ENSG00000108384;ENSG00000108557;ENSG00000109929;ENSG00000112039;ENSG00000115392;ENSG00000117713;ENSG00000118873;ENSG00000125875;ENSG00000127314;ENSG00000132155;ENSG00000133059;ENSG00000133703;ENSG00000134982;ENSG00000135341…	E14_894_GL_stat	E14_894_GL_stat__DB_HPO	H:/RNA_BULK/05_KEGG_GO_Analysis/60_GSEA_Ranks/01_RNK/run_1/E14_894_GL_stat.rnk	phenotype_Human_Phenotype_Ontology
HP:0012125	Prostate cancer	http://compbio.charite.de/hpoweb/showterm?id=HP:0012125	-0.731305568	-2.102562407	0	0.000734435240756647	17	./Project_E14_894_GL_stat__DB_HPO_GSEA/HP_0012125.png	8	580;4361;5889;672;11200;5888;675;83990	ENSG00000012048;ENSG00000020922;ENSG00000051180;ENSG00000108384;ENSG00000136492;ENSG00000138376;ENSG00000139618;ENSG00000183765	E14_894_GL_stat	E14_894_GL_stat__DB_HPO	H:/RNA_BULK/05_KEGG_GO_Analysis/60_GSEA_Ranks/01_RNK/run_1/E14_894_GL_stat.rnk	phenotype_Human_Phenotype_Ontology
HP:0100787	Prostate neoplasm	http://compbio.charite.de/hpoweb/showterm?id=HP:0100787	-0.731305568	-2.102562407	0	0.000734435240756647	17	./Project_E14_894_GL_stat__DB_HPO_GSEA/HP_0100787.png	8	580;4361;5889;672;11200;5888;675;83990	ENSG00000012048;ENSG00000020922;ENSG00000051180;ENSG00000108384;ENSG00000136492;ENSG00000138376;ENSG00000139618;ENSG00000183765	E14_894_GL_stat	E14_894_GL_stat__DB_HPO	H:/RNA_BULK/05_KEGG_GO_Analysis/60_GSEA_Ranks/01_RNK/run_1/E14_894_GL_stat.rnk	phenotype_Human_Phenotype_Ontology
HP:0009484	Deviation of the hand or of fingers of the hand	http://compbio.charite.de/hpoweb/showterm?id=HP:0009484	-0.429912012	-2.093759048	0	0.000840785278866214	242	./Project_E14_894_GL_stat__DB_HPO_GSEA/HP_0009484.png	75	157680;25942;2969;5048;2176;2178;197131;3480;5982;10743;57167;3845;374654;25836;4089;4920;23522;55159;5894;51715;5591;26227;9319;54880;2033;5932;55835;51053;9949;990;9702;5889;22995;23592;10293;5925;55120;5116;672;9031;9126;81620;8318;23594;2146;641;701;145173;8243;157570;5888;2189;5885;4998;29980;7516;57211;675;9184;2177;55215;57697;5295;2175;699;10733;29089;171023;1062;83990;3930;2187;51621;150…	ENSG00000007168;ENSG00000009954;ENSG00000012048;ENSG00000049541;ENSG00000051180;ENSG00000071539;ENSG00000072501;ENSG00000077152;ENSG00000085840;ENSG00000091651;ENSG00000092621;ENSG00000093009;ENSG00000094804;ENSG00000100393;ENSG00000101115;ENSG00000101773;ENSG00000101935;ENSG00000103995;ENSG00000106462;ENSG00000108055;ENSG00000108384;ENSG00000108557;ENSG00000112039;ENSG00000112210;ENSG00000112312…	E14_894_GL_stat	E14_894_GL_stat__DB_HPO	H:/RNA_BULK/05_KEGG_GO_Analysis/60_GSEA_Ranks/01_RNK/run_1/E14_894_GL_stat.rnk	phenotype_Human_Phenotype_Ontology
HP:0040012	Chromosome breakage	http://compbio.charite.de/hpoweb/showterm?id=HP:0040012	-0.806766234	-2.089912599	0	0.000922357400772475	13	./Project_E14_894_GL_stat__DB_HPO_GSEA/HP_0040012.png	11	2176;2178;165918;2332;55120;641;675;2177;55215;2175;83990	ENSG00000102081;ENSG00000112039;ENSG00000115392;ENSG00000136492;ENSG00000139618;ENSG00000140525;ENSG00000144554;ENSG00000158169;ENSG00000163961;ENSG00000187741;ENSG00000197299	E14_894_GL_stat	E14_894_GL_stat__DB_HPO	H:/RNA_BULK/05_KEGG_GO_Analysis/60_GSEA_Ranks/01_RNK/run_1/E14_894_GL_stat.rnk	phenotype_Human_Phenotype_Ontology
HP:0011027	Abnormality of the fallopian tube	http://compbio.charite.de/hpoweb/showterm?id=HP:0011027	-0.69110414	-2.08622751	0	0.000941536855230882	22	./Project_E14_894_GL_stat__DB_HPO_GSEA/HP_0011027.png	11	219844;374654;580;4361;5889;672;11200;5888;675;83990;2187	ENSG00000012048;ENSG00000020922;ENSG00000051180;ENSG00000108384;ENSG00000136492;ENSG00000138376;ENSG00000139618;ENSG00000166813;ENSG00000181544;ENSG00000183765;ENSG00000198331	E14_894_GL_stat	E14_894_GL_stat__DB_HPO	H:/RNA_BULK/05_KEGG_GO_Analysis/60_GSEA_Ranks/01_RNK/run_1/E14_894_GL_stat.rnk	phenotype_Human_Phenotype_Ontology
HP:0000076	Vesicoureteral reflux	http://compbio.charite.de/hpoweb/showterm?id=HP:0000076	-0.500829853	-2.066668716	0	0.00138225623427512	84	./Project_E14_894_GL_stat__DB_HPO_GSEA/HP_0000076.png	44	55209;29920;6885;29072;3192;4297;79648;421;7353;27125;84720;546;2969;23141;7840;5982;64324;57167;25778;25836;9401;4774;55835;22995;81839;9031;9126;8318;9662;23310;8243;55755;5885;163786;221037;6491;284403;9928;171023;57082;259266;64220;11113;3481	ENSG00000009954;ENSG00000049541;ENSG00000066279;ENSG00000070010;ENSG00000072364;ENSG00000072501;ENSG00000075702;ENSG00000085224;ENSG00000093009;ENSG00000099889;ENSG00000101115;ENSG00000103995;ENSG00000108055;ENSG00000116127;ENSG00000118058;ENSG00000118193;ENSG00000122966;ENSG00000123473;ENSG00000133059;ENSG00000135341;ENSG00000136861;ENSG00000137812;ENSG00000137868;ENSG00000143811;ENSG00000147316…	E14_894_GL_stat	E14_894_GL_stat__DB_HPO	H:/RNA_BULK/05_KEGG_GO_Analysis/60_GSEA_Ranks/01_RNK/run_1/E14_894_GL_stat.rnk	phenotype_Human_Phenotype_Ontology
HP:0001217	Clubbing	http://compbio.charite.de/hpoweb/showterm?id=HP:0001217	-0.564509632	-2.064815526	0	0.00139105531909979	47	./Project_E14_894_GL_stat__DB_HPO_GSEA/HP_0001217.png	24	56916;987;2176;2178;4141;4089;55159;5889;55120;672;7015;8318;657;5888;2189;7516;675;2177;55215;57697;2175;29089;83990;2187	ENSG00000012048;ENSG00000051180;ENSG00000077152;ENSG00000093009;ENSG00000107779;ENSG00000108384;ENSG00000112039;ENSG00000115392;ENSG00000136492;ENSG00000139618;ENSG00000140525;ENSG00000141646;ENSG00000144554;ENSG00000158169;ENSG00000163104;ENSG00000164362;ENSG00000166986;ENSG00000168411;ENSG00000181544;ENSG00000187741;ENSG00000187790;ENSG00000196584;ENSG00000198589;ENSG00000221829	E14_894_GL_stat	E14_894_GL_stat__DB_HPO	H:/RNA_BULK/05_KEGG_GO_Analysis/60_GSEA_Ranks/01_RNK/run_1/E14_894_GL_stat.rnk	phenotype_Human_Phenotype_Ontology
HP:0008678	Renal hypoplasia/aplasia	http://compbio.charite.de/hpoweb/showterm?id=HP:0008678	-0.450787729	-2.061115979	0	0.00149156731402647	164	./Project_E14_894_GL_stat__DB_HPO_GSEA/HP_0008678.png	61	546;1718;5908;2969;5727;7403;2176;57560;23141;2178;6651;324;5982;10743;8289;57167;374654;25836;55159;89891;4774;26227;54880;55835;84919;4174;5889;22995;23592;81839;55120;672;9031;412;9662;23310;145173;196528;55755;5888;2189;5885;163786;7516;675;2177;55215;221037;1063;57697;2175;6491;284403;9928;29089;57082;83990;2187;259266;64220;11113	ENSG00000009954;ENSG00000012048;ENSG00000049541;ENSG00000051180;ENSG00000066279;ENSG00000068885;ENSG00000075702;ENSG00000077152;ENSG00000085224;ENSG00000092621;ENSG00000100297;ENSG00000101115;ENSG00000101846;ENSG00000103995;ENSG00000108384;ENSG00000108557;ENSG00000112039;ENSG00000115392;ENSG00000116133;ENSG00000117713;ENSG00000117724;ENSG00000118193;ENSG00000119333;ENSG00000122966;ENSG00000123473…	E14_894_GL_stat	E14_894_GL_stat__DB_HPO	H:/RNA_BULK/05_KEGG_GO_Analysis/60_GSEA_Ranks/01_RNK/run_1/E14_894_GL_stat.rnk	phenotype_Human_Phenotype_Ontology
HP:0000568	Microphthalmia	http://compbio.charite.de/hpoweb/showterm?id=HP:0000568	-0.455012472	-2.056582201	0	0.00150384358821599	154	./Project_E14_894_GL_stat__DB_HPO_GSEA/HP_0000568.png	59	2071;84892;128637;1806;157680;25942;79718;10058;5727;9640;729920;2176;2178;3516;57167;3845;219844;374654;4089;55159;27229;9401;26227;9319;54880;5932;84197;56006;9702;5889;5925;55120;203068;672;23347;3149;701;157570;5888;2189;63901;29980;7516;675;9184;2177;55215;221037;1063;57697;2175;699;3832;9928;10733;29089;83990;2187;64220	ENSG00000012048;ENSG00000029993;ENSG00000051180;ENSG00000071539;ENSG00000077152;ENSG00000092621;ENSG00000101115;ENSG00000101596;ENSG00000101773;ENSG00000105771;ENSG00000108384;ENSG00000112039;ENSG00000115392;ENSG00000115657;ENSG00000117724;ENSG00000118193;ENSG00000125875;ENSG00000132549;ENSG00000133703;ENSG00000136492;ENSG00000137822;ENSG00000137868;ENSG00000138160;ENSG00000139618;ENSG00000139687…	E14_894_GL_stat	E14_894_GL_stat__DB_HPO	H:/RNA_BULK/05_KEGG_GO_Analysis/60_GSEA_Ranks/01_RNK/run_1/E14_894_GL_stat.rnk	phenotype_Human_Phenotype_Ontology
HP:0004311	Abnormal macrophage morphology	http://compbio.charite.de/hpoweb/showterm?id=HP:0004311	0.73600676672676	2.16808459921482	0	0.0119697598911432	20	./Project_E14_894_GL_stat__DB_HPO_GSEA/HP_0004311.png	13	348;1535;201294;26191;4688;6813;6445;4758;10577;55315;6609;3459;5873	ENSG00000027697;ENSG00000051523;ENSG00000069974;ENSG00000076944;ENSG00000092929;ENSG00000102683;ENSG00000116701;ENSG00000119655;ENSG00000130203;ENSG00000134242;ENSG00000166311;ENSG00000198246;ENSG00000204386	E14_894_GL_stat	E14_894_GL_stat__DB_HPO	H:/RNA_BULK/05_KEGG_GO_Analysis/60_GSEA_Ranks/01_RNK/run_1/E14_894_GL_stat.rnk	phenotype_Human_Phenotype_Ontology
HP:0003300	Ovoid vertebral bodies	http://compbio.charite.de/hpoweb/showterm?id=HP:0003300	0.697095511339599	2.11981925563829	0	0.0217631998020786	21	./Project_E14_894_GL_stat__DB_HPO_GSEA/HP_0003300.png	13	79158;4000;2799;2335;6448;2200;138050;50485;2588;4054;126792;4669;4882	ENSG00000108784;ENSG00000111670;ENSG00000115414;ENSG00000135677;ENSG00000138375;ENSG00000141012;ENSG00000159899;ENSG00000160789;ENSG00000165102;ENSG00000166147;ENSG00000168056;ENSG00000176022;ENSG00000181523	E14_894_GL_stat	E14_894_GL_stat__DB_HPO	H:/RNA_BULK/05_KEGG_GO_Analysis/60_GSEA_Ranks/01_RNK/run_1/E14_894_GL_stat.rnk	phenotype_Human_Phenotype_Ontology
HP:0003565	Elevated erythrocyte sedimentation rate	http://compbio.charite.de/hpoweb/showterm?id=HP:0003565	0.768502134214509	1.96330387972219	0	0.045999490490757	12	./Project_E14_894_GL_stat__DB_HPO_GSEA/HP_0003565.png	10	7040;340061;26191;10095;4282;144811;7132;5696;4615;3459	ENSG00000027697;ENSG00000067182;ENSG00000105329;ENSG00000130429;ENSG00000134242;ENSG00000172936;ENSG00000179630;ENSG00000184584;ENSG00000204264;ENSG00000240972	E14_894_GL_stat	E14_894_GL_stat__DB_HPO	H:/RNA_BULK/05_KEGG_GO_Analysis/60_GSEA_Ranks/01_RNK/run_1/E14_894_GL_stat.rnk	phenotype_Human_Phenotype_Ontology
HP:0025021	Abnormal erythrocyte sedimentation rate	http://compbio.charite.de/hpoweb/showterm?id=HP:0025021	0.768502134214509	1.96330387972219	0	0.045999490490757	12	./Project_E14_894_GL_stat__DB_HPO_GSEA/HP_0025021.png	10	7040;340061;26191;10095;4282;144811;7132;5696;4615;3459	ENSG00000027697;ENSG00000067182;ENSG00000105329;ENSG00000130429;ENSG00000134242;ENSG00000172936;ENSG00000179630;ENSG00000184584;ENSG00000204264;ENSG00000240972	E14_894_GL_stat	E14_894_GL_stat__DB_HPO	H:/RNA_BULK/05_KEGG_GO_Analysis/60_GSEA_Ranks/01_RNK/run_1/E14_894_GL_stat.rnk	phenotype_Human_Phenotype_Ontology
HP:0002371	Loss of speech	http://compbio.charite.de/hpoweb/showterm?id=HP:0002371	0.671579683102141	2.0417338289864	0	0.0471535995711703	24	./Project_E14_894_GL_stat__DB_HPO_GSEA/HP_0002371.png	11	2760;8878;215;2896;5660;138050;10577;64207;203228;11160;5538	ENSG00000030582;ENSG00000101986;ENSG00000119655;ENSG00000119669;ENSG00000131238;ENSG00000147475;ENSG00000147894;ENSG00000161011;ENSG00000165102;ENSG00000196743;ENSG00000197746	E14_894_GL_stat	E14_894_GL_stat__DB_HPO	H:/RNA_BULK/05_KEGG_GO_Analysis/60_GSEA_Ranks/01_RNK/run_1/E14_894_GL_stat.rnk	phenotype_Human_Phenotype_Ontology
HP:0031365	Macular purpura	http://compbio.charite.de/hpoweb/showterm?id=HP:0031365	0.653046043820506	1.97098804564664	0	0.049209012885811	21	./Project_E14_894_GL_stat__DB_HPO_GSEA/HP_0031365.png	12	348;5023;7456;3674;7454;51206;5184;3690;2629;9103;5873;113189	ENSG00000005961;ENSG00000015285;ENSG00000069974;ENSG00000088053;ENSG00000108405;ENSG00000115935;ENSG00000124299;ENSG00000130203;ENSG00000143226;ENSG00000169105;ENSG00000177628;ENSG00000244682;ENSG00000259207	E14_894_GL_stat	E14_894_GL_stat__DB_HPO	H:/RNA_BULK/05_KEGG_GO_Analysis/60_GSEA_Ranks/01_RNK/run_1/E14_894_GL_stat.rnk	phenotype_Human_Phenotype_Ontology
HP:0005406	Recurrent bacterial skin infections	http://compbio.charite.de/hpoweb/showterm?id=HP:0005406	0.801850137993714	2.02231747014709	0	0.0522316795249886	12	./Project_E14_894_GL_stat__DB_HPO_GSEA/HP_0005406.png	6	1535;1075;695;4688;81704;3587	ENSG00000010671;ENSG00000051523;ENSG00000107099;ENSG00000109861;ENSG00000110324;ENSG00000116701	E14_894_GL_stat	E14_894_GL_stat__DB_HPO	H:/RNA_BULK/05_KEGG_GO_Analysis/60_GSEA_Ranks/01_RNK/run_1/E14_894_GL_stat.rnk	phenotype_Human_Phenotype_Ontology
HP:0200041	Skin erosion	http://compbio.charite.de/hpoweb/showterm?id=HP:0200041	0.817636372565537	1.97386811509582	0	0.0539999395089075	10	./Project_E14_894_GL_stat__DB_HPO_GSEA/HP_0200041.png	6	5339;4000;1294;3691;3728;3914	ENSG00000114270;ENSG00000132470;ENSG00000160789;ENSG00000173801;ENSG00000178209;ENSG00000196878	E14_894_GL_stat	E14_894_GL_stat__DB_HPO	H:/RNA_BULK/05_KEGG_GO_Analysis/60_GSEA_Ranks/01_RNK/run_1/E14_894_GL_stat.rnk	phenotype_Human_Phenotype_Ontology
HP:0008404	Nail dystrophy	http://compbio.charite.de/hpoweb/showterm?id=HP:0008404	0.540086017565101	1.9826874790404	0	0.0556516109224581	56	./Project_E14_894_GL_stat__DB_HPO_GSEA/HP_0008404.png	16	2316;5339;340061;1075;4914;19;2697;1294;860;977;6303;3691;4851;3728;64840;3914	ENSG00000102312;ENSG00000109861;ENSG00000114270;ENSG00000124813;ENSG00000130066;ENSG00000132470;ENSG00000148400;ENSG00000152661;ENSG00000165029;ENSG00000173801;ENSG00000177697;ENSG00000178209;ENSG00000184584;ENSG00000196878;ENSG00000196924;ENSG00000198400	E14_894_GL_stat	E14_894_GL_stat__DB_HPO	H:/RNA_BULK/05_KEGG_GO_Analysis/60_GSEA_Ranks/01_RNK/run_1/E14_894_GL_stat.rnk	phenotype_Human_Phenotype_Ontology
HP:0003306	Spinal rigidity	http://compbio.charite.de/hpoweb/showterm?id=HP:0003306	0.619192279467689	1.98771893948139	0	0.0602115194524174	29	./Project_E14_894_GL_stat__DB_HPO_GSEA/HP_0003306.png	9	284119;3339;4000;23345;84876;10585;10555;90;57190	ENSG00000115170;ENSG00000130714;ENSG00000131018;ENSG00000142798;ENSG00000160789;ENSG00000162430;ENSG00000169692;ENSG00000177469;ENSG00000276045	E14_894_GL_stat	E14_894_GL_stat__DB_HPO	H:/RNA_BULK/05_KEGG_GO_Analysis/60_GSEA_Ranks/01_RNK/run_1/E14_894_GL_stat.rnk	phenotype_Human_Phenotype_Ontology
HP:0000967	Petechiae	http://compbio.charite.de/hpoweb/showterm?id=HP:0000967	0.721100874845258	1.99646527867778	0	0.0637661754200903	15	./Project_E14_894_GL_stat__DB_HPO_GSEA/HP_0000967.png	9	348;7456;3674;7454;5184;3690;2629;9103;5873	ENSG00000005961;ENSG00000015285;ENSG00000069974;ENSG00000115935;ENSG00000124299;ENSG00000130203;ENSG00000143226;ENSG00000177628;ENSG00000244682;ENSG00000259207	E14_894_GL_stat	E14_894_GL_stat__DB_HPO	H:/RNA_BULK/05_KEGG_GO_Analysis/60_GSEA_Ranks/01_RNK/run_1/E14_894_GL_stat.rnk	phenotype_Human_Phenotype_Ontology
HP:0008197	Absence of pubertal development	http://compbio.charite.de/hpoweb/showterm?id=HP:0008197	0.765932625670636	1.91353572613483	0	0.0708858507839131	11	./Project_E14_894_GL_stat__DB_HPO_GSEA/HP_0008197.png	6	6866;4000;9394;81848;26012;1848	ENSG00000136720;ENSG00000139318;ENSG00000160789;ENSG00000165802;ENSG00000166863;ENSG00000187678	E14_894_GL_stat	E14_894_GL_stat__DB_HPO	H:/RNA_BULK/05_KEGG_GO_Analysis/60_GSEA_Ranks/01_RNK/run_1/E14_894_GL_stat.rnk	phenotype_Human_Phenotype_Ontology
HP:0011034	Amyloidosis	http://compbio.charite.de/hpoweb/showterm?id=HP:0011034	0.799081640772754	1.91445459335231	0	0.0750830393171711	10	./Project_E14_894_GL_stat__DB_HPO_GSEA/HP_0011034.png	5	4069;1471;348;2934;7132	ENSG00000067182;ENSG00000090382;ENSG00000101439;ENSG00000130203;ENSG00000148180	E14_894_GL_stat	E14_894_GL_stat__DB_HPO	H:/RNA_BULK/05_KEGG_GO_Analysis/60_GSEA_Ranks/01_RNK/run_1/E14_894_GL_stat.rnk	phenotype_Human_Phenotype_Ontology
HP:0007556	Plantar hyperkeratosis	http://compbio.charite.de/hpoweb/showterm?id=HP:0007556	0.661069960951068	1.91992468884093	0.00193798449236825	0.076715279302327	20	./Project_E14_894_GL_stat__DB_HPO_GSEA/HP_0007556.png	7	5339;3248;1075;2697;3691;3858;3914	ENSG00000109861;ENSG00000132470;ENSG00000152661;ENSG00000164120;ENSG00000178209;ENSG00000186395;ENSG00000196878	E14_894_GL_stat	E14_894_GL_stat__DB_HPO	H:/RNA_BULK/05_KEGG_GO_Analysis/60_GSEA_Ranks/01_RNK/run_1/E14_894_GL_stat.rnk	phenotype_Human_Phenotype_Ontology
HP:0001605	Vocal cord paralysis	http://compbio.charite.de/hpoweb/showterm?id=HP:0001605	0.579509712805447	1.75144446456039	0.00193798449236825	0.0927656391563599	22	./Project_E14_894_GL_stat__DB_HPO_GSEA/HP_0001605.png	10	5376;4000;23345;1639;55654;4191;6390;2010;79188;6391	ENSG00000102119;ENSG00000109099;ENSG00000117118;ENSG00000131018;ENSG00000135956;ENSG00000143252;ENSG00000146701;ENSG00000160789;ENSG00000170876;ENSG00000204843	E14_894_GL_stat	E14_894_GL_stat__DB_HPO	H:/RNA_BULK/05_KEGG_GO_Analysis/60_GSEA_Ranks/01_RNK/run_1/E14_894_GL_stat.rnk	phenotype_Human_Phenotype_Ontology
HP:0031801	Vocal cord dysfunction	http://compbio.charite.de/hpoweb/showterm?id=HP:0031801	0.579509712805447	1.75144446456039	0.00193798449236825	0.0927656391563599	22	./Project_E14_894_GL_stat__DB_HPO_GSEA/HP_0031801.png	10	5376;4000;23345;1639;55654;4191;6390;2010;79188;6391	ENSG00000102119;ENSG00000109099;ENSG00000117118;ENSG00000131018;ENSG00000135956;ENSG00000143252;ENSG00000146701;ENSG00000160789;ENSG00000170876;ENSG00000204843	E14_894_GL_stat	E14_894_GL_stat__DB_HPO	H:/RNA_BULK/05_KEGG_GO_Analysis/60_GSEA_Ranks/01_RNK/run_1/E14_894_GL_stat.rnk	phenotype_Human_Phenotype_Ontology
HP:0002155	Hypertriglyceridemia	http://compbio.charite.de/hpoweb/showterm?id=HP:0002155	0.529422782428986	1.88621013488604	0	0.0935092151495976	42	./Project_E14_894_GL_stat__DB_HPO_GSEA/HP_0002155.png	18	284119;348;201294;19;4000;23345;2314;10555;6813;182;10165;55315;5696;57104;2010;6609;10522;79188	ENSG00000004864;ENSG00000076944;ENSG00000092929;ENSG00000101384;ENSG00000102119;ENSG00000130203;ENSG00000131018;ENSG00000160789;ENSG00000165029;ENSG00000166311;ENSG00000169692;ENSG00000170876;ENSG00000177030;ENSG00000177469;ENSG00000177666;ENSG00000177731;ENSG00000198246;ENSG00000204264	E14_894_GL_stat	E14_894_GL_stat__DB_HPO	H:/RNA_BULK/05_KEGG_GO_Analysis/60_GSEA_Ranks/01_RNK/run_1/E14_894_GL_stat.rnk	phenotype_Human_Phenotype_Ontology
HP:0000134	Female hypogonadism	http://compbio.charite.de/hpoweb/showterm?id=HP:0000134	0.681690064046387	1.76916188094473	0.00772200770710037	0.0941258391439899	12	./Project_E14_894_GL_stat__DB_HPO_GSEA/HP_0000134.png	5	6866;9394;81848;26012;1848	ENSG00000136720;ENSG00000139318;ENSG00000165802;ENSG00000166863;ENSG00000187678	E14_894_GL_stat	E14_894_GL_stat__DB_HPO	H:/RNA_BULK/05_KEGG_GO_Analysis/60_GSEA_Ranks/01_RNK/run_1/E14_894_GL_stat.rnk	phenotype_Human_Phenotype_Ontology
HP:0002652	Skeletal dysplasia	http://compbio.charite.de/hpoweb/showterm?id=HP:0002652	0.432364139338689	1.77160607647008	0	0.0950729413575988	103	./Project_E14_894_GL_stat__DB_HPO_GSEA/HP_0002652.png	42	2316;71;3339;7040;2697;9394;860;7305;5476;10484;81848;3425;5192;2879;26012;2077;57728;2335;1836;54187;9871;5191;4758;5264;50485;51082;55699;1848;755;5034;2137;4054;8504;126792;51626;5830;51025;224;9742;79659;5190;60	ENSG00000011600;ENSG00000012232;ENSG00000034693;ENSG00000064601;ENSG00000067704;ENSG00000072210;ENSG00000075624;ENSG00000095380;ENSG00000100934;ENSG00000105329;ENSG00000105722;ENSG00000107537;ENSG00000112357;ENSG00000115414;ENSG00000124587;ENSG00000124813;ENSG00000127415;ENSG00000136720;ENSG00000138036;ENSG00000138375;ENSG00000139197;ENSG00000139318;ENSG00000142798;ENSG00000150961;ENSG00000152661…	E14_894_GL_stat	E14_894_GL_stat__DB_HPO	H:/RNA_BULK/05_KEGG_GO_Analysis/60_GSEA_Ranks/01_RNK/run_1/E14_894_GL_stat.rnk	phenotype_Human_Phenotype_Ontology
HP:0004371	Abnormality of glycosaminoglycan metabolism	http://compbio.charite.de/hpoweb/showterm?id=HP:0004371	0.666061792621644	1.791152559	0.00598802394014366	0.0952139991340938	14	./Project_E14_894_GL_stat__DB_HPO_GSEA/HP_0004371.png	9	79158;2799;3425;6448;138050;2588;2517;3423;4669	ENSG00000010404;ENSG00000108784;ENSG00000111670;ENSG00000127415;ENSG00000135677;ENSG00000141012;ENSG00000165102;ENSG00000179163;ENSG00000181523	E14_894_GL_stat	E14_894_GL_stat__DB_HPO	H:/RNA_BULK/05_KEGG_GO_Analysis/60_GSEA_Ranks/01_RNK/run_1/E14_894_GL_stat.rnk	phenotype_Human_Phenotype_Ontology
HP:0011020	Abnormality of mucopolysaccharide metabolism	http://compbio.charite.de/hpoweb/showterm?id=HP:0011020	0.666061792621644	1.791152559	0.00598802394014366	0.0952139991340938	14	./Project_E14_894_GL_stat__DB_HPO_GSEA/HP_0011020.png	9	79158;2799;3425;6448;138050;2588;2517;3423;4669	ENSG00000010404;ENSG00000108784;ENSG00000111670;ENSG00000127415;ENSG00000135677;ENSG00000141012;ENSG00000165102;ENSG00000179163;ENSG00000181523	E14_894_GL_stat	E14_894_GL_stat__DB_HPO	H:/RNA_BULK/05_KEGG_GO_Analysis/60_GSEA_Ranks/01_RNK/run_1/E14_894_GL_stat.rnk	phenotype_Human_Phenotype_Ontology
HP:0030012	Abnormal female reproductive system physiology	http://compbio.charite.de/hpoweb/showterm?id=HP:0030012	0.582736463840044	1.75167047526908	0.0157480314650629	0.0952799482244031	21	./Project_E14_894_GL_stat__DB_HPO_GSEA/HP_0030012.png	9	6866;9394;81848;26012;3106;1848;6253;5447;84818	ENSG00000125744;ENSG00000127948;ENSG00000136720;ENSG00000139318;ENSG00000163702;ENSG00000165802;ENSG00000166863;ENSG00000187678;ENSG00000234745	E14_894_GL_stat	E14_894_GL_stat__DB_HPO	H:/RNA_BULK/05_KEGG_GO_Analysis/60_GSEA_Ranks/01_RNK/run_1/E14_894_GL_stat.rnk	phenotype_Human_Phenotype_Ontology
HP:0003691	Scapular winging	http://compbio.charite.de/hpoweb/showterm?id=HP:0003691	0.503866287843113	1.76944765748782	0.00187265917252311	0.0954019540414754	43	./Project_E14_894_GL_stat__DB_HPO_GSEA/HP_0003691.png	13	2316;10801;4000;8878;7084;23345;9820;83636;57190;2138;3913;9200;6445	ENSG00000044090;ENSG00000102683;ENSG00000104313;ENSG00000131018;ENSG00000131943;ENSG00000160789;ENSG00000161011;ENSG00000162430;ENSG00000165996;ENSG00000166548;ENSG00000172037;ENSG00000184640;ENSG00000196924	E14_894_GL_stat	E14_894_GL_stat__DB_HPO	H:/RNA_BULK/05_KEGG_GO_Analysis/60_GSEA_Ranks/01_RNK/run_1/E14_894_GL_stat.rnk	phenotype_Human_Phenotype_Ontology
HP:0002231	Sparse body hair	http://compbio.charite.de/hpoweb/showterm?id=HP:0002231	0.592137359083644	1.77183532748101	0.00560747662503275	0.0965382693107297	21	./Project_E14_894_GL_stat__DB_HPO_GSEA/HP_0002231.png	9	6866;1075;4000;9394;81848;3691;26012;3914;1848	ENSG00000109861;ENSG00000132470;ENSG00000136720;ENSG00000139318;ENSG00000160789;ENSG00000165802;ENSG00000166863;ENSG00000187678;ENSG00000196878	E14_894_GL_stat	E14_894_GL_stat__DB_HPO	H:/RNA_BULK/05_KEGG_GO_Analysis/60_GSEA_Ranks/01_RNK/run_1/E14_894_GL_stat.rnk	phenotype_Human_Phenotype_Ontology
HP:0001065	Striae distensae	http://compbio.charite.de/hpoweb/showterm?id=HP:0001065	0.680845842441729	1.77358837929362	0.0104821802715258	0.0966579037363471	13	./Project_E14_894_GL_stat__DB_HPO_GSEA/HP_0001065.png	6	7048;6452;50940;2200;4088;5573	ENSG00000087266;ENSG00000108946;ENSG00000128655;ENSG00000163513;ENSG00000166147;ENSG00000166949	E14_894_GL_stat	E14_894_GL_stat__DB_HPO	H:/RNA_BULK/05_KEGG_GO_Analysis/60_GSEA_Ranks/01_RNK/run_1/E14_894_GL_stat.rnk	phenotype_Human_Phenotype_Ontology
HP:0002828	Multiple joint contractures	http://compbio.charite.de/hpoweb/showterm?id=HP:0002828	0.723454671219378	1.75168331303884	0.00609756096321634	0.0967457935817016	10	./Project_E14_894_GL_stat__DB_HPO_GSEA/HP_0002828.png	3	2316;4000;57190	ENSG00000160789;ENSG00000162430;ENSG00000196924	E14_894_GL_stat	E14_894_GL_stat__DB_HPO	H:/RNA_BULK/05_KEGG_GO_Analysis/60_GSEA_Ranks/01_RNK/run_1/E14_894_GL_stat.rnk	phenotype_Human_Phenotype_Ontology
HP:0001100	Heterochromia iridis	http://compbio.charite.de/hpoweb/showterm?id=HP:0001100	0.70462490672571	1.75338545672852	0.0118577074864472	0.0968462391192497	11	./Project_E14_894_GL_stat__DB_HPO_GSEA/HP_0001100.png	2	3815;71	ENSG00000157404;ENSG00000184009	E14_894_GL_stat	E14_894_GL_stat__DB_HPO	H:/RNA_BULK/05_KEGG_GO_Analysis/60_GSEA_Ranks/01_RNK/run_1/E14_894_GL_stat.rnk	phenotype_Human_Phenotype_Ontology
HP:0200064	Asymmetry of iris pigmentation	http://compbio.charite.de/hpoweb/showterm?id=HP:0200064	0.70462490672571	1.75338545672852	0.0118577074864472	0.0968462391192497	11	./Project_E14_894_GL_stat__DB_HPO_GSEA/HP_0200064.png	2	3815;71	ENSG00000157404;ENSG00000184009	E14_894_GL_stat	E14_894_GL_stat__DB_HPO	H:/RNA_BULK/05_KEGG_GO_Analysis/60_GSEA_Ranks/01_RNK/run_1/E14_894_GL_stat.rnk	phenotype_Human_Phenotype_Ontology
HP:0010230	Cone-shaped epiphyses of the phalanges of the hand	http://compbio.charite.de/hpoweb/showterm?id=HP:0010230	0.646806082784775	1.74543897056898	0.00798403192019155	0.0971301069427551	15	./Project_E14_894_GL_stat__DB_HPO_GSEA/HP_0010230.png	6	2316;860;2879;5573;7227;4882	ENSG00000104447;ENSG00000108946;ENSG00000124813;ENSG00000159899;ENSG00000167468;ENSG00000196924	E14_894_GL_stat	E14_894_GL_stat__DB_HPO	H:/RNA_BULK/05_KEGG_GO_Analysis/60_GSEA_Ranks/01_RNK/run_1/E14_894_GL_stat.rnk	phenotype_Human_Phenotype_Ontology
[truncated: 21 more rows]
