# Supplementary material for: Reduced LINC01089 Expression Impairs Coordinated Heme–Globin Transcriptional Programs in Human Erythroid Cells
Source: Int J Mol Sci. 2026 May 14;27(10):4394. doi: 10.3390/ijms27104394 (PMC13206774; doi:10.3390/ijms27104394)
Supplement: Supplementary file 1 [file ijms-27-04394-s001.zip › Dataset S14. PF-573228 pilot flow-cytometry and cell-output data.xlsx]

## Sheet: Sheet1
Batch	sample	condition	viability	viable cell count (106)	relative delta viability	relative delta cell output	GAP+CD71+ raction	delta percentage points
1	WT	non-treated	0.861	1.07	0	0	0.66	0
1	WT	treated	0.832	1.01	-0.034	-0.056	0.609	-5.1
1	Clone 66	non-treated	0.893	0.85	0	0	0.634	0
1	Clone 66	treated	0.889	0.86	-0.004	0.012	0.665	3.1
2	WT	non-treated	0.901	0.72	0	0	0.725	0
2	WT	treated	0.877	0.69	-0.027	-0.042	0.699	-2.6
2	Clone 66	non-treated	0.912	0.95	0	0	0.708	0
2	Clone 66	treated	0.897	0.91	-0.016	-0.042	0.74	3.2
