# Supplementary material for: Reduced LINC01089 Expression Impairs Coordinated Heme–Globin Transcriptional Programs in Human Erythroid Cells
Source: Int J Mol Sci. 2026 May 14;27(10):4394. doi: 10.3390/ijms27104394 (PMC13206774; doi:10.3390/ijms27104394)
Supplement: Supplementary file 1 [file ijms-27-04394-s001.zip › Supplementary Tables.xlsx]

## Sheet: Table S1. MAGeCK deep-sequencin
Sample Stage	Sampling Point	Reads	Mapped Reads	Mapping Rate	Total sgRNAs	Zero-count sgRNAs	Gini Index
Baseline at day 4 after infection	1	8168560	3554655	0.4352	12439	250	0.132
day 12 of hematopoietic culture	2	7752885	3304010	0.4262	12439	1108	0.2266
day 7 of erythroid culture	3	15766705	7232544	0.4587	12439	3468	0.3926
day 12 of erythroid culture	4	11569663	4071936	0.3519	12439	3568	0.472

## Sheet: Table S2. Target-gene coverage 
Minimum Detected sgRNA Hits per Target Gene	Total Target Genes Assessed (n)	E12 Target Genes Covered (n)	E12 Target Genes Covered (%)	E7 Target Genes Covered (n)	E7 Target Genes Covered (%)
2	784	759	0.9681	758	0.9668
3	784	735	0.9375	729	0.9298
4	784	718	0.9158	717	0.9145
5	784	681	0.8686	688	0.8776
6	784	621	0.7921	627	0.7997
7	784	571	0.7283	571	0.7283
8	784	495	0.6314	506	0.6454
9	784	432	0.551	445	0.5676
10	784	390	0.4974	391	0.4987

## Sheet: Table S3. Bulk RNA-seq differen
Node	Clone	Subpopulation	Raw Up	Raw Down	Strict Up	Strict Down	Padj Up	Padj Down	Has Statistics
E14	Clone 66	71	6800	6892	1455	890	2098	1899	TRUE
E14	Clone 66	GH	7007	6710	798	642	1606	2004	TRUE
E14	Clone 66	GL	6833	6757	770	431	1558	1576	TRUE
E14	Clone 4	71	6801	6891	271	182	411	535	TRUE
E14	Clone 4	GH	6970	6747	408	506	556	861	TRUE
E14	Clone 4	GL	6692	6897	444	239	526	545	TRUE
E7	Clone 66	G	6353	6754	136	132	372	382	TRUE
E7	Clone 4	G	6527	6579	23	70	103	185	TRUE
strict_up/down = padj < 0.05 and |log2FC| > log2(1.5) (approximately corresponding to fold change > 1.5 or < 0.67)
padj_up/down = padj < 0.05 only

## Sheet: Table S4. Erythroid gene panel
Membrane Maturation	Hemoglobin	Heme Biosynthesis
SLC4A1	HBB	ALAS2
EPB42	HBA1	ALAD
ANK1	HBA2	HMBS
SPTA1	HBE1	UROS
SPTB	HBG2	UROD
EPB41	HBZ	CPOX
ADD2	AHSP	PPOX
RHAG	KLF1	FECH
AQP1	BCL11A	ABCB10
GYPA	SOX6	SLC25A37
TMOD1	GATA1	TFRC
DMTN		STEAP3
SLC14A1		SLC11A2

## Sheet: Table S5. Human Phenotype Ontol
Term	HPO ID	Link	ES (71)	NES (71)	P Value (71)	FDR (71)	Gene Set Size (71)	Leading Edge Number (71)	ES (GL)	NES (GL)	P Value (GL)	FDR (GL)	Gene Set Size (GL)	Leading Edge Number (GL)
Hemolytic anemia	HP:0001878	http://compbio.charite.de/hpoweb/showterm?id=HP:0001878	-0.561939983328984	-2.29202466874308	0.0	0.0	72	20	-0.538520925569329	-2.15752567772991	0.0	0.0058972247713909	74	26
Anemia due to reduced life span of red cells	HP:0011895	http://compbio.charite.de/hpoweb/showterm?id=HP:0011895	-0.561939983328984	-2.29202466874308	0.0	0.0	72	20	-0.538520925569329	-2.15752567772991	0.0	0.0058972247713909	74	26
Abnormality of reticulocytes	HP:0004312	http://compbio.charite.de/hpoweb/showterm?id=HP:0004312	-0.663384137371677	-2.34031144861606	0.0	0.0	36	17	-0.588382347079133	-2.02024175476645	0.0	0.0151004694903799	36	10
Reticulocytosis	HP:0001923	http://compbio.charite.de/hpoweb/showterm?id=HP:0001923	-0.760235831180082	-2.4421175361436	0.0	0.0	24	13	-0.685524549325148	-2.14902058944624	0.0	0.0053611134285372	24	10
Abnormal hemoglobin	HP:0011902	http://compbio.charite.de/hpoweb/showterm?id=HP:0011902	-0.764129126594013	-2.18188711744275	0.0	0.0004790516975314	16	12	-0.746598053044852	-2.08177141497213	0.0	0.0088458371570864	16	11
Poikilocytosis	HP:0004447	http://compbio.charite.de/hpoweb/showterm?id=HP:0004447	-0.623146746647474	-2.09711527478582	0.0	0.0042316233281946	31	15	-0.589776045296402	-1.95432193485245	0.0	0.0261622335312617	31	15
Abnormal mean corpuscular volume	HP:0025065	http://compbio.charite.de/hpoweb/showterm?id=HP:0025065	-0.722186368534776	-2.02220329170571	0.0	0.0148506026234756	16	11	-0.707343979475237	-1.99587959644149	0.0	0.0190702463386539	16	5

## Sheet: Table S6. FAK pFAK gene panel
Core	Enabling	Context	Adjusted
PTK2	ITGB1	EGFR	CAPN2
SRC	ITGA5	ERBB2	VCL
YES1	FN1	MET	VASP
PTPN12	TLN1	PDGFRB	ZYX
PIN1	TLN2	EphA2	APBB1IP
PIK3R1	FERMT2	FGFR4	CRK
PLCG1	ITGB3		CRKL
GRB7	ITGB4		DOCK1
GRB2
PXN
BCAR1

## Sheet: Table S7. Primers and oligonucl
Category	Target or Purpose	Name	Sequence (5'-3')
qPCR primer	LINC01089	LINC01089-F	CAGCGCTCAGCCTTCAGTAA
qPCR primer	LINC01089	LINC01089-R	GAGAGGCAGTTGTGCTCCAG
qPCR primer	GAPDH	GAPDH-F	GGTCACCAGGGCTGCTTTTA
qPCR primer	GAPDH	GAPDH-R	TTCCCGTTCTCAGCCTTGAC
Genotyping primer	Deletion validation	Del-F	AATCGAGGTATCTGCGCTC
Genotyping primer	Deletion validation	Del-R	GATGAGGCTCCCTAGTGTTT
Genotyping primer	LINC01089 cut-site 1 PCR amplification	LINC01089-CS1-F	CAGAGGAGTTGCAATCGAGGTA
Genotyping primer	LINC01089 cut-site 1 PCR amplification	LINC01089-CS1-R	GCCACTCCCGGACCTTTAATAA
Genotyping primer	LINC01089 cut-site 2 PCR amplification	LINC01089-CS2-F	AGAGCAGTAAACAGTCCTCA
Genotyping primer	LINC01089 cut-site 2 PCR amplification	LINC01089-CS2-R	CGTCTCCAAAGCACTTCAAT
sgRNA cloning oligo	sgRNA cut site 1	sgRNA-1-F	CACCGACGTTAGCATTCGCATTCCT
sgRNA cloning oligo	sgRNA cut site 1	sgRNA-1-R	AAACAGGAATGCGAATGCTAACGT
sgRNA cloning oligo	sgRNA cut site 2	sgRNA-2-F	CACCGAAGCAAGGGCTGCAAGTGTT
sgRNA cloning oligo	sgRNA cut site 2	sgRNA-2-R	AAACAACACTTGCAGCCCTTGCTT
pgRNA profiling primer	pgRNA library profiling	pgRNA-F	TATCTTGTGGAAAGGACGAAACACC
pgRNA profiling primer	pgRNA library profiling	pgRNA-R	AATACGGTTATCCACGCGGC

## Sheet: Table S8. Raw-to-display term m
Fraction	Cluster	Raw term	Display term
71	1	heme biosynthetic process	Heme synthesis
71	2	erythrocyte differentiation	Erythroid maturation
71	3	hemoglobin complex	Hemoglobin assembly
71	4	protein kinase regulator activity	Cell-state kinase regulators
71	5	transport across blood-brain barrier	Nutrient uptake
71	6	basal plasma membrane	Erythroid membrane transport
GL	1	myeloid cell homeostasis	Erythroid membrane maturation
GL	2	porphyrin-containing compound biosynthetic process	Heme synthesis
GH	1	regulation of mitotic cell cycle	Mitotic entry program
GH	2	sister chromatid segregation	Chromosome segregation
GH	3	condensed chromosome	Chromosome condensation
GH	4	meiotic nuclear division	DNA repair and replication stress
GH	5	positive regulation of cell cycle	Late mitosis and cytokinesis
GH	6	spindle	Mitotic spindle apparatus
GH	7	microtubule binding	Spindle motor subset
GH	8	nuclear division	Broad mitotic program

## Sheet: Table S9. Raw-to-display term m
Fraction	Cluster	Raw term	Display term
71	1	myeloid cell differentiation	Myeloid differentiation
71	2	actin filament organization	Actin cytoskeleton remodeling
71	3	secretory granule lumen	Secretory granule compartment
71	4	primary lysosome	Lysosomal compartment
71	5	focal adhesion	Focal adhesion
71	6	ficolin-1-rich granule	Immune granule compartment
71	7	regulation of immune effector process	Immune effector signaling
GL	1	myeloid leukocyte activation	Myeloid activation
GL	2	secretory granule lumen	Secretory granule compartment
GL	3	regulation of vasculature development	Matrix-associated signaling
GL	4	basal part of cell	Membrane transport compartment
GL	5	myeloid cell differentiation	Myeloid differentiation
GL	6	focal adhesion	Focal adhesion
GL	7	membrane raft	Membrane cortex remodeling
GL	8	cortical actin cytoskeleton	Cortical actin remodeling
GL	9	melanosome	Lysosome-related vesicle trafficking
GL	10	ficolin-1-rich granule	Immune granule compartment
GH	1	cell leading edge	Leading edge remodeling
GH	2	focal adhesion	Focal adhesion
GH	3	actin binding	Actin cytoskeleton remodeling
GH	4	vacuolar lumen	Lysosomal-vacuolar compartment
